# Supplementary material for: miRNA Regulation of Gene Expression: A Predictive Bioinformatics Analysis in the Postnatally Developing Monkey Hippocampus
Source: PLoS One. 2012 Aug 28;7(8):e43435. doi: 10.1371/journal.pone.0043435 (PMC3429458; doi:10.1371/journal.pone.0043435)
Supplement: Table S1 — Genes differentially expressed in CA3 and CA1 (see also Figure 1 and main text for details). (XLS) [file pone.0043435.s001.xls]

## Sheet: Sheet1
Supporting information 1: Genes differentially expressed in CA3 and CA1 (see also Figure 1 and main text for details)
							1000down subgroups
Down-noP group		1000down group									Cahoy et al. (2008). J Neurosci 28(1): 264-78.					1000control group
Gene symbol		Gene symbol	corrpv-ages	corrpv-regions	corrpv-ageXreg		primate-specific (miRNA targets in 3 databases)		preferential targets (> 10 miRNAs in 3 databases)		oligodendrocyte-enriched	neuron-enriched	astrocyte-enriched	non-specific		Gene symbol	corrpv-ages	corrpv-regions	corrpv-ageXreg
76P		AAMP	0.238639	2.62196e-11	0.000466381		ATP1A1		ACSL1		ACLY	ACTR3	ABHD6	AAMP		ABI3	0.660331	0.00422215	0.0954682
A2BP1		AARSD1	0.0418199	2.34908e-12	0.00378168		BANF1		ACSL3		ACSL1	ACTR3B	ACADVL	AARSD1		ACADSB	0.234885	0.00136671	0.0779847
A2M		AATF	0.0141529	2.30936e-08	0.000223323		BAT3		ACTR2		ACTR1A	ADCY1	AHCYL1	AATF		ACTN2	0.283321	7.4737e-09	9.35847e-05
AACS		ABCF1	0.000708365	1.61271e-06	0.00229978		BMPR1A		AK2		AKTIP	ANKRD50	AIFM3	ABCF1		ACVR1	0.126329	4.07891e-19	0.564518
AAK1		ABHD6	0.274918	1.17655e-09	9.7368e-05		CHST11		ALKBH5		APBB1	AP2B1	AK2	ACO2		ADAMTS10	0.218239	0.000800575	0.123935
AAMP		ACADVL	0.00546112	8.75738e-13	3.70629e-05		CLIC1		ANK2		APP	AP2M1	ALDH1L1	ACOT7		ADCY9	0.571497	0.065418	0.211417
AARS		ACLY	0.0245973	2.61044e-11	0.00497018		CTNNA2		ANKRD17		ARFIP1	APBA2BP	ALDH2	ACTR2		ADCYAP1	0.139418	4.77039e-12	0.00254302
AARSD1		ACO2	0.00961488	8.92973e-12	0.000223154		EEF2		ANTXR1		ARIH1	ARF3	ANK2	ADRM1		ADHFE1	0.681358	0.0041958	0.155471
AASDHPPT		ACOT7	0.00987972	6.05355e-12	0.00792259		FARS2		APP		ARIH2	ARHGDIB	ANTXR1	AGPAT1		ADPRHL2	0.0654561	1.12021e-06	0.119595
AASS		ACSL1	0.0711451	7.77369e-05	0.000300462		FUS		AQP4		ATP2C1	ARHGDIG	ANXA5	AGPAT6		AEBP2	0.0681504	1.71378e-07	0.112954
AATF		ACSL3	0.214302	4.34186e-08	3.92369e-05		GNB5		ARF3		ATP6V1G1	ARID4A	ANXA6	AHSA1		AGGF1	0.380684	9.30714e-06	0.0457248
ABBA-1		ACTR1A	0.000674882	8.8979e-11	2.63893e-05		GTF2A2		ARFIP1		BIN1	ATP6V0C	APOE	AK1		AGRP	0.981553	0.233886	0.194631
ABCA2		ACTR2	0.430655	2.9026e-06	0.000995708		HDAC6		ARID1A		C1QB	ATP6V1A	AQP4	AKAP13		AIFM2	0.67627	0.233438	0.861753
ABCB1		ACTR3	0.0584876	2.26562e-09	7.35554e-06		HINT2		ARID4A		CALU	ATP6V1D	ARHGAP21	AKAP8L		AIM2	0.646229	0.0180269	0.20973
ABCB10		ACTR3B	0.0148457	0.128313	0.00045836		HMGN1		ARIH2		CD81	BHLHB5	ARRB1	ALDOA		AIPL1	0.0719283	0.0142264	0.36694
ABCB6		ADCY1	8.13653e-05	3.16277e-22	6.81557e-06		LASS2		ARPP-19		CD9	BRUNOL4	ASF1A	ALKBH5		AJAP1	0.341405	3.34439e-10	0.0169783
ABCB7		ADRM1	0.0122813	1.4119e-10	0.00582587		PHF23		ASTN1		CDK5	CALM3	ASTN1	ALS2		AKAP9	0.320819	3.29667e-08	0.0960132
ABCC10		AGPAT1	0.000863132	5.10858e-11	0.000516513		PIGU		ATP2C1		CHD7	CAMK2A	AXIN2	ANKRD17		ALG6	0.670652	0.0429595	0.722508
ABCC2		AGPAT6	0.000944459	2.04774e-08	0.000544029		PTS		ATP6V1A		CLTA	CAMTA1	AZIN1	AP1S1		AMHR2	0.705154	0.00155235	0.522364
ABCC8		AHCYL1	0.124847	9.74258e-09	0.000288738		RPL10		AZIN1		COMMD4	CDC42	BCAN	APEH		AMOTL2	0.148483	2.0401e-11	0.0544406
ABCD1		AHSA1	0.0525419	1.50769e-06	0.00667426		RPS2		BBS9		CTR9	CDKN2D	BMPR1A	APEX1		AMPH	0.0576402	6.02903e-20	0.00179725
ABCF1		AIFM3	0.0495803	2.64326e-14	0.00805209		SOX2		BCLAF1		DDR1	CENTG3	BTG1	APIP		ANAPC1	0.687623	0.000310798	0.0166348
ABCF2		AK1	0.00240164	1.27414e-13	0.000172464		TAF15		BIRC6		DEGS1	CHCHD6	CAMK2G	APLP2		ANAPC13	0.104751	0.225813	0.0320286
ABCF3		AK2	0.0171521	8.05008e-15	2.88133e-05				BMPR1A		DHCR24	CLIP1	CCDC80	APOA1BP		ANKRD43	0.299096	2.25773e-14	0.0425872
ABCG1		AKAP13	0.00689718	2.69313e-08	0.00511766				BTG1		DNAJC17	CMAS	CCND1	APTX		ANKRD54	0.3307	0.282253	0.772735
ABHD10		AKAP8L	0.0439128	2.97848e-11	0.000724442				CADM2		DPYSL2	CORO1A	CCND2	ARD1A		ANP32B	0.00510916	0.00304546	0.00263725
ABHD12		AKTIP	0.352552	1.02196e-08	6.02359e-06				CALM3		EBP	CPLX1	CD164	ARF1		ANXA4	0.0775592	9.91771e-09	7.40826e-05
ABHD13		ALDH1L1	0.00625268	2.5025e-22	0.000107783				CALU		EIF4A1	CPNE4	CD63	ARF5		AOX1	0.23758	2.44807e-05	0.165874
ABHD14A		ALDH2	0.0213314	9.89575e-14	7.57277e-06				CAMK2G		ELOVL1	CPNE6	CDH2	ARF6		APLN	0.437553	0.0978356	0.64349
ABHD2		ALDOA	0.0386955	3.64601e-12	0.000136423				CAMSAP1L1		FBXW2	CRMP1	CENTD2	ARID1A		APOBEC3C	0.955044	0.00980483	0.053532
ABHD4		ALKBH5	0.617226	1.05119e-13	0.00131365				CAMTA1		FEZ1	CSTF3	CHIC2	ARL6IP5		APOBEC3D	0.541811	0.0306241	0.649331
ABHD6		ALS2	0.0558571	5.40906e-06	0.00144584				CANX		FUBP3	CTNNA2	CHST11	ARMCX5		APOBEC3G	0.0736423	0.00491333	0.0578502
ABHD8		ANK2	0.0595541	7.65245e-12	0.00474599				CAPRIN1		FYN	DBC1	CIB1	ARPC2		APOL2	0.273019	0.000132211	0.0133239
ABI2		ANKRD17	0.021001	3.9675e-10	2.87432e-05				CBX1		GAL3ST1	DBN1	CKAP5	ARPC4		AQP8	0.143629	4.08244e-06	0.136201
ABL1		ANKRD50	0.00187153	6.40926e-18	0.00213592				CCDC109A		GATM	DHPS	CLIC1	ARPP-19		ARHGEF16	0.184482	0.0430959	0.606288
ABLIM1		ANTXR1	0.0161449	1.86081e-12	0.00499101				CCND2		GMPR2	DLAT	CLU	ASCC2		ARHGEF3	0.271913	5.57047e-11	0.0105889
ABLIM3		ANXA5	0.0158524	2.03882e-11	0.000368083				CD164		GNB4	DLG2	CNN3	ASNA1		ARHGEF6	0.00710872	4.25219e-28	0.0269486
ABO		ANXA6	0.0294505	4.31971e-08	0.000588176				CDC42		GNPAT	DNAJB5	COTL1	ATP13A1		ARID3B	0.0854709	0.000119712	0.496144
ABR		AP1S1	0.0486326	2.05645e-07	0.000123909				CDGAP		GPR177	DOCK3	CPNE2	ATP1A1		ARL8A	0.45642	0.000231698	0.0393187
ABT1		AP2B1	0.00385032	0.010662	0.000620483				CDH2		HDAC5	EID1	CRIP2	ATP6V0B		ARMC5	0.30843	0.0225207	0.147927
ACAA1		AP2M1	0.00316216	4.18687e-11	0.000363716				CLIP1		HIRIP3	ENO2	CSPG5	ATP6V0D1		ARMCX1	0.430706	5.12351e-06	0.0447538
ACAA2		APBA2BP	0.0120172	4.25408e-22	0.000286624				CNN3		HMOX2	ENSA	CST3	ATP6V0E1		ARMCX3	0.320819	3.40278e-15	0.00770134
ACACA		APBB1	0.000863132	6.48614e-09	0.000157366				CNOT6L		HNRPAB	EVL	CTSB	ATP6V1F		ARMCX6	0.396907	6.93505e-13	0.00881318
ACADVL		APEH	0.0021772	8.99857e-12	0.000324224				CNOT7		ILF2	FADS3	CXCL14	AUP1		ART5	0.386802	0.00341083	0.573923
ACAN		APEX1	0.00710872	2.18607e-13	0.00254606				COPS8		ILF3	FBXO41	DBP	B3GAT3		ASB3	0.737704	0.0100408	0.185298
ACAT1		APIP	0.365691	2.43453e-09	0.000784348				CYCS		ILK	FXYD7	DDAH2	BAD		ASCL2	0.320259	0.0815301	0.141634
ACAT2		APLP2	0.00372931	0.0163893	0.00403305				DDX17		JARID2	FYTTD1	DHRS3	BANF1		ASH2L	0.182184	0.156051	0.0411512
ACBD3		APOA1BP	0.0168567	1.53906e-11	0.000438171				DDX3X		KLF13	GABRG2	DLGAP1	BAT1		ATAD3C	0.0976149	0.137426	0.344726
ACBD5		APOE	0.0147459	8.82614e-14	2.39686e-05				DHDDS		LASS2	GAP43	DNER	BAT2		ATOX1	0.848066	1.77871e-10	0.100605
ACBD6		APP	0.0609292	3.25225e-10	9.33202e-06				DLAT		LRRTM2	GBA2	ECHDC1	BAT3		ATP1A2	0.479146	1.13852e-07	0.0018847
ACCN1		APTX	0.0152024	6.52435e-10	9.44155e-05				DLC1		LSM14A	GDI1	ELMO2	BBS9		ATP5C1	0.793242	0.0127715	0.0794669
ACCN2		AQP4	0.150724	8.95822e-11	0.00384031				DLG2		MAG	GNB1	FADS1	BCCIP		ATP5E	0.285439	3.30696e-06	0.160468
ACHE		ARAF	0.000214099	2.34784e-12	0.00374972				DOCK3		MAP4K4	GNB5	FARS2	BCL7C		ATP5G1	0.503336	5.30799e-12	0.143258
ACIN1		ARD1A	0.0141335	2.76127e-12	0.000435675				DPYSL2		MAPRE1	GNG3	FBLN1	BCLAF1		ATP5J	0.130709	8.48666e-05	0.230473
ACLY		ARF1	0.0162502	3.32952e-10	1.47669e-05				EEF1A1		MBP	GRIA3	FBXO2	BEXL1		ATP5L	0.408935	1.05826e-14	0.0173357
ACO2		ARF3	0.000829725	5.00787e-08	0.00020553				EID1		MCAM	GRIN1	FCGRT	BIRC6		ATP6V0A1	0.312765	6.91289e-09	0.00337323
ACOT7		ARF5	0.0100029	2.48498e-12	0.000144335				EIF4G2		MOBP	GRM7	FHL1	BLCAP		AXUD1	0.0916875	0.000214573	0.161226
ACOT8		ARF6	0.0464566	2.76866e-09	0.00785417				ENSA		MOG	HDGFRP3	FNDC5	BLMH		B3GNT1	0.919178	0.00463258	0.233536
ACOT9		ARFIP1	0.516243	1.04506e-05	0.00364817				ERLIN2		MRPL24	HERC1	FUNDC2	BRD2		B4GALT4	0.127078	0.252078	0.414123
ACOX1		ARHGAP21	0.299678	0.000131348	0.000856628				FAM76B		NAV1	HIVEP2	GDPD2	BRMS1		BAAT	0.443233	0.0230219	0.459756
ACP1		ARHGDIB	0.000234339	0.0280288	0.00325052				FBXO11		NCOA2	HNRPD	GFAP	BRP44		BARD1	0.665869	0.010144	0.11524
ACP2		ARHGDIG	0.0153475	1.20697e-17	1.94416e-05				FBXO41		NGDN	ICA1	GLUL	BTF3		BARHL1	0.563457	0.0025514	0.258557
ACSBG1		ARID1A	0.00340562	1.47156e-06	0.00103578				FBXW2		ORMDL1	ICAM5	GNAI2	BTG3		BATF	0.226624	0.00085974	0.0789725
ACSL1		ARID4A	0.396437	1.3264e-13	7.61831e-05				FNDC5		PA2G4	IGF1	GOLPH3	BUB3		BBC3	0.312175	0.000983832	0.342221
ACSL3		ARIH1	0.113894	1.4092e-08	0.00055851				FUBP3		PADI2	IQWD1	GRINA	BZW2		BCAR3	0.132226	0.00675487	0.57319
ACSL6		ARIH2	0.0537803	1.24831e-11	0.000501564				GABBR2		PAPSS1	ITFG1	GRN	C1QBP		BCAS1	0.242675	0.0102521	0.00345541
ACSS1		ARL6IP5	0.335522	1.31843e-16	1.71222e-06				GABRG2		PATZ1	IVNS1ABP	H2AFV	CADM2		BCAS2	0.136203	5.56534e-06	0.0526336
ACSS2		ARMCX5	0.0151187	5.05209e-08	0.000321323				GFAP		PDE6D	KIF5C	HDDC2	CALCOCO2		BCL3	0.367873	0.0292603	0.192476
ACTA2		ARPC2	0.00894022	1.67011e-07	0.00501313				GNAI3		PFN1	KIFAP3	HMG20B	CAMK1		BDKRB2	0.570365	0.0394721	0.776965
ACTB		ARPC4	0.00278426	9.17053e-13	8.61753e-05				GPR177		PHACTR3	KIFC2	HMGB1	CAMSAP1L1		BDP1	0.737553	3.8344e-08	0.141204
ACTC1		ARPP-19	0.261356	7.94997e-15	0.000367852				GRIA3		PICALM	LMO4	HMGB2	CANX		BEX1	0.588142	0.00605507	0.451432
ACTG1		ARRB1	0.00916443	6.00955e-08	8.00845e-05				GRM7		PIGC	LY6H	HMGN1	CAPNS1		BEX2	0.571784	7.61412e-05	0.312219
ACTG2		ASCC2	0.000863132	3.47124e-11	1.89355e-05				H3F3B		POLR2J	MAF	HS2ST1	CAPRIN1		BFAR	0.0684581	3.17934e-05	0.0130118
ACTL6A		ASF1A	0.201956	5.14429e-14	6.59834e-05				HDGFRP3		POP4	MAPK1	HSD17B10	CAPZB		BGN	0.254366	0.141405	0.0353619
ACTL6B		ASNA1	0.00319832	5.02092e-11	2.06907e-05				HIVEP2		PPP2R2A	MAST1	ID4	CARS		BMP8A	0.278245	0.000166629	0.0979667
ACTL7A		ASTN1	0.000455335	0.00430329	0.000287575				HMGB1		PRKCZ	MGAT4B	IGFBP2	CBX1		BPIL1	0.985209	2.44341e-06	0.0134867
ACTN1		ATP13A1	0.00143278	4.11819e-12	7.28755e-05				HNRPDL		PSCD2	NAGK	IRF2BP2	CC2D1A		BRCC3	0.662362	0.000145058	0.177613
ACTN3		ATP1A1	0.00583984	1.59051e-13	0.000104981				HS2ST1		PSMD6	NDRG4	ITM2C	CCDC109A		BRD3	0.00340581	3.71206e-06	0.0171804
ACTR10		ATP2C1	0.0643664	3.24946e-12	0.00220359				IGF1		PTP4A1	NEDD4L	JAK1	CCDC16		BRD9	0.377632	0.0149381	0.264702
ACTR1A		ATP6V0B	0.0036993	2.03396e-12	0.000273207				ILF3		PTPRD	NEUROD6	JUNB	CCDC22		BRI3	0.608658	2.11784e-10	0.0323817
ACTR1B		ATP6V0C	0.0442642	2.15662e-07	0.00706229				IMPAD1		RAB4A	NIPSNAP1	KCTD5	CCT2		BRUNOL5	0.0362269	2.89966e-05	0.000771138
ACTR2		ATP6V0D1	0.00585909	1.71795e-10	6.19033e-05				IRF2BP2		RAB4B	NRXN3	LAP3	CCT3		BTBD1	0.693966	2.20473e-09	0.0446111
ACTR3		ATP6V0E1	0.0042245	3.67756e-13	0.000505858				JARID2		RALY	NUCB2	LFNG	CD99		BTBD12	0.532623	0.0411978	0.0369316
ACTR3B		ATP6V1A	0.70772	6.89097e-11	0.00808912				KCTD5		RAP1GDS1	NUCKS1	LMAN2	CDC42BPB		BTBD14A	0.271935	0.0717982	0.368186
ACTR5		ATP6V1D	0.787161	1.14991e-09	5.37634e-05				KHDRBS1		RASSF8	NUDCD3	MAGED2	CDGAP		BTBD3	0.00259313	7.17673e-20	0.26637
ACTR6		ATP6V1F	0.105367	6.89247e-08	0.00225658				KIF5C		RBBP4	OTUB1	MAOA	CDK8		BTNL3	0.893547	0.186948	0.448914
ACVR1B		ATP6V1G1	0.478969	3.96827e-09	4.35927e-05				KLF13		RBM39	OTUD7A	MED12	CEP57		BZRAP1	0.923125	0.00433757	0.453093
ADAM10		AUP1	0.00306419	1.65209e-12	2.59105e-05				LRRTM2		RBMX	PARP6	MEST	CEP70		C1RL	0.617085	0.1604	0.376333
ADAM11		AXIN2	0.000857149	2.00005e-15	0.00032				LSM12		RER1	PBX2	MORN2	CFDP1		C4BPB	0.730652	0.000116734	0.182868
ADAM15		AZIN1	0.0846501	2.40134e-09	0.000799081				LSM14A		RHOA	PCMT1	MPV17	CFL1		CA10	0.0288164	7.01372e-12	2.22502e-05
ADAM23		B3GAT3	0.0595662	9.53557e-11	0.00449309				LUC7L2		RHOG	PGRMC1	MSI2	CHID1		CA2	0.0159158	2.43315e-17	0.00505287
ADAM28		BAD	0.0115917	1.68261e-13	0.00176493				MAF		RNF130	PJA1	NFIA	CIRBP		CAB39	0.215882	0.00281636	0.13372
ADAM7		BANF1	0.0319333	7.53314e-11	1.504e-05				MAGI1		RNF41	PJA2	NFIX	CKS1B		CACNA2D2	0.200141	9.06641e-26	0.0652858
ADAM8		BAT1	0.000968802	5.03823e-14	5.63125e-05				MAOA		RPS3	PRKACB	NNT	CLCN3		CACNB3	0.343631	0.000110527	0.00471289
ADAM9		BAT2	0.00157892	6.11869e-08	0.000186987				MAP4K4		RPS6	PRPF31	NPEPPS	CLIP2		CACNG6	0.330906	8.10453e-07	0.702751
ADAMTS13		BAT3	0.00451897	9.03383e-14	9.84121e-05				MKRN1		RRAS2	RBM9	NPR2	CLPTM1		CADPS2	0.0182046	3.72569e-25	0.106916
ADAMTS3		BBS9	0.102836	0.000237437	0.00216965				MOBP		RUSC2	REEP1	NQO2	CLTB		CAMK2N2	0.136812	1.7597e-18	0.00109254
ADAMTS7		BCAN	0.000128117	2.24895e-13	2.11977e-05				MOSPD1		SCAMP5	RTN1	NRP1	CNBP		CAMKK1	0.0156106	1.12661e-05	0.287681
ADAMTS9		BCCIP	0.544267	1.29989e-06	0.00262095				MYST3		SCCPDH	RTN2	NT5DC2	CNOT6L		CAPN2	0.374284	0.00337502	0.142431
ADAMTSL1		BCL7C	0.00699843	3.88662e-09	0.00466447				NAV1		SEC23B	RUSC1	NUDT3	CNOT7		CAPN5	0.0767285	0.103475	0.402444
ADAR		BCLAF1	0.322531	1.42995e-07	0.00123402				NCAM1		SFPQ	SAE1	NUMB	COL4A2		CARM1	0.270714	6.15214e-10	0.00318543
ADARB1		BEXL1	0.0439628	8.58282e-11	3.26589e-05				NCOA2		SFRS6	SCOC	PBX1	COMMD10		CASC3	0.758524	1.32506e-08	0.314052
ADAT2		BHLHB5	0.000169789	4.12408e-19	0.00173836				NEDD4L		SH3BP5	SEPT3	PCCB	COPS6		CASKIN1	0.286823	0.00611898	0.0303761
ADAT3		BIN1	0.00732112	1.82316e-13	1.14872e-06				NF1		SH3GLB1	SEZ6L2	PEA15	COPS7A		CAV2	0.12365	0.0378209	0.318956
ADC		BIRC6	0.0130915	1.8709e-06	0.00359867				NFIX		SLC25A1	SFRS7	PFKM	COPS8		CAV3	0.388919	1.98952e-06	0.00209943
ADCK2		BLCAP	0.00379092	7.60359e-09	0.00246263				NRBF2		SLC27A4	SLC1A6	PIK3CA	COPZ1		CBLN3	0.0203551	1.50796e-17	0.000243634
ADCK5		BLMH	0.00747833	3.8387e-08	0.00310143				NRP1		SMARCA5	SLC25A12	PLXNB1	CREB3		CC2D1B	0.735437	0.0246123	0.0926391
ADCY1		BMPR1A	0.280446	7.86293e-08	0.00548357				NRXN3		SNAG1	SLC25A14	PLXNB2	CRELD1		CCDC105	0.115019	0.00682147	0.510561
ADCY8		BRD2	0.00177373	3.66524e-08	1.19579e-05				NSL1		SNX1	SLC4A3	POLDIP2	CRIPT		CCDC21	0.385988	3.13781e-08	0.00480714
ADD2		BRMS1	0.0352736	1.00945e-10	0.000254571				NXF1		SOX11	SMARCA2	POLE4	CSDE1		CCDC8	0.620864	0.0279566	0.279296
ADD3		BRP44	0.0194127	6.95613e-15	0.000251314				OCIAD1		SPOP	SNCA	PON2	CSE1L		CCDC87	0.747527	0.0208262	0.236434
ADH5		BRUNOL4	0.543951	2.01752e-10	0.00649968				PAIP1		SSR2	SPINT2	PPAP2B	CSF1R		CCIN	0.100946	0.0539781	0.260995
ADIPOR1		BTF3	0.0489013	2.16439e-12	0.000160778				PATZ1		STAT1	SST	PRKAG1	CSNK2B		CCL18	0.439235	0.238201	0.703076
ADK		BTG1	0.422684	1.13776e-22	5.39545e-06				PBX2		STMN4	STMN1	PRNP	CSTF1		CCL4	0.399546	0.444634	0.414037
ADNP		BTG3	0.00363548	9.21265e-19	0.000370604				PCMT1		SULF2	TMEM24	PSAP	CTCF		CCND3	0.162745	5.16492e-05	0.443135
ADORA1		BUB3	0.681847	0.000115238	0.00402101				PGRMC1		SYNCRIP	TMEM35	PSMF1	CTNNBL1		CCNF	0.517681	8.45557e-05	0.146362
ADORA3		BZW2	1.44934e-05	1.93965e-05	0.000175819				PICALM		TADA1L	TRAPPC5	PTN	CUEDC2		CD3G	0.970784	0.00455462	0.47851
ADPGK		C1QB	0.0782293	5.63426e-07	1.48662e-05				PJA2		TBL1XR1	TRIM3	PTPLB	CUL1		CD48	0.131816	0.476596	0.0617368
ADPRH		C1QBP	0.00217783	1.72576e-14	4.64925e-05				POLR1D		TCEB3	TRO	PTPMT1	CYCS		CD5L	0.0370935	0.343393	0.500533
ADRA1D		CADM2	0.386781	0.00155522	0.00013069				PPAP2B		TGFA	TRPV2	PTS	DAD1		CD70	0.767296	0.136198	0.510948
ADRB1		CALCOCO2	0.816404	2.10005e-10	3.28779e-05				PPP2R2C		TIMM17A	TUBA1B	PURA	DAXX		CDC40	0.0263454	3.04362e-07	0.455948
ADRM1		CALM3	0.0120501	6.47118e-10	1.59162e-05				PRKACB		TLOC1	TUSC3	PURB	DC2		CDCA4	0.136297	0.00169791	0.240902
ADSL		CALU	0.00799285	4.74737e-05	0.00402629				PTEN		TM9SF3	UBE2N	RAB30	DCTN1		CDCA8	0.0736132	0.00057371	0.8337
AES		CAMK1	0.0028296	7.4744e-13	1.89027e-05				PTP4A1		TMEM55B	UBE2Z	RAB35	DCTN2		CDH18	0.410443	1.51712e-23	0.00865942
AFAP1L1		CAMK2A	0.000172268	8.79654e-12	8.87023e-05				PTPRD		TMEM9B	UNC13A	RGS7	DDOST		CDKN2C	0.174702	0.0693479	0.0193541
AFAP1L2		CAMK2G	0.114776	2.2736e-22	5.60348e-05				PURA		TNFRSF21	VDAC3	RNASET2	DDX17		CDR2L	0.103602	0.000431622	0.389577
AFF1		CAMSAP1L1	0.0957145	0.00414579	0.00137457				PURB		USF2	VPS45	SCP2	DDX3X		CEACAM19	0.301135	0.00925641	0.719394
AFF4		CAMTA1	0.198514	1.52302e-17	0.00211242				RAB11FIP4		UTX	VSNL1	SDHA	DHDDS		CEACAM4	0.167051	0.0985912	0.153867
AFG3L2		CANX	0.158594	5.11048e-12	0.00206305				RAB1A		VKORC1	WAC	SDHC	DHX15		CEBPZ	0.897758	3.13927e-05	0.234779
AFTPH		CAPNS1	0.0500586	1.00161e-12	0.000397964				RAB7A		WARS	WDR22	SERPINH1	DHX30		CEP164	0.0673505	0.173768	0.116197
AGA		CAPRIN1	0.042707	6.60847e-10	0.00148882				RAD23B		YWHAQ	YKT6	SFRS4	DHX9		CETN1	0.874171	0.0225143	0.669528
AGBL5		CAPZB	0.016768	1.34863e-07	0.000514856				RANBP10		ZADH2	YLPM1	SH3BGRL	DIMT1L		CETN3	0.103269	0.0301959	0.137622
AGK		CARS	0.0021615	7.06266e-06	0.00244037				RANBP9				SKIV2L2	DKC1		CFB	0.353064	0.00786154	0.0517774
AGPAT1		CBX1	0.0381952	2.94024e-07	0.000728851				RAP1GDS1				SNRK	DLC1		CGREF1	0.259493	0.00363127	0.571724
AGPAT2		CC2D1A	0.014745	1.38804e-13	2.28466e-05				RBM12				SORBS1	DNAJB11		CHCHD8	0.547527	4.07794e-06	0.186697
AGPAT3		CCDC109A	0.00306419	1.79829e-11	0.000637923				REEP1				SOX2	DNAJB2		CHEK2	0.579835	0.00680442	0.196293
AGPAT4		CCDC16	0.503527	5.81043e-05	0.00251569				RHOA				SP1	DNAJC7		CHGA	0.237906	4.2036e-12	0.0881834
AGPAT5		CCDC22	0.0229208	1.55893e-10	0.00739133				RNF41				SPRY4	DNAJC8		CHGB	0.0549063	1.09006e-10	0.0589776
AGPAT6		CCDC80	8.3372e-06	4.73539e-30	1.79057e-06				SCAMP5				ST13	DNPEP		CHN1	0.0558905	0.300847	0.0402308
AGPAT7		CCND1	0.00112409	2.0837e-13	0.000740747				SCOC				STAT3	DRAP1		CHRDL2	0.442394	0.514752	0.12059
AGPS		CCND2	0.0175852	1.30419e-09	0.000149421				SDHC				TAPBP	DSTN		CHRNG	0.629085	0.189964	0.769183
AGT		CCT2	0.0442565	6.75628e-11	4.05913e-05				SELT				TCF4	DTX3		CHST5	0.945017	0.887716	0.557998
AGTPBP1		CCT3	0.00187103	5.96514e-12	0.000124731				SFPQ				TM7SF2	DUT		CITED1	0.201944	2.62299e-15	0.00709051
AGTRAP		CD164	0.65336	5.23395e-13	0.00442983				SFRS1				TMEM115	E2F1		CKM	0.548917	5.35151e-05	0.329014
AHCY		CD63	0.00217783	9.39902e-17	0.00198868				SFRS3				TNC	EEF1A1		CLCF1	0.360105	0.0841205	0.511871
AHCYL1		CD81	0.0109287	5.70431e-17	2.51653e-06				SH3GLB1				TNPO1	EEF2		CLCN1	0.588193	0.187249	0.245752
AHDC1		CD9	0.00130849	5.24205e-10	0.000612368				SLC25A12				TOB2	EHMT2		CLDN2	0.798573	0.0437323	0.817829
AHNAK		CD99	0.27415	2.09685e-16	1.8929e-06				SLC39A9				TOM1	EIF2A		CLEC14A	0.197664	0.0172016	0.241883
AHSA1		CDC42	0.000418468	1.24855e-11	0.00706401				SLITRK3				TOP1	EIF2B2		CLEC4F	0.231132	0.0197461	0.847109
AHSA2		CDC42BPB	0.00631479	2.12342e-08	0.00567644				SMARCA2				TRAM1	EIF2B4		CNTN6	0.185438	1.16598e-15	0.0768748
AIF1		CDGAP	0.0411903	9.88933e-15	2.82161e-05				SMARCC1				TTYH1	EIF4B		COG4	0.997844	3.52161e-07	0.521031
AIFM1		CDH2	0.0149478	7.89793e-17	0.000969446				SNIP				UBE2L3	EIF4G1		COL11A2	0.580604	1.10254e-08	0.0628722
AIFM3		CDK5	0.0312286	3.41496e-09	0.00304183				SNRK				WDR61	EIF4G2		COL23A1	0.257179	0.659316	0.515512
AIP		CDK8	0.0218195	3.65334e-08	0.00122709				SORBS1				WRNIP1	EIF5B		COL4A3BP	0.689365	1.15882e-15	0.309768
AK1		CDKN2D	0.0149029	2.67061e-08	0.00112007				SOX11				WWC1	EPB41L3		COL6A3	0.351825	1.27618e-05	0.0128184
AK2		CENTD2	0.00255033	8.45027e-11	0.003618				SOX4				ZFP36L1	ERCC1		COLEC11	0.744733	1.2245e-07	0.563708
AK3		CENTG3	0.00425231	1.30963e-09	0.000314098				SP1				ZFP91	ERGIC3		COLQ	0.307937	0.543496	0.175677
AKAP1		CEP57	0.178268	3.18398e-06	0.00409647				SPCS2					ERLIN2		COPG2	0.743917	5.40888e-05	0.062769
AKAP10		CEP70	0.803974	0.000239049	0.00173641				SPRY4					ERP29		COQ2	0.374119	1.7566e-06	0.320013
AKAP11		CFDP1	0.0297744	2.23567e-09	0.000103722				ST13					EWSR1		COX7A2	0.669852	9.85444e-11	0.00419068
AKAP13		CFL1	0.00671335	9.4886e-14	6.06588e-05				STAG2					FAM108A1		COX7A2L	0.615088	1.7779e-12	0.0140715
AKAP6		CHCHD6	0.01137	6.28186e-17	0.00167736				STAT3					FAM19A5		COX7C	0.998531	3.80109e-09	0.00703781
AKAP8L		CHD7	0.00823553	2.66859e-07	0.000321641				STX12					FAM76B		CPA2	0.545938	0.000601614	0.672113
AKR1A1		CHIC2	0.00154348	4.88325e-13	0.00393268				SUDS3					FAM89B		CPA5	0.858682	0.0172433	0.578786
AKR1B1		CHID1	0.0222554	9.93446e-12	0.00542749				SUMO1					FAM98C		CPAMD8	0.453674	0.00412289	0.413393
AKR7A3		CHST11	0.00251808	2.56233e-11	5.26033e-05				TBL1XR1					FBL		CPN1	0.611281	0.00835065	0.30776
AKT1		CIB1	0.194735	6.49144e-15	5.88343e-05				TIMM17A					FIBP		CPNE5	0.304474	8.75253e-08	0.00605299
AKT3		CIRBP	0.0017307	6.33226e-11	0.00243871				TM9SF3					FKBP4		CPOX	0.429635	1.22159e-05	0.532409
AKTIP		CKAP5	0.049384	2.04523e-10	0.000166087				TMED10					FLAD1		CPSF4	0.614076	0.00263324	0.426619
ALAD		CKS1B	0.145046	7.07992e-09	0.0074237				TMEM32					FMNL1		CPZ	0.221528	0.179321	0.209404
ALAS1		CLCN3	0.244537	8.42372e-08	0.00107072				TMEM65					FTL		CRAT	0.234818	0.0165885	0.304689
ALCAM		CLIC1	0.00351904	1.3935e-12	0.00104701				TMEM9B					FUS		CREB3L2	0.85462	0.000206918	0.142768
ALDH16A1		CLIP1	0.289831	4.30376e-06	0.00110856				TOB2					G3BP1		CREB3L4	0.488161	0.00052045	0.0914998
ALDH1A1		CLIP2	0.0450995	2.77107e-07	0.000625514				TRIM27					GABARAP		CRISPLD2	0.752906	0.0207064	0.218196
ALDH1A2		CLPTM1	0.00744593	0.000676084	0.00268831				TRIM44					GABBR2		CRTC2	0.127121	0.00727891	0.0514399
ALDH1B1		CLTA	0.0344924	6.24749e-10	9.7368e-05				TSPAN3					GALK2		CRYBB3	0.0247549	0.00217	0.0278377
ALDH1L1		CLTB	0.00363276	1.33073e-12	6.95561e-05				TXNDC4					GAPDH		CSF1	0.63379	0.000778114	0.0561128
ALDH1L2		CLU	0.104174	2.35659e-12	7.22106e-06				UBE2D2					GDI2		CSNK1G1	0.207723	1.16938e-08	0.0107415
ALDH2		CMAS	0.326605	1.56031e-08	0.000126954				UBE2H					GEMIN7		CST9	0.621314	0.532629	0.758719
ALDH3A2		CNBP	0.215127	7.49224e-14	4.9794e-06				UBE2N					GLG1		CTDSP2	0.463116	6.68621e-07	0.14367
ALDH5A1		CNN3	0.0225848	9.476e-08	0.000677907				UBE2Q1					GLTSCR2		CUTL2	0.0727821	1.29833e-23	0.00207917
ALDH6A1		CNOT6L	0.207723	7.4096e-11	0.000344877				UBE2R2					GLUD2		CYP21A2	0.495888	0.267973	0.518552
ALDH7A1		CNOT7	0.104979	4.19475e-09	0.00347954				UBFD1					GNA11		CYP27A1	0.074755	1.32007e-06	0.00482457
ALDOA		COL4A2	0.000519528	0.213586	0.00695943				UNC13A					GNAI3		CYYR1	0.89454	5.2521e-07	0.0756864
ALDOC		COMMD10	0.177606	0.000387951	0.00470874				USP37					GNB2		DACT3	0.13544	3.50567e-06	0.00081454
ALG1		COMMD4	0.00562476	1.95757e-11	0.000363716				UTX					GNB2L1		DCLRE1B	0.607847	0.731303	0.526741
ALG12		COPS6	0.00515542	4.77914e-14	2.49288e-06				WDFY3					GPI		DCST1	0.208176	0.0948936	0.124718
ALG3		COPS7A	0.00282967	2.27211e-11	8.12211e-05				WDR22					GPKOW		DDHD2	0.148655	6.10518e-07	0.020676
ALG8		COPS8	0.0307936	2.0938e-07	2.04025e-05				WDR68					GPX4		DDX21	0.73606	0.00847847	0.075823
ALG9		COPZ1	0.0022488	1.48311e-13	0.00155688				YLPM1					GRAMD1A		DEPDC5	0.383415	0.456291	0.00616326
ALKBH2		CORO1A	0.0017307	3.33356e-09	3.46052e-05				YTHDC1					GRIPAP1		DEPDC6	0.0652145	1.60226e-07	0.414606
ALKBH4		COTL1	0.00800834	2.46429e-12	0.00518062				ZFAND3					GTF2A2		DES	0.183763	0.0137078	0.402018
ALKBH5		CPLX1	0.00840082	3.71714e-24	0.000165005				ZFP36L1					GTF2H4		DGKI	0.318579	5.20734e-08	0.0540387
ALKBH7		CPNE2	0.000233125	1.22156e-24	1.87956e-06				ZFP91					H2AFY		DHDH	0.805427	0.0734465	0.0694596
ALKBH8		CPNE4	0.0309821	1.59166e-12	0.000321977				ZNF652					H3F3B		DHRS1	0.162028	8.42609e-11	0.218438
ALMS1		CPNE6	0.010933	6.26826e-11	4.79663e-06									HARS		DHRS9	0.705737	3.09811e-14	0.0170185
ALOX12P2		CREB3	0.0115829	3.59128e-13	6.89538e-06									HBXIP		DHX29	0.743387	1.75892e-06	0.133999
ALOX15		CRELD1	0.00510916	4.35582e-07	0.000274384									HDAC6		DIAPH2	0.36885	3.87795e-12	0.00544833
ALOX5		CRIP2	0.00189589	9.66341e-21	5.51792e-05									HINT2		DISP2	0.606149	0.121554	0.0162733
ALOX5AP		CRIPT	0.296729	7.30022e-08	2.23553e-05									HLA-A		DLL4	0.162274	0.00876942	0.74121
ALPI		CRMP1	5.94984e-05	9.17293e-12	0.000100154									HLA-G		DNAH3	0.355291	0.0269977	0.0719505
ALPPL2		CSDE1	0.0393835	8.6803e-10	1.8015e-05									HM13		DNAJB9	0.0380737	0.128702	0.0378798
ALS2		CSE1L	0.188397	1.49692e-08	0.00325052									HMGN3		DNAJC6	0.147867	7.45433e-06	0.0383805
ALS2CL		CSF1R	0.0399591	6.39177e-12	0.000288455									HMP19		DNTTIP2	0.671858	1.27735e-08	0.0156612
ALS2CR13		CSNK2B	0.00875359	7.42397e-14	9.7368e-05									HNRPA3		DPH2	0.848637	0.00174375	0.0823045
ALS2CR2		CSPG5	0.00197891	2.57742e-09	0.0022211									HNRPDL		DPP10	0.865534	1.66176e-21	0.0301056
AMDHD2		CST3	0.00100155	9.33776e-16	3.96242e-06									HNRPK		DSCR4	0.200274	0.117809	0.683369
AMFR		CSTF1	0.111456	1.02197e-13	1.14872e-06									HNRPM		DUOXA2	0.140221	0.014016	0.194756
AMIGO1		CSTF3	0.0195944	5.33684e-10	7.68685e-05									HSP90AB1		DUSP12	0.0719851	0.000137915	0.0727342
AMMECR1		CTCF	0.1146	2.60498e-06	0.00146553									HSPBP1		DUSP2	0.246848	9.17368e-08	0.242979
AMN1		CTNNA2	0.31502	3.70624e-09	0.00752417									HSPC171		DUSP28	0.572714	0.00153732	0.105584
AMOTL1		CTNNBL1	0.0102675	1.68474e-15	2.1306e-05									HSPD1		DUSP5	0.823207	1.19881e-10	0.617779
AMPD3		CTR9	0.49774	7.96231e-07	0.00661693									HTRA2		DUSP8	0.406243	6.42987e-07	6.19372e-06
AMT		CTSB	0.0047737	5.18363e-10	0.00278558									IFIT5		DYNLT3	0.239343	9.42278e-12	0.0554545
AMZ2		CUEDC2	0.0203014	1.27851e-14	3.9508e-05									IGF2R		DZIP1L	0.61017	0.625641	0.835123
ANAPC10		CUL1	0.578001	1.42229e-06	0.00241911									IHPK2		E2F4	0.708448	1.21643e-14	0.0790104
ANAPC2		CXCL14	0.000313911	4.01817e-13	0.000288455									IL8		E2F6	0.892888	0.010827	0.0843398
ANAPC4		CYCS	0.00249334	1.77529e-10	4.81018e-06									IMPAD1		EBAG9	0.193983	6.49562e-07	0.254504
ANAPC5		DAD1	0.00177972	2.44504e-18	1.8929e-06									IMPDH2		EBNA1BP2	0.0302743	1.44702e-11	0.00314079
ANAPC7		DAXX	0.0157956	4.72532e-09	0.00480714									ING4		ECHS1	0.172487	1.38421e-08	0.386826
ANGPTL4		DBC1	0.00898908	0.00022685	0.00227894									IPO7		ECM1	0.115803	6.64234e-08	0.363829
ANGPTL6		DBN1	2.56226e-05	3.36036e-14	0.000298423									JMJD2B		EDA2R	0.770629	0.0174352	0.00832589
ANK1		DBP	0.00292698	4.31433e-16	0.000327499									KATNB1		EDEM2	0.980088	9.54244e-05	0.321191
ANK2		DC2	0.100037	1.87217e-06	0.000518606									KBTBD4		EDG4	0.148711	0.0201139	0.089577
ANK3		DCTN1	0.0436699	7.58258e-12	0.00143693									KCNB2		EFCAB4A	0.868502	0.202172	0.592346
ANKH		DCTN2	0.0344551	8.96713e-13	0.00404879									KHDRBS1		EFNA1	0.02848	7.19511e-11	0.00012708
ANKIB1		DDAH2	2.85693e-05	2.03767e-18	2.90116e-05									KLC1		EGR3	0.0411838	1.13909e-05	0.0310429
ANKMY1		DDOST	0.00154328	1.50826e-13	0.00102318									KLHDC3		EI24	0.557701	0.0197169	0.123135
ANKRA2		DDR1	0.00837555	2.54095e-16	0.000178364									LRRC41		EIF1AY	0.109018	0.0052794	0.251969
ANKRD10		DDX17	0.0176545	2.99022e-09	0.000988661									LSM12		EIF2C2	0.839615	1.12803e-06	0.00611793
ANKRD12		DDX3X	0.156043	1.92228e-08	0.000441735									LSM2		EIF4E3	0.210235	2.36563e-06	0.0221869
ANKRD13B		DEGS1	0.0530847	5.96178e-12	2.33519e-05									LUC7L		ELA3B	0.834822	0.316847	0.0566925
ANKRD13C		DHCR24	0.14441	2.99376e-14	0.000118482									MAD2L2		ELMOD1	0.0349261	3.06263e-10	0.200846
ANKRD13D		DHDDS	0.396437	4.98523e-08	0.000522439									MAF1		ELN	0.016994	0.00280535	0.542764
ANKRD16		DHPS	0.00316216	5.30799e-12	0.000287999									MAP1LC3A		EMCN	0.328211	0.0932623	0.210542
ANKRD17		DHRS3	0.0322819	1.86932e-13	0.00146567									MAP7D1		ENOX1	0.643458	0.0012917	0.41678
ANKRD24		DHX15	0.459305	0.000129809	0.00764253									MARS		ENOX2	0.130856	8.96041e-14	0.00114198
ANKRD25		DHX30	0.00642732	2.06772e-10	0.000473157									MBD4		ENTPD3	0.231078	4.08651e-10	0.00623051
ANKRD30B		DHX9	0.00259957	7.4476e-11	9.7368e-05									MDS032		EPDR1	0.00146809	0.00136525	0.000248182
ANKRD34		DIMT1L	0.123566	1.2922e-06	0.00017813									MED10		EPHB4	0.534794	1.25574e-14	1.08137e-05
ANKRD39		DKC1	0.22048	4.13048e-08	0.00327204									METAP2		EPS15	0.250884	2.08601e-15	0.040316
ANKRD46		DLAT	0.0439387	0.000272484	0.00202377									METTL3		EREG	0.180406	0.00100933	0.191973
ANKRD50		DLC1	0.315394	2.03043e-15	0.00408414									MFSD5		EXT2	0.21724	0.000436857	0.0543454
ANKS1B		DLG2	0.376165	8.07562e-09	0.00142782									MIF		F13A1	0.0942848	0.00487936	0.572569
ANKS3		DLGAP1	0.0126299	1.22871e-11	0.00375764									MLF2		F2	0.381307	0.00344839	0.581482
ANKS6		DNAJB11	0.0439128	3.87939e-07	8.43525e-05									MON1A		F3	0.458686	0.767479	0.77833
ANKZF1		DNAJB2	0.00644431	5.34106e-17	1.06344e-06									MOSPD1		FAM104A	0.246271	2.57117e-05	0.369123
ANP32E		DNAJB5	0.000343631	7.24243e-06	0.000712565									MRPL11		FAM113A	0.160984	8.8597e-05	0.0360586
ANPEP		DNAJC17	0.00109121	1.07875e-09	0.00305485									MRPL12		FAM129B	0.90146	0.00283684	0.0830001
ANTXR1		DNAJC7	0.0757347	1.33505e-11	2.71225e-05									MRPL38		FAM19A1	0.334211	2.92842e-22	0.00325163
ANXA1		DNAJC8	0.0420397	5.17616e-08	0.000467444									MRPL4		FAM35A	0.761617	0.000164742	0.427355
ANXA11		DNER	0.00261051	5.27859e-09	0.0007827									MRPL43		FAM3D	0.0543762	0.00210677	0.157275
ANXA5		DNPEP	0.000498525	4.9217e-13	3.75312e-05									MRPS18B		FAM40A	0.145615	0.000220979	0.257456
ANXA6		DOCK3	0.0028116	1.61199e-14	0.000327499									MRPS24		FAM44B	0.990927	1.68968e-10	0.582648
ANXA7		DPYSL2	0.14293	8.76202e-06	0.000559337									MTRF1L		FAM59A	0.0200469	2.97851e-12	0.0187685
AOF1		DRAP1	0.0181776	7.70325e-08	9.10052e-05									MYCBP2		FAM64A	0.492435	0.0123562	0.660636
AOF2		DSTN	0.444325	2.46594e-06	9.3851e-05									MYL6		FAM89A	0.695628	1.03732e-08	0.151387
AP1B1		DTX3	0.000409494	2.70049e-12	2.69217e-05									MYO16		FAM8A1	0.617953	0.000861985	0.309282
AP1G2		DUT	0.340059	1.06076e-08	0.00325163									MYST3		FANCE	0.280282	0.204443	0.149092
AP1M1		E2F1	0.0107983	2.4036e-12	1.27414e-05									NACA		FANCF	0.127022	0.410482	0.144405
AP1M2		EBP	0.00402942	4.45066e-13	0.000218266									NDUFA11		FANCG	0.196252	1.58036e-06	0.0468767
AP1S1		ECHDC1	0.358939	0.0524933	0.00112692									NDUFS2		FAT	0.180466	0.000911308	0.179792
AP1S2		EEF1A1	0.00494251	1.7937e-13	5.65094e-05									NEDD8		FBP1	0.396437	0.00912627	0.393336
AP2A1		EEF2	0.000151914	4.00305e-13	3.77098e-05									NF1		FBXL12	0.617649	0.0142264	0.0960349
AP2A2		EHMT2	0.000484977	9.70192e-11	0.00439022									NGRN		FBXL7	0.123023	0.0841794	0.104685
AP2B1		EID1	0.429635	0.000643201	0.000382165									NIP30		FBXO25	0.873579	0.0554261	0.464715
AP2M1		EIF2A	0.587883	5.17653e-08	0.000898332									NLE1		FBXO46	0.325934	0.190667	0.37385
AP2S1		EIF2B2	0.0989221	3.56948e-14	0.00551761									NME1		FBXW11	0.945028	0.0214347	0.164299
AP3B1		EIF2B4	0.0314337	1.62387e-16	0.000107783									NNAT		FBXW4	0.0534229	2.82126e-06	0.401139
AP3B2		EIF4A1	0.00407833	9.72167e-14	3.26589e-05									NOLA2		FCGR1A	0.252432	0.463406	0.795476
AP3D1		EIF4B	0.542748	1.55845e-16	0.00335719									NONO		FCHO1	0.900166	0.348536	0.593535
AP3M1		EIF4G1	0.0195135	7.82814e-06	0.00468052									NPM1		FDX1	0.266237	0.00450529	0.178778
AP3S1		EIF4G2	0.00867804	1.53484e-09	0.00634395									NR1H2		FECH	0.760522	0.000763852	0.115003
AP4M1		EIF5B	0.0179934	9.22277e-05	7.68354e-05									NRBF2		FGD5	0.165064	0.0305912	0.166734
AP4S1		ELMO2	0.0381604	7.84651e-07	0.00166123									NRBP1		FGF18	0.393339	0.000103891	0.0462537
APAF1		ELOVL1	0.0114374	1.96309e-05	0.000995708									NSFL1C		FGL1	0.142385	0.203209	0.349058
APBA2		ENO2	0.185191	3.72224e-14	0.000201411									NSL1		FH	0.0168947	0.00903159	0.0092089
APBA2BP		ENSA	0.147499	3.75628e-06	0.000113262									NSMCE1		FHL3	0.459046	0.162511	0.226584
APBA3		EPB41L3	0.235142	1.11443e-13	7.24554e-05									NXF1		FHOD1	0.583869	0.142451	0.317809
APBB1		EPC1	0.00024553	1.34532e-15	8.81418e-05									OAZ1		FKBP11	0.173655	0.148122	0.0764441
APC		ERCC1	0.0179493	4.5125e-11	0.00425859									OBSL1		FKHL18	0.615309	0.533268	0.737918
APCDD1		ERGIC3	0.0148423	2.04418e-11	9.13332e-05									OCIAD1		FLNB	0.0537253	0.0130323	0.103937
APEH		ERLIN2	0.173724	1.3401e-12	0.00138189									P117		FN3KRP	0.173095	3.32098e-09	0.289923
APEX1		ERP29	0.0231635	1.5885e-14	0.00132065									P4HB		FOXH1	0.320522	0.333373	0.301291
APH1A		EVL	0.000857149	2.49496e-16	0.000370604									PABPN1		FOXQ1	0.103002	0.00392138	0.116376
API5		EWSR1	0.000294494	2.34125e-12	0.0059274									PAFAH1B3		FRG1	0.217003	1.9666e-05	0.216002
APIP		FADS1	0.155789	8.59182e-15	2.32382e-06									PAIP2		FRMD5	0.738251	0.0247477	0.700847
APITD1		FADS3	0.00375589	3.50566e-10	0.000115419									PARK7		FRS3	0.281991	5.74216e-06	0.0325509
APLP1		FAM108A1	0.00130587	3.09326e-10	3.48856e-05									PARP2		FSHB	0.263483	0.00283891	0.28387
APLP2		FAM19A5	0.00946167	3.9525e-10	0.000731515									PCBP1		FSTL3	0.632651	0.0638102	0.31568
APOA1BP		FAM76B	0.0248642	1.98475e-08	0.00450463									PCSK1N		FUNDC1	0.0438497	0.0289595	0.733612
APOA4		FAM89B	0.00062114	8.81219e-11	0.000525545									PCTK1		FURIN	0.121382	0.00120258	0.383685
APOB		FAM98C	0.00256708	1.32143e-12	5.89113e-05									PDIA3		FUT5	0.524975	0.00802338	0.736638
APOE		FARS2	0.105367	7.53481e-16	0.000310017									PFDN2		FXYD5	0.888833	0.343147	0.307897
APOL6		FBL	0.000163794	2.66335e-17	1.2009e-05									PFDN5		GABRA2	0.310377	2.62482e-09	0.0414696
APOM		FBLN1	0.0714031	3.08771e-10	2.5507e-05									PGK1		GABRB1	0.314466	1.22994e-11	0.0368292
APOO		FBXO11	0.299606	7.5278e-08	0.00100624									PH-4		GALNAC4S-6ST	0.532948	1.67167e-16	0.0667676
APP		FBXO2	0.307183	5.47379e-15	0.00148088									PHB		GATA1	0.533631	0.0622878	0.414037
APPBP2		FBXO41	0.00113618	1.95092e-13	7.68354e-05									PHB2		GBAS	0.00793435	0.00492589	0.314705
APPL1		FBXW2	0.00133209	0.0850669	0.000435675									PHF2		GCNT3	0.526031	0.00623126	0.514531
APPL2		FCGRT	0.0162452	4.25448e-08	0.00355539									PHF23		GDF5	0.35039	0.000798958	0.663969
APRT		FEZ1	0.00435491	4.03829e-18	0.000107191									PIAS2		GFOD1	0.789286	2.40592e-06	0.0754086
APTX		FHL1	0.0413015	2.14031e-11	0.00122312									PIGU		GFPT2	0.0794295	0.143662	0.0524179
AQP3		FIBP	0.0220248	4.85226e-11	0.000571511									PKIG		GGH	0.0307587	0.000439454	0.267992
AQP4		FKBP4	0.115058	4.35223e-10	0.00132404									PLAA		GGN	0.578001	0.00264353	0.217788
AQR		FLAD1	0.0392629	9.0756e-10	0.00106436									PLTP		GGT6	0.376427	0.12574	0.604786
ARAF		FMNL1	0.00045645	2.13381e-11	8.54106e-05									PNN		GGTLA4	0.581114	0.0995717	0.0982569
ARCN1		FNDC5	0.000628185	2.62824e-13	0.00448859									POGK		GJA12	0.718573	0.00246841	0.233071
ARD1A		FTL	0.0405009	1.20536e-14	1.19579e-05									POLR1D		GJB6	0.125551	0.0459514	0.03967
ARF1		FUBP3	0.0336512	1.36317e-07	4.03558e-05									POLR3K		GLT25D2	0.00144101	3.1387e-15	0.00294848
ARF3		FUNDC2	0.0068135	9.50252e-18	0.000825476									PPIA		GLTP	0.0403885	0.00379995	0.0359153
ARF4		FUS	0.000575203	1.0849e-14	9.22425e-07									PPIB		GLTSCR1	0.756596	0.0401837	0.132492
ARF5		FXYD7	0.00311881	1.02293e-13	1.45644e-05									PPIE		GMFB	0.632983	0.00316441	0.0412465
ARF6		FYN	0.00015403	1.62542e-13	0.000331172									PPIL3		GNAZ	0.34867	0.128436	4.45962e-05
ARFGAP1		FYTTD1	0.0573975	0.000297688	0.00343882									PPM1G		GNE	0.819026	0.000215681	0.636368
ARFGAP3		G3BP1	0.286449	1.53699e-06	0.00312365									PPP1CC		GNGT2	0.400805	0.0283435	0.58735
ARFGEF1		GABARAP	0.0416192	2.18007e-13	5.27899e-05									PPP1R14B		GOLGB1	0.92889	0.0107034	0.149151
ARFGEF2		GABBR2	0.00843164	4.48028e-11	0.000191039									PPP1R7		GOLPH3L	0.000233546	3.63197e-09	0.309111
ARFIP1		GABRG2	0.167505	5.13137e-07	2.07394e-05									PPP1R8		GON4L	0.025583	0.00305327	0.0670353
ARFIP2		GAL3ST1	0.00218569	5.78161e-12	1.97121e-05									PPP2CA		GP9	0.764638	0.0325316	0.199964
ARFRP1		GALK2	0.178371	5.55035e-06	0.00450798									PPP2R1A		GPBP1	0.552576	4.53156e-06	0.00850494
ARG2		GAP43	0.0189916	6.17902e-14	4.96788e-05									PPP2R5B		GPR137B	0.152899	5.05102e-07	0.0250589
ARHGAP1		GAPDH	0.00627908	4.85956e-11	9.7368e-05									PPP4C		GPR62	0.0295763	2.14254e-07	0.00696676
ARHGAP12		GATM	0.346855	1.1688e-10	9.38937e-05									PQBP1		GPR83	0.0329099	0.00411687	0.517056
ARHGAP20		GBA2	0.016882	2.14808e-09	0.00829924									PRCC		GPRASP1	0.0412593	2.39524e-17	0.191515
ARHGAP21		GDI1	0.00799285	8.2248e-11	0.00407695									PRDM2		GPRASP2	0.178081	2.9629e-09	0.243063
ARHGAP22		GDI2	0.0410357	3.22393e-09	5.83745e-05									PRELID1		GPRIN2	0.142894	0.0357401	0.0129332
ARHGAP25		GDPD2	0.0691254	4.71916e-14	0.000763872									PRKAR1A		GRAMD1B	0.0302828	3.54547e-12	0.00274224
ARHGAP26		GEMIN7	0.0075329	4.2568e-13	7.22106e-06									PRKAR2A		GRAP2	0.601449	0.0973592	0.854966
ARHGAP27		GFAP	0.0289542	1.57656e-17	9.92644e-07									PRKD2		GRB2	0.199565	0.00639542	0.0116866
ARHGAP5		GLG1	0.0210317	4.46127e-06	0.00165476									PRMT1		GRIK1	0.00357982	2.73413e-12	0.252582
ARHGDIA		GLTSCR2	0.0140991	1.4234e-18	1.38487e-06									PRMT5		GRM2	0.177606	2.99928e-14	0.155866
ARHGDIB		GLUD2	0.0154841	2.16683e-13	7.24554e-05									PRNPIP		GRM3	0.110593	1.25466e-17	4.64663e-05
ARHGDIG		GLUL	0.0319797	3.85124e-12	0.000411773									PRPF3		GRWD1	0.974014	0.202126	0.56366
ARHGEF10L		GMPR2	0.000625797	1.00284e-09	1.56012e-05									PRR6		GSTO2	0.674127	0.00531806	0.435568
ARHGEF11		GNA11	0.0057124	7.01495e-08	0.00685921									PSENEN		GTF2B	0.437866	2.93317e-07	0.538732
ARHGEF12		GNAI2	0.000985499	1.16605e-12	0.000334139									PSMA4		GTF3C2	0.0851823	3.36115e-09	0.00811961
ARHGEF17		GNAI3	0.00706322	5.46948e-08	7.32527e-05									PSMB5		GTPBP1	0.229646	1.48899e-07	0.0497871
ARHGEF18		GNB1	0.0048665	1.20306e-09	0.00660162									PSMD10		GYPC	0.561285	0.00765317	0.203681
ARHGEF2		GNB2	0.000491297	2.1363e-11	9.44748e-05									PSMD13		HARS2	0.126129	0.00114547	0.152893
ARHGEF4		GNB2L1	0.0032876	5.28152e-17	9.7368e-05									PSMD4		HAS1	0.128812	1.92042e-06	0.227836
ARHGEF9		GNB4	0.011018	4.94184e-11	0.000709103									PSMD8		HDDC3	0.679464	7.05204e-06	0.111427
ARID1A		GNB5	0.0816887	2.57588e-09	0.000159328									PTBP1		HDHD1A	0.36387	0.000694074	0.12687
ARID4A		GNG3	0.00256718	3.27768e-10	8.34563e-06									PTDSS1		HEBP1	0.957855	3.07071e-09	0.00709051
ARID4B		GNPAT	0.121462	0.0411071	0.00101566									PTHR1		HECW1	0.170935	0.00354871	0.562613
ARID5A		GOLPH3	0.0158414	1.33728e-08	0.000378862									PTOV1		HERPUD1	0.0123972	6.66748e-06	0.239609
ARID5B		GPI	0.00713933	1.00787e-13	0.000151169									PTP4A2		Hes6	0.0539396	0.0181781	0.000703506
ARIH1		GPKOW	0.0387042	6.96006e-12	0.000625266									PTRH1		HIATL2	0.894706	0.0262643	0.255431
ARIH2		GPR177	0.0176125	1.55822e-13	4.9794e-06									RAB11FIP4		HIGD1A	0.0893993	0.102622	0.400193
ARL1		GPX4	0.110672	1.7564e-11	0.000411489									RAB1A		HIPK4	0.573424	0.0348358	0.79869
ARL10		GRAMD1A	0.000967082	0.0108076	0.000660322									RAB1B		HISPPD2A	0.0603309	2.80294e-05	0.000419446
ARL16		GRIA3	0.139111	8.23223e-08	0.000371206									RAB24		HIST1H4E	0.561127	0.0763339	0.0990292
ARL2		GRIN1	0.00512166	1.44753e-10	8.10301e-05									RAB3GAP2		HNT	0.0924094	1.02771e-23	0.202943
ARL2BP		GRINA	0.0003908	2.6639e-10	0.000618472									RAB5C		HOOK1	0.349385	3.25307e-09	0.0543605
ARL3		GRIPAP1	0.00777431	1.62108e-11	3.80649e-06									RAB7A		HOXB1	0.327409	0.0843069	0.735086
ARL4C		GRM7	0.0114574	2.61522e-15	0.00011216									RABAC1		HOXC4	0.16968	0.166762	0.446936
ARL4D		GRN	0.0517032	1.45585e-07	0.000180331									RAD17		HOXD9	0.797176	0.585189	0.799632
ARL5A		GTF2A2	0.00433769	3.16197e-13	0.00013275									RAD23A		HP	0.574575	0.0102297	0.192612
ARL6IP1		GTF2H4	0.197393	4.92162e-11	0.00024369									RAF1		HPN	0.716115	0.0316942	0.676067
ARL6IP2		H2AFJ	0.0141335	4.04977e-10	0.000188163									RANBP10		HS1BP3	0.9706	4.67438e-06	0.000153046
ARL6IP4		H2AFV	0.0367226	1.75826e-13	0.000124731									RANBP5		HS3ST5	0.107487	1.22609e-12	0.213279
ARL6IP5		H2AFY	0.0273139	6.50599e-12	0.000722555									RANBP9		HSCB	0.484683	0.0692384	0.0880488
ARL6IP6		H3F3B	0.00324296	1.57635e-14	0.00070072									RBM10		HSD11B1	0.508266	1.3458e-15	0.176753
ARL8B		HARS	0.021789	7.91559e-07	0.000418937									RBM12		HSD17B11	0.145503	9.65347e-20	0.0113763
ARMC2		HBXIP	0.0222364	7.13257e-18	1.47033e-05									RBM14		HSD3B7	0.827761	0.0155306	0.645994
ARMC7		HDAC5	0.00898908	4.03368e-08	0.000106444									RBM5		HSDL1	0.818037	0.000416205	0.678316
ARMC8		HDAC6	0.00119628	1.89789e-13	0.00496418									RBM6		HSF4	0.145278	0.221315	0.646058
ARMC9		HDDC2	0.247218	1.42086e-08	0.00309667									RBM8A		HSPA2	0.110246	2.42831e-06	0.130253
ARMCX2		HDGFRP3	0.164933	0.00070016	0.00266085									RCSD1		HSPE1	0.227023	0.00958597	0.187602
ARMCX5		HERC1	0.0201823	5.473e-11	2.70742e-05									RDH11		HSPH1	0.123492	8.2743e-09	0.0558354
ARMET		HINT2	0.149828	1.73468e-13	7.15662e-06									RFX3		HTR1E	0.159742	9.16192e-13	0.0150717
ARNTL		HIRIP3	0.121197	6.56195e-13	0.00751443									RHBDD2		HTR5A	0.429817	0.749005	0.633855
ARPC1A		HIVEP2	0.00312243	3.63623e-14	0.00140218									RHEB		ICHTHYIN	0.170521	0.0124774	0.360445
ARPC2		HLA-A	0.045456	6.22017e-16	4.03558e-05									RHOB		IDE	0.393472	0.000129982	0.370678
ARPC3		HLA-G	0.0524759	4.10841e-14	0.000311682									RNASEH2A		IER5	0.0358323	1.99061e-19	0.00121993
ARPC4		HM13	0.00226717	9.72585e-14	0.000445785									RNF10		IFI6	0.313105	2.36151e-07	0.324964
ARPC5		HMG20B	0.00800834	1.5548e-08	0.0045173									RNF113A		IFLTD1	0.817012	0.00806757	0.58323
ARPM1		HMGB1	0.0268133	1.29348e-09	0.00205858									RNF123		IFT81	0.138451	0.0230108	0.449042
ARPP-19		HMGB2	0.00312826	1.38969e-09	5.13971e-06									RNF146		IGHMBP2	0.188293	0.000243456	0.25658
ARPP-21		HMGN1	0.00524493	7.40479e-21	4.48461e-05									RNF20		IL13	0.240418	0.0747873	0.0255323
ARRB1		HMGN3	0.0328191	6.50602e-12	0.000117477									RNF40		IL20RA	0.307112	0.000273685	0.391857
ARRB2		HMOX2	0.00696517	1.1583e-11	1.23807e-05									RNF5		IL27	0.176798	0.00381862	0.619928
ARRDC1		HMP19	0.0214606	3.01854e-08	0.00129907									RPL10		IL2RB	0.644927	0.00922302	0.542516
ARRDC2		HNRPA3	0.38542	1.50875e-08	0.000158532									RPL13A		IL2RG	0.67422	0.380588	0.818822
ARRDC3		HNRPAB	0.000550179	1.42352e-15	0.000150488									RPL28		IL4R	0.98522	0.0793989	0.335405
ARS2		HNRPD	0.0147899	6.77192e-11	0.000124731									RPL29		IMMT	0.792722	0.108417	0.00667679
ARSA		HNRPDL	0.153926	9.0756e-10	6.7465e-06									RPL35		IMPA1	0.326063	5.94041e-08	0.465227
ARSB		HNRPK	0.349534	3.11156e-06	0.00237718									RPL5		INOC1	0.382068	0.0211345	0.624204
ARSD		HNRPM	0.0102875	1.66165e-10	0.000111335									RPL8		INPP4A	0.0482311	4.40499e-06	0.00925233
ARSF		HS2ST1	0.0508428	3.27998e-09	0.000370997									RPN2		INPPL1	0.912667	0.0781777	0.422288
ARSG		HSD17B10	0.0028296	2.27917e-15	0.00808513									RPS10		INSM2	0.987568	0.30022	0.0642221
ARTN		HSP90AB1	0.288388	6.02964e-07	0.00162278									RPS11		IPO4	0.0773804	0.360789	0.438895
ARV1		HSPBP1	0.000331187	4.66213e-11	0.00147607									RPS19		IQCC	0.133423	0.000305066	0.421371
ARVCF		HSPC171	0.100339	1.20198e-10	0.00247475									RPS2		ISCA2	0.316585	0.000119141	0.338723
ASAH1		HSPD1	0.487425	5.72781e-06	0.000119414									RPS4Y1		ISG20L1	0.16876	0.000146529	0.0185746
ASAH3		HTRA2	0.00320912	1.69665e-10	0.00270758									RPS6KC1		ITGA10	0.891185	0.0128696	0.201839
ASAHL		ICA1	0.0196859	1.43252e-16	0.00076376									RPS9		ITGAE	0.208152	4.80981e-13	0.0974973
ASB2		ICAM5	0.00687452	2.96863e-05	0.000353034									RRAGB		ITGAV	0.312824	5.64917e-06	0.370287
ASB6		ID4	0.0704039	4.90359e-16	1.31729e-05									RSRC2		ITIH1	0.0773867	0.00176838	0.546393
ASCC1		IFIT5	0.44847	0.00281001	0.0022379									RYR1		IVL	0.177944	0.69093	0.751217
ASCC2		IGF1	0.00225217	6.52859e-09	0.000141861									SAAL1		JAG2	0.0522549	4.00503e-06	0.146883
ASCC3		IGF2R	0.000672808	9.06842e-07	0.00019346									SAP18		JAM2	0.250511	1.69552e-09	0.000648755
ASCC3L1		IGFBP2	0.000264798	8.713e-11	4.80901e-05									SARM1		JTB	0.267943	2.25058e-10	0.014169
ASCL1		IHPK2	0.00322667	1.33966e-13	0.00211786									SART1		JUP	0.0310178	1.24882e-06	1.07535e-05
ASF1A		IL8	0.00214218	2.94086e-12	0.000280384									SCAND1		KATNAL1	0.553292	1.16783e-09	0.0326104
ASH1L		ILF2	0.000587553	1.1509e-13	3.96242e-06									SEC11A		KBTBD11	0.143685	9.78504e-10	0.0592461
ASL		ILF3	0.00738744	5.29336e-14	6.07494e-05									SEC11C		KCNA5	0.0193659	1.7752e-07	0.809397
ASNA1		ILK	0.0151382	6.52517e-17	0.000141327									SEC31A		KCNAB3	0.188411	0.272195	0.0859729
ASPH		IMPAD1	0.0383407	0.0688062	0.00209922									SEC61A1		KCNC3	0.348412	0.248421	0.084654
ASPHD1		IMPDH2	0.00155002	1.15149e-15	0.0053177									SELM		KCND3	0.44713	0.000930686	0.7308
ASPSCR1		ING4	0.000414681	2.02434e-14	0.00762955									SELS		KCNK10	0.2335	0.00115224	0.198097
ASRGL1		IPO7	0.294558	3.0202e-09	0.000661026									SELT		KCNK12	0.14293	7.77048e-15	0.0131765
ASS1		IQWD1	0.665257	4.75722e-06	0.00072749									SENP6		KCNK7	0.785867	0.573427	0.289813
ASTN1		IRF2BP2	0.00797922	3.22962e-14	0.00087756									SEPW1		KCNQ1	0.83185	0.221619	0.36381
ASTN2		ITFG1	0.448811	2.18496e-07	0.00636048									SERF2		KCNS3	0.0688499	3.82044e-17	9.73681e-05
ASXL1		ITM2C	0.00561737	7.32726e-14	5.37549e-05									SET		KCTD21	0.610235	0.00351223	0.179178
ATAD1		IVNS1ABP	0.0149029	1.36875e-17	0.00694459									SF3B4		KCTD4	0.00331498	2.20655e-16	5.26033e-05
ATAD4		JAK1	0.434586	0.00459954	0.00861055									SFRS1		KIF12	0.303613	0.0846504	0.721312
ATCAY		JARID2	0.00120581	1.6426e-13	1.88244e-05									SFRS10		KIF13B	0.367974	2.67128e-09	0.588814
ATF1		JMJD2B	0.00402092	1.11291e-15	7.12793e-05									SFRS3		KIF3B	0.238145	2.83487e-05	0.0553424
ATF2		JUNB	0.00463893	3.5602e-05	0.00043323									SFRS5		KITLG	0.284269	5.78095e-24	0.00345725
ATF4		KATNB1	0.00337547	3.7645e-11	0.000252871									SFRS8		KLC2	0.109018	1.76301e-06	0.00275331
ATF6		KBTBD4	0.0152397	7.90981e-16	8.4461e-05									SH3BGRL3		KLF15	0.579981	1.17283e-06	0.0308033
ATF7		KCNB2	0.0855651	2.82641e-08	0.00866409									SIN3A		KLHDC2	0.115396	9.87782e-09	0.438855
ATF7IP		KCTD5	3.17506e-05	1.95168e-12	0.00788532									SKP1A		KLHL2	0.323606	2.42348e-16	0.101441
ATG16L1		KHDRBS1	0.0223204	3.82807e-14	0.000508318									SLC25A11		KLHL8	0.123859	3.00524e-05	0.210519
ATG4A		KIF5C	0.0800692	1.40437e-07	0.00225571									SLC25A39		KLK1	0.136159	0.179816	0.696811
ATG4B		KIFAP3	0.102928	5.18748e-06	0.000416472									SLC25A6		KLK4	0.608516	0.00085024	0.0646844
ATG4D		KIFC2	0.0163282	1.32844e-17	2.93717e-07									SLC39A4		KRT10	0.202699	2.38406e-10	0.0204211
ATG5		KLC1	0.033964	8.84687e-10	8.18272e-06									SLC39A9		KRT3	0.336646	0.00951991	0.389491
ATG7		KLF13	0.00357942	1.4789e-11	4.35019e-06									SLITRK3		KRT8	0.829655	0.00767842	0.483955
ATG9A		KLHDC3	0.0042748	1.34262e-09	0.00725554									SMARCA4		KRT86	0.997322	0.000488007	0.22506
ATIC		LAP3	0.00121892	4.06861e-12	2.74791e-05									SMARCC1		KRTAP17-1	0.990776	0.488755	0.275126
ATOH8		LASS2	0.0785761	3.53563e-15	3.84023e-07									SNIP		L1CAM	0.316771	1.17793e-05	0.000449998
ATP10B		LFNG	0.0498338	2.71355e-11	0.0081229									SNRP70		LAMP2	0.0117118	1.41627e-08	0.0143058
ATP13A1		LMAN2	0.00671335	1.07301e-11	0.00183047									SNRPA		LARP6	0.043064	0.00107851	0.0225111
ATP13A2		LMO4	0.0227234	7.46098e-07	0.0012363									SNRPA1		LAT	0.427065	0.00152894	0.00820477
ATP13A3		LRRC41	0.00174448	4.88102e-12	0.00137832									SNRPB		LCE3D	0.519759	0.00684599	0.430797
ATP1A1		LRRTM2	0.0416113	1.47345e-13	0.00274763									SNRPB2		LCP1	0.92659	0.102505	0.139993
ATP1A3		LSM12	0.00627323	1.1323e-09	0.00168482									SNX12		LGI3	0.0707423	4.53833e-09	0.495874
ATP1B1		LSM14A	0.0312776	5.25737e-06	0.00185278									SNX17		LHFPL4	0.249282	9.66763e-08	0.000441735
ATP1B3		LSM2	0.00755809	9.3843e-13	0.00126458									SNX2		LHX6	0.775942	0.715218	0.499028
ATP2A1		LUC7L	0.00692283	1.25157e-10	0.000191287									SOX4		LILRB1	0.417831	0.211892	0.380458
ATP2B1		LUC7L2	0.0459799	5.38278e-13	4.35019e-06									SPCS2		LIM2	0.479146	0.232043	0.469656
ATP2B2		LY6H	0.00398426	4.24884e-09	6.95561e-05									SPTAN1		LIMK1	0.696443	0.00585688	0.133827
ATP2B3		M6PR	0.0782096	1.45485e-07	0.00152484									SQLE		LINGO1	0.0402261	7.32517e-08	0.0610931
ATP2B4		MAD2L2	0.000668506	2.32541e-10	0.00554659									SRA1		LIPT1	0.863375	0.00355249	0.0216008
ATP2C1		MAF	0.00174448	4.90959e-14	0.00140282									SRF		LMNA	0.116584	0.00253104	0.0443042
ATP5B		MAF1	0.0330141	4.07209e-12	0.000195837									SSRP1		LMX1A	0.975534	0.000119539	0.514357
ATP5D		MAG	0.00301008	9.16369e-16	5.01025e-07									STAG2		LONRF1	0.585823	5.11698e-18	0.13382
ATP5F1		MAGED2	0.000857149	1.55374e-15	0.000320574									STARD10		LONRF2	0.342181	0.00336111	0.00309023
ATP5G2		MAGI1	4.73414e-05	9.31633e-17	0.000162941									STK16		LOXL4	0.782601	0.0507067	0.696556
ATP5G3		MAOA	0.16086	1.21438e-07	0.00644551									STX10		LRP11	0.0988026	9.3459e-11	0.747565
ATP5H		MAP1LC3A	0.000625797	1.40347e-12	0.0025101									STX12		LRP3	0.113024	8.96706e-09	0.000256813
ATP5J2		MAP4K4	0.0028612	1.44167e-05	0.00264866									SUDS3		LRP4	0.46023	1.29732e-07	0.0578248
ATP5O		MAP7D1	0.00860616	1.12506e-13	0.00265567									SUMO1		LRRC17	0.134428	8.77952e-15	1.86426e-05
ATP6AP1		MAPK1	0.313852	8.5116e-10	0.0016958									SUMO2		LRRC29	0.500867	0.301416	0.873702
ATP6AP2		MAPRE1	0.0103815	2.12194e-06	4.66497e-05									SUPT16H		LRRC32	0.659025	0.429217	0.555061
ATP6V0B		MARS	0.00307292	2.52846e-12	6.07721e-05									SYNE2		LRRC4C	0.751832	1.8288e-19	0.000679287
ATP6V0C		MAST1	0.00582829	4.90369e-12	0.000116613									TADA3L		LRRK1	0.244495	1.81007e-05	0.101928
ATP6V0D1		MBD4	0.0738555	5.59889e-07	0.000363716									TAF10		LRRTM1	0.593507	1.61521e-09	0.00752745
ATP6V0E1		MBP	0.0914487	5.17127e-14	1.87348e-06									TAF12		LSM3	0.204875	2.01717e-08	0.0240306
ATP6V1A		MCAM	0.0482364	5.8835e-06	0.00554309									TAF15		LSM6	0.450272	0.000109925	0.424501
ATP6V1B2		MDS032	0.0443481	9.1201e-12	0.00104701									TAGLN2		LSMD1	0.216471	1.17445e-12	0.0391768
ATP6V1C1		MED10	0.0569505	0.00086374	0.00214828									TARBP2		LTC4S	0.401523	0.00421417	0.413249
ATP6V1D		MED12	0.311041	1.73088e-10	0.000179834									TBCB		LYPD3	0.201616	0.0183357	0.67985
ATP6V1E1		MEST	0.000127683	6.74407e-14	0.00288921									TBCE		LYRM1	0.243384	9.00521e-07	0.243208
ATP6V1F		METAP2	0.188712	1.2694e-09	2.35829e-05									TBRG1		LYSMD2	0.285664	0.000135119	0.0784304
ATP6V1G1		METTL3	0.00748273	8.12049e-16	0.000867239									TCEA2		LZTR1	0.272517	0.0476384	0.47848
ATP6V1H		MFSD5	0.000138607	5.01316e-12	0.00647806									TCEAL2		MAGEL2	0.718599	2.58075e-09	8.73412e-05
ATP8B2		MGAT4B	0.000995978	2.3438e-11	0.000548531									TCEAL8		Magmas	0.382346	5.64932e-06	0.0637236
ATPAF1		MIF	0.068652	2.32208e-10	2.90895e-05									TEX264		MAP1LC3C	0.796734	0.273697	0.599366
ATPAF2		MKRN1	1.72941e-05	1.66954e-07	5.4966e-07									TFPT		MAP2K1	0.0222174	0.0509264	0.000435494
ATPBD1B		MLF2	0.00321488	1.15003e-09	3.87266e-05									TH1L		MAP2K1IP1	0.217468	0.000981163	0.480462
ATPIF1		MOBP	0.000185163	5.26532e-19	3.46904e-06									THAP7		MAP3K9	0.858821	3.95152e-10	0.0249314
ATRN		MOG	0.288252	1.90503e-15	1.06035e-06									THRA		MARCO	0.785329	0.00187635	0.179069
ATXN1		MON1A	0.00256718	4.91335e-10	7.32527e-05									THYN1		MARK4	0.212035	1.72016e-08	0.0282143
ATXN10		MORN2	0.0412986	1.11603e-11	2.64332e-06									TIMM17B		MAT1A	0.625109	9.49253e-05	0.399744
ATXN1L		MOSPD1	0.060307	1.13016e-05	0.000234558									TIMM23		MATN4	0.782128	0.484484	0.834837
ATXN7		MPV17	0.00685949	3.0614e-13	1.76901e-05									TIMM44		MBD5	0.995356	5.31832e-06	0.19677
ATXN7L1		MRPL11	0.023442	2.43452e-15	0.000193996									TKT		MBOAT5	0.599594	0.00426146	0.243063
ATXN7L3		MRPL12	0.00152446	2.84211e-08	0.000557369									TM9SF4		MCHR1	0.915512	4.52175e-22	0.0207493
AUH		MRPL24	0.204511	5.12034e-12	0.000535314									TMEM32		MCTS1	0.201128	2.03693e-07	0.113954
AUP1		MRPL38	0.0144783	1.18509e-11	0.000358115									TMEM4		MED25	0.693533	1.53167e-05	0.133626
AURKB		MRPL4	0.018287	1.57717e-08	0.000450411									TMEM50A		MED4	0.957402	0.00329361	0.138839
AXIN2		MRPL43	0.0515152	4.56967e-13	0.000660322									TMEM57		MEPE	0.292943	4.94663e-07	0.160302
AYTL2		MRPS18B	0.0239883	9.4255e-14	0.000309374									TMEM59L		MESDC1	0.609113	0.267816	0.243745
AZI1		MRPS24	0.00424334	1.37247e-13	0.00159669									TMEM60		MFNG	0.483367	0.00199108	0.0292569
AZI2		MSI2	0.0242608	1.25672e-10	0.00020772									TMEM65		MFSD1	0.541566	0.00668664	0.683672
AZIN1		MTRF1L	0.0304192	4.66338e-10	0.000159328									TMEM70		MGP	0.447286	0.000223617	0.366902
AZU1		MYCBP2	0.915648	4.78279e-05	0.000531975									TMEM9		MID1	0.926931	9.15348e-06	0.018
B2M		MYL6	0.00378769	2.30553e-13	6.25887e-05									TOP3B		MID1IP1	0.952505	3.5347e-06	0.0367889
B3GALNT1		MYO16	4.26278e-06	1.16672e-11	0.0018948									TP53RK		MID2	0.774316	0.00229837	0.0899644
B3GALT1		MYST3	0.00312153	3.72524e-14	3.80058e-06									TPM2		MLN	0.758988	0.00374545	0.613565
B3GALT4		NACA	0.0602265	2.65433e-15	6.31627e-06									TRAPPC3		MMP11	0.511159	0.0055408	0.613429
B3GAT1		NAGK	0.000829725	1.14341e-14	8.48288e-05									TRAPPC4		MMP25	0.460718	0.106427	0.47851
B3GAT3		NAV1	5.94984e-05	7.07851e-05	0.000424702									TREML1		MMP9	0.953058	0.0549973	0.671829
B3GNT2		NCAM1	0.0473945	8.58875e-10	0.00130269									TRIM27		MNAT1	0.287895	0.006932	0.065865
B4GALT3		NCOA2	0.0404352	4.78052e-07	0.00623051									TRIM28		MPDZ	0.110833	1.18784e-10	0.0211277
B4GALT6		NDRG4	0.00352024	3.4457e-09	0.00116247									TRIM44		MPZ	0.445093	0.0272294	0.242377
B4GALT7		NDUFA11	0.0883156	8.62101e-10	0.00421602									TRMT1		MRPL17	0.680573	4.66186e-08	0.0514366
BACE1		NDUFS2	0.0157112	1.16383e-12	0.000181316									TSPAN3		MRPL33	0.284699	0.000141738	0.173694
BACH2		NEDD4L	0.00604965	0.00174878	0.000215698									TTC5		MRPL46	0.0720343	1.3957e-10	0.568957
BAD		NEDD8	0.101212	7.69325e-10	8.57174e-05									TUBA1C		MRPS30	0.0364475	1.3347e-18	0.0175061
BAG1		NEUROD6	0.00171364	1.65063e-17	2.94007e-05									TUBB		MRPS35	0.212612	0.0914813	0.083777
BAG2		NF1	0.0320569	6.09586e-08	0.00016619									TUFM		MS4A5	0.171276	0.103259	0.680385
BAGE		NFIA	0.101618	4.98817e-12	0.000243634									TXNDC4		MS4A8B	0.0925439	1.56952e-05	0.55095
BAHCC1		NFIX	0.000177848	3.00845e-12	0.000424511									UBAP1		MST1	0.338922	0.0768569	0.369854
BAHD1		NGDN	0.178204	1.95629e-14	6.19372e-06									UBAP2L		MSTP9	0.927508	0.191797	0.184472
BAI1		NGRN	0.0504129	8.23049e-10	0.000730003									UBE1		MT1E	0.45364	2.90738e-06	0.00237972
BAI2		NIP30	0.111717	2.75223e-09	0.000669647									UBE2D2		MT1G	0.112836	3.1943e-10	0.000227404
BAI3		NIPSNAP1	0.0267296	1.67572e-10	0.000178364									UBE2E1		MT1X	0.145048	2.42997e-07	7.7262e-05
BAIAP2		NLE1	0.0288314	1.05314e-09	0.00540405									UBE2H		MT2A	0.148344	2.83268e-09	8.24412e-05
BAIAP2L2		NME1	0.0643739	2.81395e-12	0.000429381									UBE2Q1		MT4	0.793793	0.746181	0.757494
BAK1		NNAT	0.000177848	5.20059e-13	0.000115021									UBE2R2		MTFMT	0.181048	7.56868e-11	0.0142528
BAMBI		NNT	0.0541035	3.11757e-05	0.00151268									UBFD1		MTHFS	0.396051	0.134737	0.108219
BANF1		NOLA2	0.00966239	3.13426e-08	0.00630292									UBL7		MTMR12	0.0127183	7.16567e-10	0.000161755
BAP1		NONO	0.000550179	3.82275e-16	0.000211669									UBTF		MTP18	0.333636	0.109733	0.121214
BASP1		NPEPPS	0.033535	6.03351e-13	0.000251314									UHRF2		MTUS1	0.202561	2.38561e-07	0.000127138
BAT1		NPM1	0.423064	1.54868e-11	0.000206166									UQCRC1		MUC17	0.758707	0.0671767	0.376763
BAT2		NPR2	0.0351727	1.57304e-13	0.00174415									UQCRC2		MUC3A	0.534171	5.57239e-05	0.36866
BAT2D1		NQO2	0.0121449	5.52099e-10	0.000669647									USP21		MUM1L1	0.0196068	2.07513e-10	0.147927
BAT3		NR1H2	0.146054	7.33468e-09	0.00017698									USP37		MXI1	0.141801	1.76148e-11	0.00714317
BAT5		NRBF2	0.405368	3.81304e-07	0.00267258									VCP		MXRA5	0.679994	0.0143131	0.701603
BAX		NRBP1	0.00160508	6.82595e-10	0.00125367									VDAC1		MXRA7	0.909525	2.4411e-16	0.001536
BAZ1A		NRP1	0.00601886	3.30915e-17	0.000104424									VDAC2		MYH13	0.666355	0.0307875	0.574963
BAZ1B		NRXN1	0.0719283	2.26297e-07	0.0044728									VPS25		MYLK2	0.968182	0.0585594	0.584044
BAZ2A		NRXN3	0.195368	3.68878e-12	0.00355179									VPS28		MYLPF	0.894808	0.0696433	0.635528
BAZ2B		NSFL1C	0.00893211	2.6226e-14	6.7465e-06									VPS29		MYOD1	0.369904	0.620516	0.688666
BBOX1		NSL1	0.301698	2.31918e-12	9.29553e-06									VPS72		MYOG	0.0769861	0.0645209	0.0436719
BBS1		NSMCE1	0.0111256	5.62914e-12	0.00550441									WBP11		MYOZ1	0.604616	0.0724447	0.785486
BBS9		NT5DC2	0.000122379	1.18684e-09	0.00127497									WBP5		NANP	0.301135	0.00150538	0.504346
BCAN		Nucb2	0.0594652	5.53288e-11	0.00217934									WBSCR17		NAPRT1	0.843297	0.235323	0.16159
BCAP29		NUCKS1	0.260227	8.78479e-05	0.00327846									WDFY3		NAPSA	0.819491	0.145345	0.649951
BCAP31		NUDCD3	0.0371571	5.34282e-14	0.000983941									WDR1		NAT5	0.41877	7.92778e-13	0.090101
BCAT1		NUDT3	0.0108094	2.64487e-11	0.000281542									WDR57		NCKAP1	0.473776	0.000779568	0.0902425
BCAT2		NUMB	0.138142	1.37274e-08	0.00442983									WDR8		NCKAP1L	0.333488	0.00288476	0.336759
BCCIP		NXF1	0.0076199	1.17018e-11	0.000376722									WTAP		NCOR2	0.229047	0.122834	0.0160928
BCKDHB		OAZ1	0.00985307	2.88901e-12	6.81557e-06									XPNPEP1		NCSTN	0.572606	0.0149333	0.179635
BCKDK		OBSL1	0.0243607	2.00608e-16	1.36162e-06									XPO1		NDP	0.105669	2.6076e-06	0.27802
BCL11B		OCIAD1	0.0379629	7.79604e-13	9.22425e-07									XPO5		NDUFA9	0.818366	1.03992e-08	0.0448069
BCL2L1		ORMDL1	0.150264	3.63139e-06	0.00040664									XPO7		NDUFB1	0.421702	3.0484e-12	0.219785
BCL2L11		OTUB1	0.0149112	1.03133e-09	0.00226436									YBX1		NDUFV3	0.596454	4.62404e-06	0.00308891
BCL2L2		OTUD7A	0.0046192	1.94765e-05	0.00309944									YTHDC1		NEBL	0.0125763	0.000219251	0.0161716
BCL6		P117	0.00173072	1.58212e-11	1.31191e-05									ZC3H14		NECAP2	0.20546	5.90812e-06	0.00686901
BCL7B		P4HB	0.0102589	3.4642e-12	0.00285252									ZDHHC3		NEFH	0.0268198	1.1926e-24	0.00384238
BCL7C		PA2G4	0.0541249	3.64825e-16	0.00165273									ZFAND2B		NEIL2	0.537497	0.482306	0.62384
BCLAF1		PABPN1	0.0143073	3.69003e-09	0.00031385									ZNF207		NES	0.377992	0.012662	0.172237
BCOR		PADI2	0.00978093	3.57182e-13	1.11596e-05									ZNF513		NEU3	0.776961	0.000874624	0.00888233
BCR		PAFAH1B3	0.000122379	3.32288e-25	1.13863e-05									ZNF652		NFIL3	0.0365309	4.31433e-16	0.216694
BCS1L		PAIP1	0.0580783	2.35497e-08	0.00155877									ZNF770		NGEF	0.176499	1.34185e-13	0.0318749
BDH1		PAIP2	0.849922	6.27389e-10	3.76729e-05									ZNHIT1		NHLH1	0.177289	4.42838e-09	2.29789e-06
BEAN		PAPSS1	0.109499	0.00377401	0.00563642									ZNHIT4		NICN1	0.945809	4.68051e-05	0.0820048
BECN1		PARK7	0.00442339	7.1045e-13	5.61901e-05									ZW10		NIF3L1	0.459305	7.77846e-05	0.313139
BEXL1		PARP2	0.771399	5.72847e-05	0.000253824											NLGN4X	0.443317	4.63846e-11	0.155579
BGLAP		PARP6	0.000187294	6.6941e-14	0.00048594											NMNAT2	0.440606	4.22014e-13	0.00735717
BHLHB2		PATZ1	0.000502976	9.09283e-17	0.000432343											NOL11	0.542971	0.00944431	0.714321
BHLHB3		PBX1	0.0482916	1.23393e-21	0.00460256											NOTCH3	0.44853	0.00448387	0.362442
BHLHB5		PBX2	0.327894	7.3143e-09	3.71623e-05											NPC1	0.086921	5.87762e-09	0.00378624
BHLHB9		PCBP1	0.00077337	1.05669e-16	6.02359e-06											NPC2	0.201566	1.4839e-10	0.0838592
BICD1		PCCB	0.126129	8.80597e-09	0.00122312											NPTN	0.335007	0.010936	0.306034
BICD2		PCMT1	0.437778	1.49734e-09	0.000102542											NPTX2	0.193133	3.34339e-14	0.0946958
BID		PCSK1N	0.014491	3.44574e-16	3.96242e-06											NR3C2	0.0398977	1.00664e-25	0.0108842
BIN1		PCTK1	0.00123914	3.0844e-13	1.26457e-05											NRCAM	0.280985	2.40941e-06	0.0368715
BIN3		PDE6D	0.00226717	3.49921e-10	8.22328e-05											NSF	0.00218342	0.000253035	0.0574374
BIRC2		PDIA3	0.0135808	5.71055e-08	0.000707456											NSUN5C	0.493937	0.00474627	0.589828
BIRC4		PEA15	0.163408	2.95821e-14	1.00782e-05											NT5M	0.172268	0.0318617	0.415985
BIRC6		PFDN2	0.0118876	1.38208e-10	3.83169e-05											NTNG1	0.77176	1.9602e-24	0.00543177
BIVM		PFDN5	0.282815	1.12558e-17	0.00117142											NUAK1	0.0924912	1.97914e-18	0.0480041
BLCAP		PFKM	0.124189	9.72371e-08	0.000945124											NUDT10	0.168974	0.044023	0.430913
BLMH		PFN1	0.0461655	4.47906e-09	3.74868e-05											NUDT16L1	0.141479	0.00172062	0.113359
BLNK		PGK1	0.0988026	8.31693e-12	0.00033095											NUDT5	0.856511	7.7163e-06	0.0203996
BLOC1S2		PGRMC1	0.0101494	8.69013e-11	5.70648e-06											NUP85	0.954771	7.78731e-16	0.321605
BLVRA		PH-4	0.00470065	4.59427e-11	4.61494e-05											NXN	0.418188	2.43026e-06	0.0764303
BLVRB		PHACTR3	0.0107668	3.07158e-10	0.000264939											NYX	0.358313	0.0366073	0.197805
BMP1		PHB	0.0105647	1.03959e-10	1.17528e-05											OCA2	0.230842	0.000937255	0.14611
BMP2		PHB2	0.0171666	7.96126e-13	0.000271001											OCIAD2	0.195677	0.00267485	7.57291e-06
BMP2K		PHF2	0.000784612	6.19171e-15	0.000194118											OGDHL	0.0017307	4.97992e-05	0.217625
BMP4		PHF23	0.0288314	1.04503e-13	0.000571726											OLFM3	0.588001	1.13105e-21	0.0201676
BMP6		PIAS2	0.17264	2.98983e-05	0.00168057											OLFML2A	0.149981	0.0051533	0.0180498
BMP7		PICALM	0.165627	1.66842e-08	0.000207305											OPHN1	0.328408	0.00930815	0.76621
BMPR1A		PIGC	0.000998416	1.50304e-17	1.07535e-05											OSBPL10	0.0315029	5.66881e-18	0.112187
BMPR2		PIGU	0.000122379	2.49368e-10	0.000438435											OTX1	0.34614	0.0657274	0.425637
BMS1		PIK3CA	0.248086	1.69756e-08	0.00425285											P2RX5	0.168909	1.0489e-05	0.00139527
BNIP1		PJA1	0.000708365	7.21196e-09	4.88817e-06											P4HA2	0.0715004	1.0599e-09	0.158499
BNIP3		PJA2	0.301488	5.32181e-06	6.95204e-05											PACSIN2	0.333239	3.58892e-08	0.0277762
BNIP3L		PKIG	0.00898908	3.93913e-18	1.26751e-05											PAK3	0.0492479	8.52377e-09	0.805881
BPGM		PLAA	0.0752714	1.0727e-06	0.0077268											PAK4	0.338543	3.52336e-08	0.000699657
BPHL		PLTP	0.00805512	3.29873e-19	1.56118e-06											PAPD5	0.783689	1.32871e-05	0.0344836
BPNT1		PLXNB1	0.00174448	9.26255e-12	0.000825747											PARD6A	0.60439	1.76952e-08	0.0189824
BPTF		PLXNB2	0.000863132	2.68202e-13	0.000638624											PARP16	0.173656	0.00131633	0.374129
BRAP		PNN	0.245409	4.25405e-06	0.000269977											PCBP3	0.360116	2.0366e-19	0.701184
BRD2		POGK	0.0230605	1.80883e-14	0.000114541											PCDH10	0.0395168	4.89508e-23	0.0186384
BRD4		POLDIP2	0.0017345	7.47904e-12	2.14763e-05											PCDH12	0.423064	0.233512	0.350592
BRD7		POLE4	0.0439128	1.13773e-11	0.000337331											PCGF6	0.327555	0.00761813	0.0432589
BRE		POLR1D	0.0113688	0.001328	0.00116543											PCM1	0.6064	3.33168e-06	0.0104119
BRF2		POLR2J	0.0112293	4.23233e-11	0.000127505											PDCD5	0.35054	1.56906e-05	0.305446
BRMS1		POLR3K	0.0136162	9.61014e-09	1.34553e-05											PDYN	0.38859	1.26748e-08	0.00696717
BRP44		PON2	0.267568	2.96933e-06	0.00606574											PEX10	0.461676	0.000834057	0.53786
BRP44L		POP4	0.008703	6.93855e-10	0.00455283											PEX11A	0.993614	0.0123132	0.0094064
BRUNOL4		PPAP2B	0.0127183	1.99151e-11	0.00539408											PEX11B	0.234692	8.20056e-07	0.267066
BRWD1		PPIA	0.0869923	5.77597e-10	0.00447654											PFDN1	0.174841	0.0209121	0.0496093
BRWD2		PPIB	0.000538983	7.77327e-14	3.70629e-05											PGBD5	0.00507236	9.68774e-19	0.380204
BSDC1		PPIE	0.000902023	1.03389e-10	7.75478e-06											PGM1	0.588424	2.04929e-10	0.098947
BSG		PPIL3	0.0394823	3.72487e-06	0.00146853											PHACS	0.747104	0.0815385	0.262619
BST1		PPM1G	0.000185303	7.44746e-14	3.16883e-05											PHKA1	0.0438149	0.0327799	0.0878903
BST2		PPP1CC	0.106839	2.01277e-08	0.00724816											PHLDB3	0.522476	0.00392423	0.589563
BTBD10		PPP1R14B	0.000566991	6.07869e-11	0.00454643											PI16	0.09025	0.0610643	0.369801
BTBD14B		PPP1R7	0.0992567	7.68205e-08	0.000180356											PIAS3	0.364422	5.84199e-07	0.0356368
BTBD16		PPP1R8	0.00923273	1.45087e-06	0.00384031											PIGQ	0.388192	1.96505e-09	0.0653667
BTBD2		PPP2CA	0.0154571	1.27585e-10	4.04115e-05											PIK3CD	0.27301	1.40707e-06	0.054832
BTBD7		PPP2R1A	0.00303431	3.23078e-08	0.00201818											PIM1	0.189788	0.000964028	0.377712
BTF3		PPP2R2A	0.0114167	1.03443e-09	4.45718e-06											PIM3	0.891187	8.51823e-06	0.102183
BTF3L4		PPP2R2C	0.0398728	9.51328e-07	0.00147069											PIP3-E	0.147757	3.05667e-21	0.228492
BTG1		PPP2R5B	0.00110003	7.29576e-13	0.00531904											PIP5K1C	0.199777	0.0311437	0.740699
BTG2		PPP4C	0.000336691	8.69818e-11	0.0035763											PIPOX	0.101963	0.0207094	0.145905
BTG3		PQBP1	0.00359937	1.19107e-12	0.00043323											PISD	0.185578	9.79178e-05	0.484171
BTG4		PRCC	0.0163929	8.88266e-10	0.000141039											PITPNM2	0.57352	0.0318523	0.212403
BTN2A1		PRDM2	0.0134348	1.3642e-06	0.00011477											PITX3	0.527606	0.140981	0.491693
BTN2A2		PRELID1	0.0211569	5.60101e-11	0.000416472											PIWIL2	0.824907	0.00110789	0.602115
BUB1		PRKACB	0.336876	8.01433e-11	0.000124107											PKMYT1	0.517796	0.00659684	0.743175
BUB3		PRKAG1	0.0260396	1.67572e-13	7.91173e-05											PLA2G12A	0.113894	0.00872366	0.00374342
BUD13		PRKAR1A	0.0134841	9.33807e-10	0.000249911											PLA2G4F	0.204698	0.0673915	0.247647
BUD31		PRKAR2A	0.0187112	1.88569e-10	2.5151e-06											PLCB4	0.351815	5.67958e-09	0.130253
BXDC2		PRKCZ	0.0119562	8.95997e-10	0.000123008											PLCD1	0.633143	9.88729e-07	0.512445
BXDC5		PRKD2	0.00059154	8.43165e-14	0.00115645											PLCG2	0.981759	0.197495	0.0423216
BYSL		PRMT1	0.000364948	2.83976e-10	6.42369e-05											PLD2	0.315983	0.013473	0.540781
BZW2		PRMT5	0.0082849	1.15888e-14	0.00137094											PLEKHA4	0.183027	0.0377285	0.0608789
C10orf104		PRNP	0.152613	0.00761924	1.09868e-05											PLEKHB2	0.167619	1.08213e-12	0.0006074
C10orf125		PRNPIP	0.00136492	2.43326e-11	4.03558e-05											PLEKHH3	0.814019	0.0616378	0.0276806
C10orf132		PRPF3	0.030251	2.79648e-10	0.00210328											PLIN	0.579473	0.00569998	0.470026
C10orf26		PRPF31	0.00932969	1.38691e-09	5.39163e-05											PLK4	0.207865	0.435723	0.441396
C10orf32		PRPS1	0.0156997	8.66139e-13	1.51003e-05											PLOD3	0.568735	0.0425991	0.552463
C10orf51		PRR6	0.000692079	1.02917e-19	0.000175115											PLSCR3	0.158559	7.73459e-06	0.000716911
C10orf54		PSAP	0.00908434	2.29247e-13	4.85281e-06											PLXDC2	0.543867	8.81656e-23	0.00059035
C10orf57		PSAT1	0.350518	1.23167e-06	0.00663944											PNMA2	0.0454008	2.00364e-08	0.210937
C10orf58		PSCD2	0.00130227	4.34941e-16	0.00240534											POLL	0.394107	0.0192631	0.764134
C10orf6		PSENEN	0.00211373	1.30101e-12	2.21125e-05											POLR2A	0.877053	0.0990449	0.0429517
C10orf63		PSMA4	0.821478	9.59159e-07	0.00155982											POLR2H	0.800134	3.90903e-17	0.0554327
C10orf97		PSMB5	0.0285497	1.65946e-11	0.00419181											POLS	0.342434	2.18488e-09	0.0499729
C11orf17		PSMD10	0.450272	8.52459e-08	3.92898e-06											POP7	0.68194	0.00540159	0.0652558
C11orf24		PSMD13	0.105707	5.37544e-11	0.000358115											PPCDC	0.39596	3.35617e-10	0.0535232
C11orf30		PSMD4	0.016395	1.00674e-12	5.53006e-06											PPID	0.081462	2.75215e-10	0.000500147
C11orf32		PSMD6	0.0151414	7.43588e-10	2.32382e-06											PPIG	0.455683	2.5573e-12	0.0886328
C11orf38		PSMD8	0.0741011	4.95427e-12	9.40169e-05											PPM1B	0.801295	9.46015e-06	0.0167298
C11orf41		PSMF1	0.0366077	4.77692e-13	0.000466997											PPM1M	0.85613	0.0184718	0.00890558
C11orf48		PTBP1	0.000158499	2.14352e-13	0.00396846											PPP1R13B	0.981059	6.50328e-06	0.119579
C11orf49		PTDSS1	0.000272605	9.88116e-13	2.1306e-05											PPP1R9A	0.1146	8.22597e-12	0.300499
C11orf51		PTEN	0.0849287	2.02745e-10	0.00120245											PPP4R2	0.703474	1.10297e-06	0.0632365
C11orf56		PTHR1	0.000326461	3.32234e-06	0.00315644											PRAMEF12	0.838005	0.00273766	0.463348
C11orf57		PTN	0.000659355	3.42846e-11	0.000298303											PRDM14	0.751252	0.284841	0.784506
C11orf58		PTOV1	0.000185163	4.96126e-17	9.48646e-05											PRELID2	0.370553	0.0219675	0.37674
C11orf59		PTP4A1	0.0047564	1.06763e-12	0.00081454											PRICKLE2	0.280215	5.35506e-16	0.173082
C11orf60		PTP4A2	0.014491	3.03251e-12	2.52483e-06											PRIM1	0.173186	0.0268945	0.192314
C11orf61		PTPLB	0.0778592	1.38917e-07	0.003176											PRIMA1	0.014491	0.000362227	0.117484
C11orf73		PTPMT1	0.0614553	3.21192e-16	0.00108628											PROP1	0.707136	0.22147	0.780278
C11orf77		PTPRD	0.000576314	1.25585e-20	0.00156122											PRPSAP1	0.714924	2.80889e-05	0.0106079
C12orf10		PTRH1	0.00741814	7.637e-10	3.80613e-05											PRR17	0.0661971	0.00279599	0.145965
C12orf11		PTS	0.0833751	2.44085e-12	9.7368e-05											PRRC1	0.6302	0.616394	0.610722
C12orf23		PURA	0.15123	6.10672e-13	0.0012859											PRRG1	0.680064	0.0015195	0.534671
C12orf24		PURB	0.0833684	9.67634e-13	6.94449e-05											PRRG3	0.484365	1.54e-06	0.0571895
C12orf29		RAB11FIP4	0.0042225	1.27068e-11	0.00196617											PRRT3	0.346445	0.0728597	0.0024148
C12orf30		RAB1A	0.025837	6.04803e-11	5.42611e-06											PRY	0.32592	0.000136873	0.372031
C12orf32		RAB1B	0.00966111	1.1992e-12	4.10404e-06											PSD2	0.671345	3.3922e-09	0.0144692
C12orf4		RAB24	0.0612593	6.03198e-11	3.91076e-05											PSMA5	0.404868	1.37558e-07	0.430036
C12orf44		RAB30	0.144858	3.24404e-09	0.00147848											PSMC6	0.375828	3.12307e-06	0.267831
C12orf45		RAB35	0.0123671	2.05352e-06	0.00799787											PSORS1C2	0.911204	0.0192001	0.756011
C12orf47		RAB3GAP2	0.632595	4.43896e-05	0.00501313											PSRC1	0.0196845	3.44574e-16	0.0556927
C12orf51		RAB4A	0.289474	3.82217e-11	0.00379441											PTCHD1	0.161894	6.31913e-16	0.0753876
C12orf52		RAB4B	0.000939607	1.69403e-09	7.57291e-06											PTGES	0.547693	0.0166524	0.192305
C12orf53		RAB5C	0.00238639	0.563733	0.00298762											PTMS	0.422609	0.0146319	0.113192
C12orf56		RAB7A	0.00292698	3.56623e-08	1.51742e-05											PTPDC1	0.110153	5.73926e-07	0.268045
C13orf26		RABAC1	0.00154348	7.53481e-16	1.00782e-05											PTPLAD1	0.331594	3.09759e-14	0.00262405
C13orf7		RAD17	0.180615	7.65524e-05	0.00208834											PTPN3	0.0282782	1.04607e-08	0.000944889
C13orf8		RAD23A	0.0386384	3.9068e-12	0.000124623											PTPN4	0.514491	9.32166e-14	0.0929929
C14orf1		RAD23B	0.0430676	5.19117e-08	0.000777208											PTPRN	0.013482	0.000446931	0.0662866
C14orf101		RAF1	0.00113778	3.17982e-13	0.000837046											PTPRR	0.53384	3.92161e-18	0.0131918
C14orf109		RALY	0.000214099	1.551e-10	0.000179834											PUS3	0.420693	9.11135e-07	0.114745
C14orf122		RANBP10	0.00479427	1.12716e-07	0.00145698											PVRL1	0.0252199	0.00081195	0.0119048
C14orf126		RANBP5	0.049614	1.48916e-08	0.00469635											PYCARD	0.561753	0.0134224	0.433703
C14orf133		RANBP9	0.0987033	1.82468e-11	8.29016e-05											PYGO2	0.968086	1.58503e-06	0.0101648
C14orf147		RAP1GDS1	0.00879323	5.17827e-08	0.000309166											QPRT	0.164996	0.10572	0.451019
C14orf153		RASSF8	0.887694	9.93424e-14	0.00794187											R3HDM2	0.310105	4.5824e-10	0.00995473
C14orf166B		RBBP4	0.0531857	2.49218e-10	0.00817196											RAB11FIP5	0.000826381	2.26217e-07	0.00232463
C14orf172		RBM10	0.0150006	6.357e-18	0.000110993											RAB22A	0.0886003	3.46272e-08	0.0445131
C14orf173		RBM12	0.000234339	5.09505e-12	0.00125122											RAB27B	0.470627	4.04772e-22	0.083613
C14orf179		RBM14	0.00864161	2.15573e-11	0.00151392											RANBP6	0.0826087	0.0011103	0.223004
C14orf32		RBM39	0.234129	8.09105e-10	6.82376e-05											RAPGEFL1	0.394857	1.28335e-05	0.110751
C14orf43		RBM5	0.0127937	2.11997e-11	0.00105174											RASGRF1	0.153112	5.14327e-14	0.0147934
C14orf65		RBM6	0.0328873	1.55398e-06	0.00431489											RASGRF2	0.0216428	7.17252e-16	0.00230823
C14orf80		RBM8A	0.0474601	1.27103e-07	0.00132172											RASL12	0.185534	0.0317561	0.223429
C14orf83		RBM9	0.00978809	2.33988e-08	0.00214131											RBBP7	0.047516	5.95335e-05	0.112456
C15orf15		RBMX	0.0916566	4.56623e-16	0.000201155											RBM38	0.551606	0.217779	0.641025
C15orf24		RCSD1	0.068483	0.000237586	0.00796057											RBX1	0.496513	9.24385e-11	0.252786
C15orf26		RDH11	0.0684581	0.00192124	0.00199911											RECQL4	0.70182	0.000214509	0.149039
C15orf29		REEP1	0.0421395	6.0292e-11	0.00552309											REG3A	0.183328	0.000215554	0.00819349
C15orf38		RER1	0.0172672	1.16916e-12	0.000627002											REM1	0.536835	0.00012839	0.141787
C15orf39		RFX3	0.384706	1.41008e-18	0.000690597											RGN	0.0171648	6.67223e-11	0.305697
C15orf40		RGS7	0.156816	1.08263e-14	0.000154875											RIMS3	0.0226087	1.44678e-21	0.0244441
C15orf44		RHBDD2	0.000829725	1.16383e-12	1.98602e-06											RIN2	0.357582	5.676e-05	0.102175
C15orf45		RHEB	0.0115225	4.0598e-10	0.000104981											RMI1	0.128546	0.000773248	0.61392
C15orf49		RHOA	0.0273949	2.2194e-10	2.94007e-05											RNASE3	0.920836	0.00780216	0.123859
C15orf51		RHOB	0.0235973	4.09249e-12	0.00049944											RNF139	0.612253	3.55734e-07	0.28135
C16orf13		RHOG	0.38629	5.57951e-17	8.95267e-07											RNF150	0.70078	6.29166e-20	0.18448
C16orf14		RNASEH2A	0.00836831	1.07076e-13	0.000550303											RNF169	0.0630245	1.78889e-05	0.699539
C16orf30		RNASET2	0.0192808	1.71955e-14	5.29232e-05											RNF214	0.171955	1.40371e-05	0.0113829
C16orf33		RNF10	0.00428114	1.13661e-09	0.00258873											RNF4	0.0986553	0.165589	0.245758
C16orf35		RNF113A	0.0543819	2.35473e-15	5.99482e-05											RNF44	0.362006	4.69569e-13	0.0033008
C16orf42		RNF123	0.00876686	1.68554e-10	0.00158163											RNF6	0.0198762	2.29399e-06	0.0224431
C16orf44		RNF130	0.77918	6.42343e-18	2.27134e-08											ROBO1	0.224203	4.7137e-10	0.0794792
C16orf48		RNF146	0.238127	2.50852e-10	0.00010719											ROCK2	0.223806	0.0247103	0.0388705
C16orf52		RNF20	0.533955	1.22712e-09	0.000161956											RPA3	0.508221	0.0047477	0.205232
C16orf53		RNF40	0.00086461	2.46191e-10	0.000179834											RPH3AL	0.676856	0.530994	0.103309
C16orf63		RNF41	0.0128452	3.18438e-08	0.000741824											RPL23A	0.268392	1.31794e-05	0.00688412
C16orf72		RNF5	0.00625082	2.43581e-12	4.61494e-05											RPL26L1	0.422505	2.65138e-08	0.371462
C17orf32		RPL10	0.00168174	3.85057e-18	0.000147834											RPL30	0.533943	0.00049042	0.0184213
C17orf37		RPL13A	0.00142983	9.14121e-18	1.8929e-06											RPP21	0.557032	0.00114426	0.380129
C17orf46		RPL28	0.065701	6.27976e-12	5.00564e-07											RPS23	0.242991	4.39172e-09	0.0248566
C17orf48		RPL29	0.0130266	6.51446e-13	0.000554858											RPS24	0.257071	0.530363	0.0294281
C17orf59		RPL35	0.0263647	3.47677e-13	0.00028641											RPS7	0.0910596	3.13285e-11	0.119606
C17orf63		RPL5	0.491379	5.90845e-15	0.000185337											RPUSD4	0.625072	0.00505296	0.000966517
C17orf70		RPL8	0.00173824	1.88892e-16	1.03359e-05											RRAGD	0.579959	3.70743e-12	0.0245526
C17orf71		RPN2	0.00256708	8.57698e-11	0.00156395											RRM1	0.120406	0.0555904	0.499017
C17orf76		RPS10	0.106018	2.27002e-11	0.00499028											RSAD1	0.393641	1.02758e-10	0.27815
C17orf80		RPS11	0.272244	4.25405e-06	1.56118e-06											RSPO3	0.386578	5.45125e-19	0.00606521
C17orf81		RPS19	0.0242133	1.50911e-14	0.00452297											RUNDC1	0.510771	0.00140933	0.00121904
C18orf1		RPS2	3.54166e-05	2.38465e-11	0.00047979											RYR3	0.755601	2.5025e-22	0.0513978
C18orf10		RPS3	0.0077899	4.05952e-15	0.000567247											S100A1	0.0140224	3.09641e-08	4.58885e-05
C18orf2		RPS4Y1	0.01131	1.83411e-16	0.0061277											SAA4	0.947212	0.00018566	0.569673
C18orf21		RPS6	0.0162542	1.70967e-16	0.000706219											SAC3D1	0.131925	4.73146e-11	0.000441149
C18orf22		RPS6KC1	0.61344	0.000318866	0.000121806											SALL1	0.210703	3.49237e-05	3.50461e-05
C18orf25		RPS9	0.0185932	1.06586e-18	0.000828461											SALL2	0.0488243	4.32977e-11	0.00999676
C18orf32		RRAGB	0.00120071	8.86024e-11	3.08636e-05											SAP30	0.140033	0.000267937	0.228044
C18orf8		RRAS2	0.000308539	0.000244138	0.000169732											SAPS1	0.0507714	3.27465e-06	0.182914
C19orf10		RSRC2	0.661102	5.27739e-05	6.26892e-05											SASP	0.210421	0.0177205	0.602697
C19orf2		RTN1	0.00709013	2.44059e-07	0.0046908											SBK1	0.00192617	1.86281e-08	7.57291e-06
C19orf20		RTN2	0.00166949	6.44346e-11	0.000262866											SCHIP1	0.83535	0.000675712	0.00312475
C19orf22		RUFY3	0.200574	1.32502e-07	0.000513388											SCML2	0.218056	0.000612654	0.0302862
C19orf25		RUSC1	0.000690656	1.08666e-07	0.00137756											SCN1B	0.000129704	4.41026e-24	0.000154875
C19orf28		RUSC2	0.00573072	3.66509e-12	0.000291698											SCN4B	0.616373	0.000120992	0.208757
C19orf29		RYR1	0.0504941	5.15479e-15	7.16034e-06											SCRIB	0.263498	0.00024181	0.0141305
C19orf34		SAAL1	0.00528137	3.05255e-16	0.000299284											SDC1	0.295001	0.00266614	0.0219983
C19orf42		SAE1	0.0397763	2.39697e-09	0.000487481											SDC4	0.298918	1.97774e-06	0.314151
C19orf43		SAP18	0.00424663	1.88571e-11	4.58696e-05											SEC61B	0.601823	5.24046e-14	0.0397137
C19orf44		SARM1	0.0195497	2.94507e-06	0.00820485											SEC61G	0.30339	1.06113e-15	7.48331e-05
C19orf53		SART1	0.00898908	1.6136e-10	0.00111711											SEH1L	0.0594511	0.139017	0.0565122
C19orf58		SCAMP5	0.000551808	7.42506e-15	1.43469e-05											SELP	0.484222	0.00905455	0.393934
C19orf6		SCAND1	0.0147305	4.48229e-11	0.000945124											SEMA6C	0.151653	0.000375739	0.128875
C19orf60		SCCPDH	0.0849362	3.97303e-11	0.00145983											SEPHS2	0.0714091	5.80983e-05	0.0121131
C19orf61		SCOC	0.431653	6.76634e-05	0.000257438											SERPINB8	0.38665	9.29371e-07	0.155649
C19orf62		SCP2	0.169343	1.15917e-06	0.00357869											SERPINF1	0.0162542	5.72989e-12	0.196385
C1GALT1C1		SDHA	0.321117	9.10962e-09	0.00101934											SESN1	0.0221682	6.07319e-12	0.00127087
C1orf106		SDHC	0.014248	4.56361e-12	5.07633e-05											SETD8	0.670015	0.9238	0.659206
C1orf107		SEC11A	0.00324589	3.60524e-13	0.00180829											SFMBT2	0.749165	2.68234e-13	0.000770435
C1orf108		SEC11C	0.0122676	6.44433e-11	3.12725e-05											SFXN4	0.201311	0.0480033	0.0571376
C1orf115		SEC23B	0.17363	1.10961e-08	5.63125e-05											SGK3	0.0700081	5.45677e-06	0.122334
C1orf116		SEC31A	0.0178493	5.12919e-08	0.000747338											SH2D4A	0.442041	0.4691	0.694397
C1orf121		SEC61A1	0.000144442	4.0952e-09	0.00015484											SH3GL2	0.00359612	9.52292e-15	2.1332e-05
C1orf123		SELM	0.18502	9.06802e-15	0.0002828											SHC1	0.570026	7.62917e-05	0.0216005
C1orf128		SELS	0.00404933	1.45854e-12	3.50461e-05											SHROOM4	0.928822	0.163874	0.629012
C1orf131		SELT	0.00483056	1.32683e-11	0.000854169											SIRPA	0.0734502	0.0532219	0.176661
C1orf142		SENP6	0.414698	1.75869e-09	0.000425603											SIRPD	0.6484	0.316845	0.646457
C1orf144		SEPT11	0.000115313	1.32212e-13	0.00740615											SIX1	0.377992	0.103509	0.11328
C1orf148		SEPT3	0.000686834	3.64601e-12	8.11077e-05											SKAP1	0.562215	0.000448914	0.298232
C1orf149		SEPW1	0.0300666	5.31791e-14	0.00272643											SLA2	0.74748	0.000272553	0.0091483
C1orf156		SERF2	0.493722	2.76718e-13	0.000252364											SLC12A9	0.742723	0.205848	0.21768
C1orf158		SERPINH1	0.00180312	3.02037e-10	0.00406021											SLC16A2	0.189004	2.64163e-08	0.0119993
C1orf160		SET	0.0701385	8.90994e-12	0.00219304											SLC22A18	0.37975	0.895477	0.554407
C1orf162		SEZ6L2	0.0187124	3.02089e-15	0.000135603											SLC22A5	0.387573	0.190842	0.135567
C1orf163		SF3B4	0.00208108	3.4062e-10	0.00211886											SLC24A2	0.884442	0.00588581	0.609989
C1orf164		SFPQ	0.00282059	7.06936e-08	0.00527539											SLC25A3	0.28219	0.000270376	0.381184
C1orf165		SFRS1	0.0451608	5.65056e-08	0.00263712											SLC26A2	0.386686	6.59887e-07	0.0799955
C1orf170		SFRS10	0.00685949	3.52859e-12	7.84433e-05											SLC2A1	0.142249	7.96505e-07	0.0474599
C1orf183		SFRS3	0.49409	4.99313e-12	0.00516263											SLC2A12	0.378736	0.0565568	0.257096
C1orf19		SFRS4	0.0146205	2.13323e-12	0.000741824											SLC30A3	0.0985773	9.44071e-17	0.000415103
C1orf2		SFRS5	0.0236091	1.1853e-05	0.000429768											SLC30A6	0.46681	2.33019e-05	0.145234
C1orf21		SFRS6	0.00877041	2.42573e-08	3.96242e-06											SLC31A2	0.47061	0.000126062	0.114973
C1orf43		SFRS7	0.0054058	1.50866e-12	0.000203502											SLC35F3	0.264231	1.88278e-12	0.00157316
C1orf51		SFRS8	0.00222727	1.52217e-08	0.000179026											SLC39A10	0.179737	5.33478e-08	0.068154
C1orf52		SH3BGRL	0.0567149	5.64962e-10	1.79057e-06											SLC39A11	0.821889	0.000240656	0.556395
C1orf55		SH3BGRL3	0.00184147	5.61508e-11	2.7569e-05											SLC41A1	0.0733577	4.32562e-05	0.158148
C1orf57		SH3BP5	0.111305	0.000446553	0.000124401											SLC43A1	0.449934	0.0276508	0.632068
C1orf59		SH3GLB1	0.000879022	3.61148e-06	0.00583704											SLC5A6	0.328942	0.000148398	0.257756
C1orf61		SIN3A	0.0981719	2.5505e-10	0.00582587											SLC6A3	0.438446	0.238133	0.416942
C1orf66		SKIV2L2	0.759016	4.15117e-07	0.00282101											SLC6A4	0.437266	0.0430409	0.266171
C1orf68		SKP1A	0.122346	1.59082e-08	8.78467e-05											SLC7A9	0.216632	2.22241e-05	0.303516
C1orf76		SLC1A6	0.000159342	2.07778e-11	0.00162398											SLC9A1	0.331885	0.0750837	0.129354
C1orf77		SLC25A1	0.0614934	2e-11	0.00042816											SLC9A3R1	0.826513	1.07679e-08	0.183361
C1orf80		SLC25A11	0.162383	1.69756e-08	0.000402865											SLC9A8	0.22032	0.000472053	0.235471
C1orf83		SLC25A12	0.0223492	1.37673e-08	0.000810981											SLITRK1	0.0401612	1.69389e-19	0.599047
C1orf85		SLC25A14	0.450288	5.5445e-06	1.82439e-05											SMAD3	0.0341399	3.60919e-16	5.91017e-05
C1orf86		SLC25A39	0.00109381	3.42861e-11	0.00646267											SMAD6	0.795982	0.00531692	0.0600674
C1orf91		SLC25A6	0.0017307	2.95866e-15	2.1332e-05											SMAP1	0.051596	7.73316e-07	0.000186278
C1orf92		SLC27A4	0.00861689	0.00371027	0.00201818											SMO	0.216952	0.0221277	0.322992
C1orf95		SLC39A4	0.107178	5.89818e-08	1.69321e-05											SNAI1	0.0251129	0.00134778	0.254487
C1QA		SLC39A9	0.0017307	3.09692e-09	0.00209025											SNAP91	0.723485	1.45842e-07	8.98311e-05
C1QB		SLC4A3	0.0039803	3.49201e-06	0.00168482											SNAPC2	0.106863	0.161834	0.737918
C1QBP		SLITRK3	0.00952472	0.381491	0.000428148											SNRPD2	0.592621	1.65755e-07	0.00314749
C1QL1		SMARCA2	0.0203621	1.09789e-11	8.13404e-05											SNRPF	0.0370224	1.11838e-06	0.0847863
C1QTNF2		SMARCA4	0.000784612	3.33764e-10	0.00554628											SNUPN	0.0746547	9.17681e-07	0.288701
C1QTNF4		SMARCA5	0.61063	4.84615e-07	0.00185278											SNX22	0.498162	0.00700159	0.0944119
C1QTNF5		SMARCC1	0.00263072	2.39982e-11	0.0029245											SOAT2	0.541031	0.0327793	0.501381
C1R		SNAG1	0.00338396	2.86088e-09	0.00276432											SOCS1	0.22557	0.00687523	0.203188
C20orf11		SNCA	0.0179899	7.14358e-11	0.000842118											SOLH	0.593709	0.621837	0.0373284
C20orf111		SNIP	2.30297e-05	1.02138e-10	0.000224254											SPAG5	0.0252401	8.06992e-19	0.000606716
C20orf149		SNRK	0.0194504	4.95319e-11	0.00855159											SPG3A	0.107745	5.927e-10	0.274496
C20orf196		SNRP70	0.0162934	4.24962e-05	0.00133078											SPON2	0.550972	0.000253035	0.0700272
C20orf24		SNRPA	0.0280463	2.14898e-16	4.48561e-05											SPRR3	0.440606	0.0015459	0.542365
C20orf3		SNRPA1	0.00316216	1.95659e-08	9.7368e-05											SPSB4	0.778953	0.033699	0.725374
C20orf30		SNRPB	0.00398872	2.38455e-17	0.00318463											SPTB	0.257936	0.00229164	0.52159
C20orf4		SNRPB2	0.428245	0.000390145	0.00693884											SRL	0.352619	0.0380844	0.813332
C20orf43		SNX1	0.0222554	2.21702e-12	1.8929e-06											SRP14	0.409783	0.00042554	0.428956
C20orf51		SNX12	0.0346908	4.99975e-11	0.000895489											SRP19	0.00857387	5.01361e-07	0.031215
C20orf54		SNX17	0.00755809	3.0397e-12	0.000630205											SRPK1	0.73862	4.77119e-16	0.0175262
C20orf58		SNX2	0.334483	8.52549e-07	0.00205201											SS18L2	0.280374	1.95121e-09	0.31836
C20orf59		SNX5	0.00344707	1.57461e-16	0.00108111											ST8SIA5	0.393641	5.23898e-07	0.552105
C20orf67		SORBS1	0.115794	2.1696e-12	0.000227392											STARD4	0.332602	0.000111028	0.693296
C20orf7		SOX11	5.83808e-06	8.26205e-16	1.5041e-05											STARD7	0.162812	0.0302875	0.00122332
C20orf96		SOX2	0.00718179	2.46331e-16	4.97053e-05											STAT4	0.086597	1.2005e-13	0.452158
C21orf2		SOX4	5.83808e-06	3.1658e-21	0.000137519											STK11IP	0.663042	7.63619e-06	0.171622
C21orf33		SP1	0.000692079	1.62301e-09	0.000177259											STX5	0.214776	0.0690313	0.0115942
C21orf34		SPCS2	0.223786	1.42131e-06	0.000398539											STXBP2	0.466	1.1885e-05	0.3519
C21orf49		SPINT2	0.00205652	1.10538e-16	4.67702e-05											SUCLG1	0.803902	3.31003e-07	0.214822
C21orf51		SPOP	0.173142	9.19948e-05	0.000350383											SUCLG2	0.280602	0.000879739	0.0763906
C21orf56		SPRY4	0.00022792	3.55802e-15	0.00076376											SUMO3	0.118712	0.0182962	0.044631
C21orf57		SPTAN1	0.00820366	5.78644e-12	1.68731e-05											SVOP	0.0492399	0.000475455	0.398957
C21orf58		SQLE	0.00551888	4.75647e-06	0.00173896											SYF2	0.110545	0.507298	0.0550421
C21orf59		SRA1	0.00256967	6.51686e-11	3.40137e-07											SYT17	0.0248922	5.48077e-14	0.0160418
C21orf69		SRF	0.00619858	5.66957e-06	0.000378549											SYT2	0.0491729	3.30415e-11	0.437053
C22orf13		SSR2	0.000941188	4.87104e-11	0.000107476											SYT6	0.0119253	0.000195879	0.000139118
C22orf32		SSRP1	0.139953	5.87892e-11	0.000518831											SYTL2	0.0222197	2.4705e-26	0.00010072
C22orf9		SST	0.0361453	4.83676e-15	0.00170038											SYVN1	0.434267	0.275126	0.000458471
C2orf25		ST13	0.0618864	1.03614e-11	6.25887e-05											TAF2	0.758085	3.74837e-06	0.563044
C2orf28		STAG2	0.386312	2.17766e-08	0.00229574											TAGLN3	0.148135	1.79838e-12	0.0797003
C2orf29		STARD10	0.0033989	2.61522e-15	0.000779424											TBC1D13	0.271055	3.09139e-05	0.0144444
C2orf30		STAT1	0.237405	0.000693931	0.0015173											TBC1D19	0.249706	0.00137993	0.0475534
C2orf33		STAT3	0.00139798	1.0057e-15	1.78405e-05											TBC1D20	0.893132	0.00165827	0.452829
C2orf37		STK16	0.000502976	3.2267e-11	3.00089e-06											TBKBP1	0.194232	0.130052	0.114552
C2orf42		STMN1	0.0410003	3.8024e-11	0.000285354											TCAP	0.411989	0.00678974	0.0881232
C2orf43		STMN4	0.00115731	1.17861e-14	5.70648e-06											TCF15	0.0629582	0.0281862	0.00240345
C2orf49		STX10	0.00130227	2.20491e-09	0.00485471											TESK1	0.617365	0.703799	0.0995496
C2orf60		STX12	0.14192	6.35666e-07	0.00112692											TEX10	0.0744761	0.000455856	0.0313251
C2orf7		SUDS3	0.0441773	6.10335e-09	0.00225787											TEX2	0.0663307	3.96649e-08	0.637975
C3orf1		SULF2	0.00242789	7.60166e-10	4.02816e-05											TFCP2L1	0.267331	0.276003	0.369674
C3orf10		SUMO1	0.217213	4.19477e-10	2.5507e-05											TGM1	0.87824	0.0213105	0.592791
C3orf23		SUMO2	0.0138682	1.39854e-12	2.35829e-05											TGM2	0.986388	0.00456791	0.606846
C3orf37		SUPT16H	0.101339	1.48151e-07	0.00228991											THBS4	0.398807	2.06942e-06	0.173457
C3orf46		SYNCRIP	0.0584876	2.05396e-09	0.00367237											THEM4	0.250935	0.710533	0.22538
C3orf54		SYNE2	0.00452908	5.77832e-12	0.00449309											THOC1	0.894039	0.000269479	0.358007
C3orf58		TADA1L	0.104377	1.16247e-07	0.00267334											TIMM9	0.347332	0.0944896	0.323782
C3orf63		TADA3L	0.00250032	3.36837e-11	6.79059e-06											TJAP1	0.437578	2.61919e-16	0.0163597
C4orf19		TAF10	0.0121063	1.72527e-10	8.66906e-05											TK2	0.068652	8.65196e-05	0.00752416
C4orf28		TAF12	0.0528424	1.88994e-10	0.000740809											TLN2	0.458548	0.199587	0.265778
C4orf33		TAF15	0.00614862	1.16844e-10	4.93966e-06											TLR5	0.552576	0.0739708	0.232488
C4orf34		TAGLN2	0.000586127	2.8719e-11	0.000240624											TM2D2	0.142439	4.40214e-06	0.524003
C4orf8		TAPBP	0.000871261	0.00117217	0.00278657											TMCC3	0.234299	0.179099	0.0964368
C5orf13		TARBP2	0.00093791	1.66214e-07	0.00375838											TMCO7	0.478516	0.0982879	0.411168
C5orf15		TBCB	0.000863132	2.0842e-15	6.66182e-06											TMEM11	0.184	1.7867e-06	0.613248
C5orf21		TBCE	0.0399215	0.000305232	0.00155364											TMEM117	0.509261	1.30083e-08	0.0265103
C5orf24		TBL1XR1	0.611033	9.69253e-09	0.00154579											TMEM16C	0.00385087	7.37033e-09	0.466702
C5orf25		TBRG1	0.0152283	2.83625e-06	0.000112375											TMEM173	0.131608	0.441661	0.667978
C5orf3		TCEA2	0.0361745	1.54627e-15	1.36224e-05											TMEM180	0.24451	0.0852367	0.0369673
C5orf33		TCEAL2	0.121382	1.16576e-10	4.57673e-06											TMEM25	0.476236	1.27414e-13	0.000817729
C5orf37		TCEAL8	0.383447	2.75933e-08	0.00261558											TMEM28	0.423435	0.0594841	0.50153
C5orf4		TCEB3	0.24704	1.53613e-12	0.000408547											TMEM33	0.10999	0.00360947	0.193949
C6orf1		TCF4	0.00119174	1.05038e-08	9.93875e-05											TMEM48	0.395232	2.34655e-06	0.0104598
C6orf106		TEX264	0.126376	2.48039e-11	0.000205018											TMEM62	0.679499	0.0220293	0.419109
C6orf108		TFPT	0.0527499	4.94393e-08	5.63125e-05											TMEM91	0.473858	4.89913e-06	0.638184
C6orf113		TGFA	0.0130048	2.29359e-12	2.74035e-06											TMEM92	0.0331687	0.104028	0.497029
C6orf117		TH1L	0.0117057	1.13193e-11	0.00809941											TMEM93	0.58304	3.93475e-11	0.352599
C6orf12		THAP7	0.330951	3.65747e-13	0.00433554											TMEM95	0.606025	0.000324173	0.729391
C6orf120		THRA	0.00219792	1.95082e-13	2.07739e-06											TMPRSS11D	0.680169	1.99236e-05	0.226014
C6orf122		THYN1	0.521325	5.64482e-10	0.000966517											TMSL8	0.000108985	1.17906e-05	0.00295541
C6orf125		TIMM17A	0.0288656	1.15854e-11	1.67026e-06											TNFAIP3	0.0662598	0.000405896	0.335236
C6orf129		TIMM17B	0.0295211	9.66296e-12	0.000770995											TNFRSF8	0.597769	0.345348	0.339402
C6orf134		TIMM23	0.00456036	4.51984e-11	3.10459e-05											TNFSF14	0.47729	0.0204929	0.236649
C6orf136		TIMM44	0.0017821	1.33639e-09	0.00340077											TNFSF8	0.695704	0.481355	0.602819
C6orf137		TIMP2	0.000215428	1.99061e-19	0.00029534											TNIP2	0.268776	0.104598	0.18268
C6orf142		TKT	0.00256472	5.21565e-13	0.000115011											TNKS1BP1	0.672587	0.0818415	0.858265
C6orf15		TLOC1	0.524201	1.98094e-05	0.00695693											TOE1	0.0922737	9.81946e-06	0.668484
C6orf154		TM7SF2	0.000128117	1.34827e-12	4.96788e-05											TOPBP1	0.89267	1.95456e-10	0.118446
C6orf162		TM9SF3	0.222383	1.06651e-08	0.00345249											TOR1A	0.126563	0.00559305	0.0490688
C6orf168		TM9SF4	0.00300479	3.2614e-08	0.00162085											TP53BP1	0.543471	0.000841047	0.123119
C6orf203		TMED10	0.289656	4.08706e-05	0.00178333											TPBG	0.0394414	0.00348956	0.277854
C6orf206		TMEM115	0.00121873	2.39198e-14	0.00010341											TPRKB	0.975095	0.0338706	0.356066
C6orf27		TMEM24	0.132744	2.63005e-09	0.00738791											TPST1	0.0972322	1.54471e-08	0.00688412
C6orf32		TMEM32	0.0257119	5.20256e-09	0.00753406											TRAIP	0.796903	0.0212447	0.75094
C6orf35		TMEM35	0.117658	1.21894e-07	0.000216824											TRAM2	0.00234695	0.128875	0.559312
C6orf49		TMEM4	0.00760149	2.7791e-15	1.75084e-06											TRHDE	0.148344	1.94925e-18	0.017904
C6orf60		TMEM50A	0.00279726	9.12261e-21	0.00100483											TRIB3	0.925477	0.836679	0.529237
C6orf62		TMEM55B	0.0557709	1.42808e-12	3.06771e-05											TRIM25	0.19666	5.58472e-09	0.0408825
C6orf64		TMEM57	0.0984804	1.19221e-08	0.00841419											TRIM32	0.0378689	2.78168e-19	0.0459194
C6orf65		TMEM59L	0.134696	5.24983e-09	2.3961e-05											TRIM37	0.317012	1.95333e-06	0.0369652
C6orf85		TMEM60	0.33635	3.29477e-06	0.0077768											TRIP10	0.334358	0.155297	0.588338
C6orf89		TMEM65	0.0264944	1.02133e-17	0.00311136											TRIP13	0.684859	8.19817e-06	0.16448
C7orf20		TMEM70	0.0608135	2.6675e-10	0.00087554											TRIT1	0.765777	0.00244776	0.287183
C7orf25		TMEM9	0.00956396	3.99e-14	4.30983e-05											TRRAP	0.114947	0.000135874	0.191371
C7orf27		TMEM9B	0.0011272	3.39695e-12	0.000112375											TSEN34	0.282357	8.40279e-09	0.00383596
C7orf30		TNC	8.19613e-06	2.94156e-20	0.000123008											TSKU	0.666783	0.153363	0.369513
C7orf36		TNFRSF21	0.0347905	6.56993e-10	7.37403e-06											TSP50	0.549422	0.0404334	0.246983
C7orf41		TNPO1	0.161535	5.01378e-05	0.00166465											TSR2	0.181429	8.90783e-06	0.178996
C7orf42		TOB2	0.0386492	1.15519e-09	0.00734646											TSSK2	0.303407	0.0010745	0.450874
C7orf44		TOM1	0.000187294	1.68648e-16	0.00040013											TTC27	0.430067	0.00128482	0.444673
C7orf47		TOP1	0.00775221	2.53811e-08	8.91055e-05											TTLL12	0.579297	0.0406972	0.507636
C7orf55		TOP3b	0.0425872	3.18607e-11	0.000438171											TUBA4A	0.393043	9.3956e-05	0.0987132
C8orf33		TP53RK	0.0255978	2.1627e-06	0.000517215											TUBA8	0.135241	0.540997	0.446095
C8orf34		TPM2	0.00279239	0.000100372	0.000311682											TUFT1	0.0202875	0.00208804	0.107725
C8orf38		TRAM1	0.0784808	7.27683e-11	0.00104701											TULP3	0.787517	0.191778	0.435479
C8orf40		TRAPPC3	0.00737681	1.62174e-14	3.15437e-06											TUSC1	0.224143	4.14542e-09	0.012881
C8orf41		TRAPPC4	0.0563692	4.72253e-12	0.000223645											TUSC5	0.0691161	0.0137226	0.2663
C8orf46		TRAPPC5	0.0486975	8.41249e-11	0.00038769											TWF2	0.936688	1.52877e-08	0.231114
C8orf48		TREML1	0.00442339	1.36562e-09	0.00709299											TXN	0.287506	0.174996	0.0301775
C8orf55		TRIM27	0.0107694	7.27349e-10	0.0003379											UBA52	0.345012	3.14094e-07	0.00144206
C8orf57		TRIM28	0.000128117	3.47742e-19	5.98044e-07											UBE2O	0.697272	8.62466e-12	0.0302397
C8orf74		TRIM3	0.0268198	7.15217e-12	3.18656e-05											UBE4A	0.500222	1.10477e-09	0.354336
C9orf102		TRIM44	0.249673	4.97913e-06	0.00131715											UBIAD1	0.163832	0.00138424	0.018226
C9orf119		TRMT1	0.111331	3.28018e-11	0.000346037											UBL4A	0.575171	0.00135657	0.516941
C9orf123		TRO	0.000261378	2.97783e-15	0.000220013											UBL5	0.581899	3.64113e-09	0.100708
C9orf125		TRPV2	0.0334796	4.89649e-13	2.50633e-05											UBN1	0.231924	9.50927e-09	2.39133e-05
C9orf128		TSPAN3	0.00234996	2.42392e-10	0.00071736											UBOX5	0.457385	0.00160885	0.622035
C9orf16		TTC19	0.0664585	8.35268e-07	5.07633e-05											UBQLN2	0.32258	4.4333e-07	0.23133
C9orf165		TTC5	2.49263e-05	2.15566e-13	0.00173896											UBR1	0.197198	0.000887398	0.121915
C9orf19		TTYH1	0.0101171	3.39154e-13	0.000115419											ULK1	0.455706	0.000147699	0.0966022
C9orf25		TUBA1B	0.000641163	3.69034e-11	0.000286016											UNC84B	0.158419	4.04973e-16	0.326873
C9orf30		TUBA1C	0.000739879	1.23417e-11	0.000322001											UNK	0.427359	0.0737722	0.730867
C9orf32		TUBB	0.000686834	2.40794e-12	0.000110897											UPF3B	0.877036	0.00211331	0.017743
C9orf5		TUFM	0.0151114	4.10572e-13	6.55527e-05											UPK3B	0.0500586	0.0723023	0.656992
C9orf68		TUSC3	0.0038387	1.7531e-10	0.000154884											UQCRH	0.951603	9.75621e-10	0.334202
C9orf72		TXNDC4	0.0720816	5.05784e-10	0.000536728											URM1	0.401401	1.22103e-05	0.067406
C9orf80		UBAP1	0.0494018	8.73602e-14	0.000221017											USH1G	0.123963	1.28468e-05	0.0959768
C9orf86		UBAP2L	0.0049991	5.11048e-12	0.0006074											USMG5	0.138726	2.82801e-06	0.349935
C9orf89		UBE1	0.0121631	4.83709e-12	0.000354595											USP19	0.301242	0.000454739	0.723099
C9orf98		UBE2D2	0.0147996	7.74082e-09	0.000154676											USP3	0.0476428	7.20039e-06	0.00265567
CA11		UBE2E1	0.00770834	5.61865e-07	1.94416e-05											USP54	0.00157215	4.46314e-13	0.00214828
CA4		UBE2H	0.00522531	1.24057e-08	0.0013277											UVRAG	0.0473659	5.86919e-08	0.278922
CA7		UBE2L3	0.00433691	2.41141e-07	0.00473635											UXT	0.21373	2.65348e-10	0.0191968
CA8		UBE2N	0.0549478	9.38117e-08	0.00243991											VCL	0.0926755	4.02042e-08	0.00452953
CAB39L		UBE2Q1	0.00490232	3.72843e-08	0.0086227											VGF	0.380153	5.56534e-06	0.0130336
CABLES1		UBE2R2	0.00202718	2.53462e-11	0.00424656											VKORC1L1	0.336199	2.28019e-08	0.557263
CABP1		UBE2Z	0.239245	1.42307e-06	0.000571726											VPS33A	0.754096	0.0266384	0.294223
CABP4		UBFD1	0.00814899	4.98617e-15	0.00100242											VTN	0.688397	0.874225	0.35027
CACHD1		UBL7	0.0048665	5.18629e-11	8.48288e-05											WASF3	0.154689	4.90688e-11	0.215684
CACNA1A		UBTF	0.0235225	1.51775e-08	4.86171e-05											WDR19	0.188531	0.17249	0.297409
CACNA1D		UHRF2	0.0850193	2.60211e-09	0.00113882											WDR31	0.581356	0.130918	0.45636
CACNA1H		UNC13A	0.00527266	0.00725426	0.000789611											WDR36	0.58795	0.00275891	0.175831
CACNA1I		UQCRC1	0.0138966	3.32014e-13	0.000122523											WDR54	0.754912	9.39228e-07	0.0364192
CACNB1		UQCRC2	0.00266536	3.49029e-11	3.15437e-06											WDR7	0.145764	1.30147e-08	0.264649
CACNB2		USF2	0.0432379	2.97783e-15	1.95613e-05											WFDC1	0.666378	8.06667e-13	0.00445158
CACNB4		USP21	0.0300736	1.89894e-10	0.000124404											WFDC3	0.452161	0.00411563	0.757108
CACNG3		USP37	0.0413091	9.64156e-06	0.00305485											WIT1	0.261936	0.0609853	0.370856
CACNG4		UTX	0.0744537	1.08943e-08	0.00217919											WTIP	0.222926	0.00885606	0.0281041
CACYBP		VCP	0.000796031	8.53377e-11	0.000738559											XAB1	0.504628	6.24676e-07	0.554048
CAD		VDAC1	0.0444392	1.23685e-10	0.000346717											XBP1	0.641247	0.278083	0.0746765
CADM1		VDAC2	0.00338396	1.92151e-13	4.77962e-06											XPC	0.108055	0.261705	0.173035
CADM2		VDAC3	0.080975	4.65294e-11	2.93717e-07											XRCC2	0.757883	0.0304612	0.14561
CADM3		VKORC1	0.0149653	2.73742e-12	9.11161e-05											XTP3TPA	0.722394	6.42182e-10	0.142406
CADM4		VPS25	0.00115138	3.85343e-14	6.98318e-06											ZBTB3	0.330543	0.000111398	0.00374149
CADPS		VPS28	0.0244836	4.17649e-12	0.0016023											ZBTB32	0.590942	0.00213541	0.0321807
CALB2		VPS29	0.103039	2.02353e-09	7.61813e-06											ZBTB40	0.820467	0.1724	0.0272914
CALCOCO2		VPS45	0.36968	9.74317e-09	8.47748e-05											ZC3H10	0.760099	4.15376e-07	0.00476352
CALCRL		VPS72	0.00309612	2.91955e-17	4.86871e-05											ZC3H12B	0.612549	1.68833e-08	0.0216381
CALD1		VSNL1	0.104581	1.60339e-21	2.1332e-05											ZDHHC1	0.340748	0.0451716	0.43786
CALM1		WAC	0.178686	1.65209e-12	3.06265e-05											ZFAT1	0.794939	0.043887	0.599985
CALM2		WARS	0.244888	6.39927e-08	0.000353192											ZFP41	0.549993	0.0741997	0.19531
CALM3		WBP11	0.00877041	8.64341e-10	1.9984e-05											ZFYVE1	0.245679	0.00175717	0.0183716
CALN1		WBP5	0.00408931	9.18446e-11	7.23207e-05											ZFYVE26	0.0770905	1.34272e-07	0.341829
CALR		WBSCR17	0.00568603	6.61332e-16	0.000176433											ZFYVE27	0.719313	6.53999e-05	0.376928
CALU		WDFY3	0.0280731	0.000321442	0.00221075											ZHX2	0.171362	9.46018e-12	0.0433747
CAMK1		WDR1	0.0147823	3.69978e-09	0.000196757											ZKSCAN2	0.665321	0.0557167	0.143731
CAMK1D		WDR22	0.0203659	4.18124e-07	0.000196757											ZMYND15	0.658225	0.027759	0.169924
CAMK1G		WDR57	0.0839601	3.50819e-09	0.00216464											ZNF187	0.874774	0.116923	0.0280003
CAMK2A		WDR61	0.00320222	7.04083e-12	0.000268039											ZNF189	0.0701631	1.98414e-10	0.120815
CAMK2B		WDR68	7.71536e-05	1.11887e-09	8.7201e-05											ZNF2	0.597712	0.00462601	0.764876
CAMK2G		WDR8	0.036827	7.34427e-08	0.00148453											ZNF263	0.0584876	1.40909e-06	0.117319
CAMK2N1		WRNIP1	0.039625	3.06173e-10	0.00139705											ZNF276	0.686841	0.182244	0.342118
CAMK4		WTAP	0.179686	7.01372e-12	0.000464714											ZNF294	0.44676	3.65713e-10	0.022467
CAMKK2		WWC1	0.000518161	4.52742e-14	0.00806647											ZNF32	0.36447	3.67936e-12	0.149457
CAMKV		XPNPEP1	0.000566991	1.29414e-12	1.25733e-05											ZNF337	0.720691	9.67473e-06	0.00166249
CAMSAP1L1		XPO1	0.174584	4.74955e-09	0.00178962											ZNF365	0.000550179	1.45033e-10	0.00302289
CAMTA1		XPO5	0.0702428	5.46448e-06	0.0035909											ZNF445	0.0180854	0.0149586	0.0418939
CAND1		XPO7	0.0616112	7.17417e-06	7.00144e-05											ZNF467	0.882538	0.280039	0.393722
CANX		YBX1	1.70087e-05	2.03376e-18	1.71222e-06											ZNF490	0.712831	1.22485e-05	0.564981
CAP1		YKT6	0.00104442	4.53947e-11	0.000385837											ZNF498	0.801619	0.482676	0.316331
CAP2		YLPM1	0.0270872	3.32136e-07	0.00220194											ZNF536	0.00519737	9.26826e-14	0.000206166
CAPG		YTHDC1	0.177979	1.30311e-10	0.00766501											ZNF579	0.393202	0.015892	0.0224238
CAPNS1		YWHAQ	0.00139798	8.21544e-13	9.96903e-05											ZNF598	0.464563	0.000642927	0.831988
CAPRIN1		ZADH2	0.011696	1.52486e-18	0.000195837											ZNF622	0.242725	5.45368e-07	0.00428953
CAPRIN2		ZC3H14	0.0661403	6.90107e-09	2.73756e-05											ZNF627	0.0517032	1.13837e-05	0.016124
CAPS		ZDHHC3	0.016145	3.58925e-18	0.00451987											ZNF667	0.031833	6.88607e-06	0.0576272
CAPZA1		ZFAND2B	0.0985464	6.62451e-12	0.000284915											ZNF706	0.702571	0.0017253	0.0240638
CAPZA2		ZFAND3	0.00535172	3.09046e-08	0.000258888											ZNF74	0.288247	0.162307	0.123944
CAPZB		ZFP36L1	0.00682412	2.0537e-13	4.81513e-06											ZNF776	0.470255	6.376e-09	0.0184912
CARD10		ZFP91	0.0102977	6.44778e-08	0.00330097											ZNF800	0.527595	6.90505e-08	0.0369952
CARS		ZNF207	0.0123865	2.34214e-10	2.90895e-05											ZNF804A	0.108059	0.188258	0.0471032
CASC4		ZNF513	0.00577815	3.75353e-09	4.86171e-05											ZNFX1	0.271717	0.000948216	0.42291
CASD1		ZNF652	0.0049991	4.81478e-09	0.000437374											ZNHIT3	0.444848	2.92011e-06	0.148935
CASK		ZNF770	0.501465	0.00020166	0.00116349											ZNRD1	0.858903	5.03968e-16	0.0036218
CASKIN2		ZNHIT1	0.0205539	1.18246e-11	0.000115395											ZRF1	0.29143	2.8908e-07	0.0419648
CASP3		ZNHIT4	0.0155801	7.27855e-13	0.00158602											ZSWIM1	0.79068	0.00371666	0.150642
CASP9		ZW10	0.2899	0.00506247	0.00131623											ZSWIM3	0.824484	5.51759e-05	0.189536
CAST
CAT
CAV1
CBARA1
CBFB
CBLN2
CBLN4
CBS
CBWD1
CBX1
CBX4
CBX6
CC2D1A
CCBE1
CCDC101
CCDC103
CCDC104
CCDC106
CCDC107
CCDC108
CCDC109A
CCDC112
CCDC116
CCDC12
CCDC123
CCDC124
CCDC127
CCDC128
CCDC13
CCDC131
CCDC136
CCDC137
CCDC14
CCDC144A
CCDC16
CCDC17
CCDC22
CCDC25
CCDC27
CCDC28B
CCDC4
CCDC40
CCDC43
CCDC46
CCDC47
CCDC49
CCDC5
CCDC50
CCDC51
CCDC52
CCDC53
CCDC56
CCDC80
CCDC82
CCDC85B
CCDC88A
CCDC88C
CCDC90A
CCDC92
CCDC93
CCDC94
CCDC95
CCHCR1
CCK
CCL21
CCM2
CCNA2
CCNC
CCND1
CCND2
CCNDBP1
CCNG2
CCNH
CCNI
CCNJ
CCNL1
CCNT1
CCNT2
CCNY
CCNYL1
CCPG1
CCR1
CCT2
CCT3
CCT4
CCT5
CCT6A
CCT6AP1
CCT7
CCT8
CD14
CD151
CD163
CD164
CD200
CD24
CD248
CD276
CD2BP2
CD300C
CD320
CD34
CD37
CD3EAP
CD4
CD47
CD52
CD53
CD58
CD59
CD6
CD63
CD79B
CD81
CD84
CD8B
CD9
CD93
CD99
CD99L2
CDADC1
CDC123
CDC16
CDC23
CDC25A
CDC25B
CDC26
CDC27
CDC2L5
CDC2L6
CDC34
CDC37
CDC37L1
CDC42
CDC42BPA
CDC42BPB
CDC42SE1
CDC42SE2
CDC5L
CDCP1
CDGAP
CDH10
CDH11
CDH2
CDH20
CDH23
CDH24
CDH4
CDH6
CDH8
CDH9
CDIPT
CDK10
CDK2
CDK2AP2
CDK3
CDK4
CDK5
CDK5R1
CDK5RAP3
CDK7
CDK8
CDK9
CDKAL1
CDKL1
CDKL2
CDKN2AIP
CDKN2D
CDKN3
CDR2
CDRT1
CDRT15
CDS2
CDT1
CDV3
CEACAM3
CEACAM7
CEBPA
CEBPG
CECR5
CECR6
CELSR2
CELSR3
CENPB
CENPJ
CENPM
CENTA1
CENTB1
CENTD2
CENTG1
CENTG3
CEP170
CEP250
CEP350
CEP57
CEP63
CEP68
CEP70
CEP78
CES1
CETN2
CFDP1
CFHR3
CFI
CFL1
CFL2
CFLAR
CGGBP1
CHAC1
CHAF1A
CHCHD2
CHCHD3
CHCHD4
CHCHD5
CHCHD6
CHD1
CHD1L
CHD2
CHD3
CHD4
CHD7
CHD8
CHD9
CHDH
CHERP
CHFR
CHI3L1
CHIC2
CHID1
CHKA
CHL1
CHMP1A
CHMP2B
CHMP4A
CHMP4B
CHMP6
CHMP7
CHN2
CHORDC1
CHP
CHPF
CHRD
CHRM1
CHRNA3
CHRNA6
CHRNB1
CHRNB2
CHST11
CHST12
CHST13
CHST2
CHST8
CHTF18
CHURC1
CIAPIN1
CIB1
CIB2
CIC
CINP
CIR
CIRBP
CIRH1A
CISD2
CIZ1
CKAP5
CKB
CKLF
CKS1B
CKS2
CLASP1
CLASP2
CLCC1
CLCN3
CLCN6
CLCN7
CLCNKB
CLDN12
CLDN3
CLDN5
CLDN6
CLDND1
CLEC16A
CLEC2D
CLEC2L
CLEC3B
CLIC1
CLIC4
CLIC6
CLINT1
CLIP1
CLIP2
CLIP3
CLK2
CLK3
CLMN
CLN3
CLN5
CLNS1A
CLP1
CLPP
CLPTM1
CLPTM1L
CLPX
CLSTN2
CLSTN3
CLTA
CLTB
CLU
CMAS
CMPK
CMTM3
CMTM5
CMTM6
CMYA5
CNBP
CNIH
CNIH2
CNIH3
CNIH4
CNKSR2
CNN3
CNNM1
CNOT1
CNOT10
CNOT3
CNOT4
CNOT6L
CNOT7
CNOT8
CNR1
CNTN1
CNTN2
CNTNAP2
CNTNAP4
CNTNAP5
CNTROB
COBL
COG3
COG7
COL11A1
COL1A1
COL22A1
COL3A1
COL4A1
COL4A2
COL4A4
COL5A1
COL6A1
COL8A2
COL9A2
COMMD10
COMMD4
COMMD5
COMMD7
COMMD8
COMMD9
COMT
COPA
COPB1
COPE
COPG
COPS2
COPS3
COPS5
COPS6
COPS7A
COPS8
COPZ1
COQ3
COQ4
COQ7
COQ9
CORO1A
CORO1C
CORO7
CORT
COTL1
COX4I1
COX4NB
COX5B
COX6A1
COX6B1
COX8A
CP110
CPD
CPE
CPEB3
CPEB4
CPLX1
CPLX2
CPM
CPNE1
CPNE2
CPNE3
CPNE4
CPNE6
CPNE7
CPNE8
CPSF1
CPSF3L
CPSF6
CPT1A
CPT1C
CPXM1
CRB1
CRBN
CREB1
CREB3
CREB3L1
CREBBP
CREBL1
CREBL2
CREBZF
CRELD1
CRELD2
CREM
CRHR2
CRIP2
CRIPT
CRISP1
CRK
CRKRS
CRLS1
CRMP1
CRNKL1
CROP
CRTAC1
CRTC1
CRX
CRY1
CRY2
CRYBA4
CRYBB1
CRYBB2
CRYL1
CRYM
CRYZL1
CS
CSDA
CSDC2
CSDE1
CSE1L
CSF1R
CSGlcA-T
CSH2
CSHL1
CSK
CSMD1
CSNK1A1
CSNK1D
CSNK1E
CSNK1G2
CSNK1G3
CSNK2A1
CSNK2A2
CSNK2B
CSPG4
CSPG5
CSPP1
CSRP1
CSRP2
CST3
CST4
CST5
CST6
CSTF1
CSTF2
CSTF3
CTA-126B4.3
CTA-216E10.6
CTA-246H3.1
CTBP1
CTCF
CTDP1
CTDSP1
CTDSPL2
CTF8
CTHRC1
CTNNA1
CTNNA2
CTNNAL1
CTNNB1
CTNNBIP1
CTNNBL1
CTNND1
CTNND2
CTNS
CTPS
CTR9
CTRB2
CTRL
CTSA
CTSB
CTSF
CTSL1
CTSL2
CTSO
CTSS
CTSW
CTTNBP2
CTTNBP2NL
CTXN3
CUEDC1
CUEDC2
CUGBP1
CUGBP2
CUL1
CUL2
CUL3
CUL4A
CUL4B
CUL5
CUL7
CUTL1
CX3CL1
CX3CR1
CX40.1
CXCL10
CXCL12
CXCL14
CXorf23
CXorf26
CXorf36
CXorf40A
CXorf40B
CXorf45
CXorf9
CXXC1
CXXC5
CYB561D2
CYB5B
CYB5D1
CYB5D2
CYB5R3
CYB5R4
CYBA
CYBB
CYC1
CYCS
CYFIP2
CYHR1
CYLD
CYP26B1
CYP2A6
CYP2E1
CYP2U1
CYP3A4
CYP4A11
CYP51A1
D4S234E
DAAM2
DAB1
DAB2
DAB2IP
DACH1
DACT1
DAD1
DAGLB
DAK
DALRD3
DAPK3
DARS
DARS2
DAXX
DAZAP1
DAZAP2
DBC1
DBN1
DBNL
DBP
DC2
DCC
DCD
DCHS1
DCI
DCLK1
DCN
DCPS
DCTN1
DCTN2
DCTN3
DCTN4
DCTN5
DCUN1D1
DCUN1D4
DCUN1D5
DCX
DCXR
DDAH1
DDAH2
DDB1
DDEF1
DDEFL1
DDI2
DDIT3
DDN
DDO
DDOST
DDR1
DDT
DDX1
DDX11
DDX17
DDX18
DDX19A
DDX23
DDX24
DDX27
DDX28
DDX39
DDX3X
DDX41
DDX42
DDX46
DDX49
DDX5
DDX56
DDX59
DEAF1
DEDD
DEDD2
DEF6
DEF8
DEFB118
DEGS1
DENND2A
DENND4A
DENR
DERL1
DERL2
DET1
DEXI
DFFA
DFNA5
DFNB59
DGAT1
DGAT2
DGAT2L3
DGCR2
DGCR7
DGCR8
DGUOK
DHCR24
DHCR7
DHDDS
DHODH
DHPS
DHRS3
DHRS7
DHTKD1
DHX15
DHX16
DHX30
DHX36
DHX38
DHX40
DHX57
DHX58
DHX8
DHX9
DIABLO
DIAPH3
DICER1
DIMT1L
DIO2
DIO3
DIP
DIP2A
DIP2B
DIP2C
DIRAS1
DIRAS3
DIRC2
DIS3
DKC1
DKFZP434B0335
DKFZp434H1419
DKFZP434I0714
DKFZp547E087
DKFZP564O0823
DKFZP586P0123
DKFZp686E2433
DKFZp761E198
DKFZP761M1511
DLAT
DLC1
DLD
DLG2
DLG3
DLG4
DLGAP1
DLGAP2
DLX1
DLX4
DMAP1
DMD
DMPK
DMTF1
DMWD
DMXL2
DNAH1
DNAH17
DNAH9
DNAI1
DNAJA1
DNAJA2
DNAJA3
DNAJB1
DNAJB11
DNAJB13
DNAJB2
DNAJB4
DNAJB5
DNAJB6
DNAJC10
DNAJC11
DNAJC13
DNAJC14
DNAJC17
DNAJC19
DNAJC4
DNAJC5
DNAJC7
DNAJC8
DNAJC9
DNAL1
DNASE1
DNASE2
DNER
DNM1L
DNM2
DNPEP
DNTTIP1
DOCK10
DOCK3
DOCK6
DOCK7
DOCK9
DOHH
DOK3
DOK4
DOK5
DOLK
DOM3Z
DONSON
DOPEY1
DOPEY2
DOT1L
DPF1
DPF3
DPM1
DPM2
DPP3
DPP7
DPP8
DPP9
DPPA2
DPY19L1
DPYSL2
DPYSL3
DPYSL4
DR1
DRAP1
DRD1IP
DRD2
DRD5
DRG2
DRP2
DSC3
DSCAM
DSCR2
DST
DSTN
DTD1
DTNA
DTNB
DTNBP1
DTWD1
DTX2
DTX3
DTX4
DULLARD
DUOXA1
DUS2L
DUS3L
DUS4L
DUSP11
DUSP23
DUSP3
DUT
DVL2
DVL3
DYDC2
DYNC1H1
DYNC1I2
DYNC1LI1
DYNC1LI2
DYNC2LI1
DYNLRB1
DYRK1A
DYRK2
DYRK3
DYSF
DZIP1
DZIP3
E2F1
E2F3
E2F5
E4F1
EAPP
EBP
ECE2
ECH1
ECHDC1
ECHDC3
ECM2
ECOP
ECSIT
ECSM2
EDC3
EDC4
EDEM3
EDF1
EDG1
EDG2
EDNRB
EEA1
EEF1A1
EEF1A2
EEF1D
EEF2
EEF2K
EEFSEC
EFCAB2
EFCAB6
EFEMP2
EFHA1
EFHC1
EFHD2
EFNB2
EFNB3
EFTUD1
EFTUD2
EGFL6
EGFLAM
EGFR
EGLN1
EGLN2
EGLN3
EGR4
EHBP1
EHBP1L1
EHD1
EHD3
EHD4
EHF
EHMT1
EHMT2
EID1
EIF1
EIF1AX
EIF2A
EIF2AK1
EIF2B1
EIF2B2
EIF2B3
EIF2B4
EIF2B5
EIF2C4
EIF2S1
EIF2S3
EIF3B
EIF3D
EIF3G
EIF3H
EIF3I
EIF3J
EIF3M
EIF4A1
EIF4A2
EIF4A3
EIF4B
EIF4E2
EIF4EBP2
EIF4ENIF1
EIF4G1
EIF4G2
EIF4G3
EIF4H
EIF5
EIF5A
EIF5B
EIF6
ELAC1
ELAVL1
ELF2
ELK1
ELK3
ELK4
ELL
ELMO1
ELMO2
ELMOD2
ELOF1
ELOVL1
ELOVL2
ELOVL5
ELOVL6
ELP2
ELP4
EME2
EMG1
EMID1
EMILIN1
EMILIN2
EML2
EML3
EML4
EMP2
EMP3
EMX1
EMX2
ENC1
ENDOG
ENO1
ENO2
ENO3
ENOSF1
ENPEP
ENSA
ENTPD1
ENY2
EP300
EP400
EPAS1
EPB41L1
EPB41L2
EPB41L3
EPC1
EPC2
EPHA10
EPHA3
EPHA4
EPHA5
EPHA7
EPHA8
EPHB1
EPHB2
EPHB3
EPHB6
EPHX1
EPHX2
EPM2AIP1
EPN2
EPO
EPPB9
EPRS
EPS15L1
EPS8
EPS8L3
ERAF
ERAL1
ERBB4
ERC1
ERCC1
ERCC2
ERCC4
ERG
ERGIC1
ERGIC3
ERH
ERICH1
ERLIN1
ERLIN2
ERMP1
ERO1L
ERP29
ERVWE1
ESAM
ESD
ESRRA
ETF1
ETFA
ETFB
ETFDH
ETHE1
ETNK1
ETNK2
ETS1
ETS2
ETV3
ETV5
ETV6
EVI5L
EVL
EWSR1
[truncated: 4,898 more rows]
