# Supplementary material for: miRNA Regulation of Gene Expression: A Predictive Bioinformatics Analysis in the Postnatally Developing Monkey Hippocampus
Source: PLoS One. 2012 Aug 28;7(8):e43435. doi: 10.1371/journal.pone.0043435 (PMC3429458; doi:10.1371/journal.pone.0043435)
Supplement: Table S2 — miRNAs identified as targeting more genes in the 1000 down group than in the 1000 control group. (XLS) [file pone.0043435.s002.xls]

## Sheet: Sheet2
Supporting information 2: miRNAs identified as targeting more genes in the 1000down group than in the 1000control group
4 databases and characteristics									microrna.org								hsa mirbase								hsa targetscan								mml targetscan								Differences in gene expression in CA1 between newborn and adult monkeys; number of miRNAs targeting the gene; UTR length
List of 78 individual miRNAs identified in at least two databases as targeting more genes in the 1000down group than in the 1000control group (asterisks mark the database in which each miRNA was identified). “Mml” identifies the 65 miRNAs present in Macaca mulatta; “Primate-specific” and “Clusters” indicate which miRNAs belong to these categories. See also Figure 2.									miRNAs	Number of gene targets in 1000down	Number of gene targets in 1000control	Ratio: number of target genes in the 1000down group / number of target genes in the 1000control group	expectedF	Chi-square	Chi square >3.841?		miRNAs	Number of gene targets in 1000down	Number of gene targets in 1000control	Ratio: number of target genes in the 1000down group / number of target genes in the 1000control group	expectedF	Chi-square	Chi square >3.841?		miRNAs	Number of gene targets in 1000down	Number of gene targets in 1000control	Ratio: number of target genes in the 1000down group / number of target genes in the 1000control group	expectedF	Chi-square	Chi square >3.841?		miRNAs	Number of gene targets in 1000down	Number of gene targets in 1000control	Ratio: number of target genes in the 1000down group / number of target genes in the 1000control group	expectedF	Chi-square	Chi square >3.841?		Gene	Difference of expression	Ranking	mirbase		hsa targetscan		microrna.org
miRNAs	microrna.org	hsa mirbase	hsa targetscan	mml targetscan	Primate-specific	Clusters	Mml		hsa-miR-147b	32	11	2.90909	21.5	10.2558	Yes		hsa-miR-374b	47	17	2.76471	32	14.0625	Yes		hsa-miR-190b	30	16	1.875	23	4.26087	Yes		mml-miR-190b	30	14	2.14286	22	5.81818	Yes					number of miRNAs (without repeats)	number of miRNAs (with repeats)	number of miRNAs (without repeats)	number of miRNAs (with repeats)	number of miRNAs (without repeats)	number of miRNAs (with repeats)
miR-323-3p	*	*	*	*		*	*		hsa-miR-524-3p	31	11	2.81818	21	9.52381	Yes		hsa-miR-149*	59	22	2.68182	40.5	16.9012	Yes		hsa-miR-557	41	23	1.78261	32	5.0625	Yes		mml-miR-323-3p	155	100	1.55	127.5	11.8627	Yes
miR-144	*		*	*		*	*		hsa-miR-887	22	8	2.75	15	6.53333	Yes		hsa-miR-191*	28	13	2.15385	20.5	5.4878	Yes		hsa-miR-154	95	60	1.58333	77.5	7.90323	Yes		mml-miR-154	94	63	1.49206	78.5	6.12102	Yes
miR-154	*		*	*		*	*		hsa-miR-572	27	10	2.7	18.5	7.81081	Yes		hsa-miR-337-5p	75	35	2.14286	55	14.5455	Yes		hsa-miR-1183	145	97	1.49485	121	9.52066	Yes		mml-miR-29a	90	61	1.47541	75.5	5.56954	Yes		YBX1	3.90976	1	0	5	1	2
miR-548d-3p	*		*	*	*		*		hsa-miR-662	31	12	2.58333	21.5	8.39535	Yes		hsa-miR-374a*	31	15	2.06667	23	5.56522	Yes		hsa-miR-323-3p	162	109	1.48624	135.5	10.3653	Yes		mml-miR-31	126	87	1.44828	106.5	7.14085	Yes		MOBP	3.62779	2	1	2	6	13	14	27
miR-599	*		*	*		*	*		hsa-miR-1307	18	7	2.57143	12.5	4.84	Yes		hsa-miR-33b*	43	21	2.04762	32	7.5625	Yes		hsa-miR-381	77	54	1.42593	65.5	4.03817	Yes		mml-miR-586	117	82	1.42683	99.5	6.15578	Yes		GFAP	3.53136	3	3	6	8	13	8	13
miR-380	*	*		*		*	*		hsa-miR-542-5p	37	16	2.3125	26.5	8.32075	Yes		hsa-miR-361-5p	55	27	2.03704	41	9.56098	Yes		hsa-miR-299-5p	107	76	1.40789	91.5	5.25137	Yes		mml-miR-299-5p	102	75	1.36	88.5	4.11864	Yes		FUS	3.17383	4	2	4	0	2	0	3
miR-101	*	*					*		hsa-miR-127-3p	34	15	2.26667	24.5	7.36735	Yes		hsa-miR-374a	38	19	2	28.5	6.33333	Yes		hsa-miR-584	90	64	1.40625	77	4.38961	Yes		mml-miR-380	134	100	1.34	117	4.94017	Yes		CLTB	3.07623	5	2	6	3	4	0	1
miR-105	*	*				*	*		hsa-miR-1247	64	29	2.2069	46.5	13.172	Yes		hsa-miR-374b*	49	25	1.96	37	7.78378	Yes		hsa-miR-188-5p	125	89	1.40449	107	6.05607	Yes		mml-miR-188	114	86	1.32558	100	3.92	Yes		TNC	3.02823	6	3	6	6	9	9	13
miR-127-3p	*	*				*	*		hsa-miR-1238	41	19	2.15789	30	8.06667	Yes		hsa-miR-658	63	33	1.90909	48	9.375	Yes		hsa-miR-599	139	100	1.39	119.5	6.36402	Yes		mml-miR-519c	143	108	1.32407	125.5	4.88048	Yes		SLC25A6	2.95086	7	3	5	3	5	2	2
miR-139-5p	*	*					*		hsa-miR-574-3p	32	15	2.13333	23.5	6.14894	Yes		hsa-miR-92b*	70	37	1.89189	53.5	10.1776	Yes		hsa-miR-519a	143	104	1.375	123.5	6.15789	Yes		mml-miR-599	127	96	1.32292	111.5	4.30942	Yes		TUBB	2.80758	8	2	3	6	10	3	5
miR-142-5p	*	*					*		hsa-miR-483-5p	74	35	2.11429	54.5	13.9541	Yes		hsa-miR-423-5p	70	37	1.89189	53.5	10.1776	Yes		hsa-miR-891b	124	91	1.36264	107.5	5.06512	Yes		mml-miR-582-3p	136	103	1.32039	119.5	4.55649	Yes		TRO	2.78204	9	9	11	0	1	13	14
miR-147b	*	*					*		hsa-miR-891a	23	11	2.09091	17	4.23529	Yes		hsa-miR-518e*	51	27	1.88889	39	7.38462	Yes		hsa-miR-1185	99	73	1.35616	86	3.93023	Yes		mml-miR-548d-3p	127	97	1.30928	112	4.01786	Yes		SOX4	2.76722	10	1	1	6	12	10	17
miR-185	*	*					*		hsa-miR-525-3p	31	15	2.06667	23	5.56522	Yes		hsa-miR-500	47	25	1.88	36	6.72222	Yes		hsa-miR-337-3p	123	91	1.35165	107	4.78505	Yes		mml-miR-144	175	135	1.2963	155	5.16129	Yes		ILF2	2.73271	11	9	10	0	2	1	2
miR-195	*	*				*	*		hsa-miR-518e	30	15	2	22.5	5	Yes		hsa-miR-380	28	15	1.86667	21.5	3.93023	Yes		hsa-miR-655	164	124	1.32258	144	5.55556	Yes		mml-miR-656	165	130	1.26923	147.5	4.15254	Yes		PTP4A2	2.68556	12			2	5	1	6
miR-19a	*	*				*	*		hsa-miR-1245	45	23	1.95652	34	7.11765	Yes		hsa-miR-604	69	37	1.86486	53	9.66038	Yes		hsa-miR-548k	170	129	1.31783	149.5	5.62207	Yes		mml-miR-495	247	204	1.21078	225.5	4.09978	Yes		RAB1A	2.62816	13	2	2	13	22	9	13
miR-19b	*	*				*	*		hsa-miR-941	37	19	1.94737	28	5.78571	Yes		hsa-miR-494	48	26	1.84615	37	6.54054	Yes		hsa-miR-1238	156	119	1.31092	137.5	4.97818	Yes		mml-miR-940	216	268	0.80597	242	5.58678	Yes		STMN4	2.62538	14	1	2			2	3
miR-218	*	*					*		hsa-miR-518b	33	17	1.94118	25	5.12	Yes		hsa-miR-573	48	26	1.84615	37	6.54054	Yes		hsa-miR-144	173	133	1.30075	153	5.22876	Yes		mml-miR-24	170	212	0.801887	191	4.6178	Yes		EEF2	2.58355	15	0	1	1	3
miR-29c	*	*				*	*		hsa-miR-597	56	29	1.93103	42.5	8.57647	Yes		hsa-miR-518f*	46	25	1.84	35.5	6.21127	Yes		hsa-miR-338-5p	195	151	1.29139	173	5.59538	Yes		mml-miR-17-3p	149	187	0.796791	168	4.29762	Yes		GMPR2	2.54806	16			3	5
miR-301a	*	*					*		hsa-miR-146a	98	51	1.92157	74.5	14.8255	Yes		hsa-miR-642	57	31	1.83871	44	7.68182	Yes		hsa-miR-548d-3p	328	257	1.27626	292.5	8.61709	Yes		mml-miR-491-5p	179	226	0.792035	202.5	5.45432	Yes		MBP	2.54461	17			14	23
miR-302d	*	*				*	*		hsa-miR-885-5p	61	32	1.90625	46.5	9.04301	Yes		hsa-let-7a	64	35	1.82857	49.5	8.49495	Yes		hsa-miR-548n	265	208	1.27404	236.5	6.86892	Yes		mml-miR-484	136	172	0.790698	154	4.20779	Yes		PSMD4	2.53666	18	1	1	0	1
miR-361-5p	*	*					*		hsa-miR-450a	40	21	1.90476	30.5	5.91803	Yes		hsa-miR-187*	53	29	1.82759	41	7.02439	Yes		hsa-miR-548m	163	129	1.26357	146	3.9589	Yes		mml-miR-650a	158	200	0.79	179	4.92737	Yes		XPNPEP1	2.53529	19	2	6	3	4	3	8
miR-423-5p	*	*					*		hsa-miR-139-5p	100	53	1.88679	76.5	14.4379	Yes		hsa-let-7d	51	28	1.82143	39.5	6.6962	Yes		hsa-miR-330-3p	202	160	1.2625	181	4.87293	Yes		mml-miR-330-5p	172	220	0.781818	196	5.87755	Yes		CORO1A	2.46536	20	1	2
miR-486-3p	*	*					*		hsa-miR-101	99	53	1.86792	76	13.9211	Yes		hsa-miR-222*	40	22	1.81818	31	5.22581	Yes		hsa-miR-513a-3p	250	204	1.22549	227	4.66079	Yes		mml-miR-558	128	164	0.780488	146	4.43836	Yes		PPIB	2.46057	21	1	1	1	2	0	1
miR-500	*	*				*	*		hsa-miR-1249	63	34	1.85294	48.5	8.6701	Yes		hsa-let-7c	49	27	1.81481	38	6.36842	Yes		hsa-miR-561	229	188	1.21809	208.5	4.03118	Yes		mml-miR-331-3p	151	195	0.774359	173	5.59538	Yes		NCAM1	2.4528	22			10	15	16	30
miR-503	*	*				*	*		hsa-miR-614	37	20	1.85	28.5	5.07018	Yes		hsa-miR-92a-1*	67	37	1.81081	52	8.65385	Yes		hsa-miR-590-3p	320	266	1.20301	293	4.97611	Yes		mml-miR-128a	156	202	0.772277	179	5.91061	Yes		GABBR2	2.4481	23			12	17	12	15
miR-509-5p	*	*				*	*		hsa-miR-562	85	46	1.84783	65.5	11.6107	Yes		hsa-miR-130b*	38	21	1.80952	29.5	4.89831	Yes		hsa-miR-607	292	246	1.18699	269	3.93309	Yes		mml-miR-146b-3p	128	168	0.761905	148	5.40541	Yes		OAZ1	2.43834	24	6	8	2	4	1	4
miR-518a-5p	*	*			*	*	*		hsa-miR-921	114	62	1.83871	88	15.3636	Yes		hsa-miR-766	45	25	1.8	35	5.71429	Yes		hsa-miR-766	191	232	0.823276	211.5	3.974	Yes		mml-miR-512-3p	114	150	0.76	132	4.90909	Yes		GNB2	2.43065	25	3	5	0	1	1	5
miR-518c	*	*			*	*	*		hsa-miR-1322	57	31	1.83871	44	7.68182	Yes		hsa-miR-625	63	35	1.8	49	8	Yes		hsa-miR-940	228	277	0.823105	252.5	4.75446	Yes		mml-miR-296-5p	122	161	0.757764	141.5	5.37456	Yes		WBP11	2.40256	26	2	5	2	3	4	5
miR-518d-3p	*	*			*		*		hsa-miR-553	53	29	1.82759	41	7.02439	Yes		hsa-miR-582-5p	68	38	1.78947	53	8.49057	Yes		hsa-miR-24	174	214	0.813084	194	4.12371	Yes		mml-miR-149	141	187	0.754011	164	6.45122	Yes		GLUL	2.36099	27			8	14	3	8
miR-520a-5p	*	*			*	*	*		hsa-miR-518d-3p	31	17	1.82353	24	4.08333	Yes		hsa-miR-140-3p	75	42	1.78571	58.5	9.30769	Yes		hsa-miR-1275	181	223	0.811659	202	4.36634	Yes		mml-miR-485-5p	189	251	0.752988	220	8.73636	Yes		COPS6	2.34946	28			1	2
miR-520d-3p	*	*			*		*		hsa-miR-433	71	39	1.82051	55	9.30909	Yes		hsa-miR-96*	32	18	1.77778	25	3.92	Yes		hsa-miR-1266	175	216	0.810185	195.5	4.29923	Yes		mml-miR-490-5p	81	108	0.75	94.5	3.85714	Yes		MAGI1	2.32138	29	2	4	15	22	25	38
miR-520e	*	*			*		*		hsa-miR-653	98	54	1.81481	76	12.7368	Yes		hsa-miR-532-5p	58	33	1.75758	45.5	6.86813	Yes		hsa-miR-484	146	183	0.797814	164.5	4.16109	Yes		mml-miR-339-5p	120	161	0.745342	140.5	5.98221	Yes		TUBA1B	2.31252	30	2	2
miR-532-5p	*	*				*	*		hsa-miR-320d	134	74	1.81081	104	17.3077	Yes		hsa-miR-888	58	33	1.75758	45.5	6.86813	Yes		hsa-miR-508-5p	140	176	0.795455	158	4.10127	Yes		mml-miR-455-5p	76	103	0.737864	89.5	4.07263	Yes		NSFL1C	2.30307	31	1	1	8	11	4	7
miR-548a-5p	*	*			*		*		hsa-miR-766	144	80	1.8	112	18.2857	Yes		hsa-miR-629*	35	20	1.75	27.5	4.09091	Yes		hsa-miR-558	135	171	0.789474	153	4.23529	Yes		mml-miR-346	86	117	0.735043	101.5	4.73399	Yes		ACTR1A	2.28167	32			6	8	9	12
miR-548c-5p	*	*			*		*		hsa-miR-1185	52	29	1.7931	40.5	6.53086	Yes		hsa-miR-502-5p	68	39	1.74359	53.5	7.85981	Yes		hsa-miR-512-3p	117	149	0.785235	133	3.84962	Yes		mml-miR-10a	74	101	0.732673	87.5	4.16571	Yes		CALM3	2.25993	33			11	14	10	11
miR-549	*	*			*		*		hsa-miR-146b-5p	101	57	1.77193	79	12.2532	Yes		hsa-miR-646	66	38	1.73684	52	7.53846	Yes		hsa-miR-296-5p	141	180	0.783333	160.5	4.73832	Yes		mml-miR-593	119	165	0.721212	142	7.4507	Yes		PGRMC1	2.20914	34	0	1	8	13	12	19
miR-562	*	*			*		*		hsa-miR-770-5p	69	39	1.76923	54	8.33333	Yes		hsa-miR-520a-5p	66	38	1.73684	52	7.53846	Yes		hsa-miR-635	120	154	0.779221	137	4.21898	Yes		mml-miR-874	126	175	0.72	150.5	7.97674	Yes		TUBA1C	2.20014	35	3	5	1	1
miR-573	*	*			*		*		hsa-miR-1201	58	33	1.75758	45.5	6.86813	Yes		hsa-miR-608	66	38	1.73684	52	7.53846	Yes		hsa-miR-1227	122	157	0.77707	139.5	4.39068	Yes		mml-miR-661	188	263	0.714829	225.5	12.4723	Yes		TMEM4	2.19898	36	1	2			1	1
miR-576-5p	*	*			*		*		hsa-miR-638	54	31	1.74194	42.5	6.22353	Yes		hsa-miR-520b	64	37	1.72973	50.5	7.21782	Yes		hsa-miR-504	108	139	0.776978	123.5	3.89069	Yes		mml-miR-504	97	137	0.708029	117	6.83761	Yes		GAPDH	2.19367	37	1	3	1	3
miR-582-5p	*	*					*		hsa-miR-211	148	85	1.74118	116.5	17.0343	Yes		hsa-miR-143	57	33	1.72727	45	6.4	Yes		hsa-miR-1200	167	216	0.773148	191.5	6.26893	Yes		mml-miR-1232	69	99	0.69697	84	5.35714	Yes		CAMK1	2.19223	38	2	2			2	2
miR-624	*	*			*		*		hsa-miR-582-5p	144	83	1.73494	113.5	16.3921	Yes		hsa-miR-380*	43	25	1.72	34	4.76471	Yes		hsa-miR-485-5p	207	268	0.772388	237.5	7.83368	Yes		mml-miR-1225-3p	83	120	0.691667	101.5	6.74384	Yes		CFDP1	2.19197	39	1	4
miR-625	*	*			*		*		hsa-miR-875-5p	52	30	1.73333	41	5.90244	Yes		hsa-miR-142-5p	55	32	1.71875	43.5	6.08046	Yes		hsa-miR-619	107	139	0.769784	123	4.1626	Yes		mml-miR-640	72	106	0.679245	89	6.49438	Yes		CD9	2.17266	40	7	10	5	5	5	8
miR-642	*	*			*		*		hsa-miR-532-3p	128	74	1.72973	101	14.4356	Yes		hsa-miR-182	55	32	1.71875	43.5	6.08046	Yes		hsa-miR-328	113	147	0.768707	130	4.44615	Yes		mml-miR-662	38	62	0.612903	50	5.76	Yes		CCDC80	2.15859	41	1	3	9	11
miR-653	*	*				*	*		hsa-miR-509-5p	126	73	1.72603	99.5	14.1156	Yes		hsa-miR-139-5p	67	39	1.71795	53	7.39623	Yes		hsa-miR-34a	102	133	0.766917	117.5	4.08936	Yes		mml-miR-675	17	44	0.386364	30.5	11.9508	Yes		PRMT1	2.15584	42	1	2	1	2	0	1
miR-663	*	*					*		hsa-miR-320c	138	80	1.725	109	15.4312	Yes		hsa-miR-652	60	35	1.71429	47.5	6.57895	Yes		hsa-miR-1228	119	156	0.762821	137.5	4.97818	Yes		mml-miR-220d	3		#DIV/0!	1.5	3	No		PURB	2.14704	43	1	2	24	40	30	48
miR-7	*	*					*		hsa-miR-583	181	105	1.72381	143	20.1958	Yes		hsa-miR-653	36	21	1.71429	28.5	3.94737	Yes		hsa-miR-128	158	208	0.759615	183	6.8306	Yes		mml-miR-92b	1		#DIV/0!	0.5	1	No		GDI2	2.14651	44	6	7	5	7	3	4
miR-936	*	*			*		*		hsa-miR-1183	184	107	1.71963	145.5	20.3746	Yes		hsa-miR-323-3p	65	38	1.71053	51.5	7.07767	Yes		hsa-miR-1254	154	204	0.754902	179	6.98324	Yes		mml-miR-99b	2		#DIV/0!	1	2	No		HNRPDL	2.10624	45			7	12	11	19
miR-1185	*		*				*		hsa-miR-569	75	44	1.70455	59.5	8.07563	Yes		hsa-let-7b	53	31	1.70968	42	5.7619	Yes		hsa-miR-769-5p	91	121	0.752066	106	4.24528	Yes		mml-miR-100	4	1	4	2.5	1.8	No		TBCB	2.09723	46	2	3	2	2
miR-188-5p	*		*			*	*		hsa-miR-206	127	75	1.69333	101	13.3861	Yes		hsa-miR-562	51	30	1.7	40.5	5.44444	Yes		hsa-miR-874	134	179	0.748603	156.5	6.46965	Yes		mml-miR-520d-3p	10	3	3.33333	6.5	3.76923	No		BAT1	2.09661	47			1	1	1	5
miR-330-3p	*		*				*		hsa-miR-1283	170	101	1.68317	135.5	17.5683	Yes		hsa-miR-517b	51	30	1.7	40.5	5.44444	Yes		hsa-miR-1827	207	277	0.747292	242	10.124	Yes		mml-let-7c	3	1	3	2	1	No		GNB4	2.08464	48	2	2	18	28
miR-338-5p	*		*			*	*		hsa-miR-655	136	81	1.67901	108.5	13.9401	Yes		hsa-miR-877	56	33	1.69697	44.5	5.94382	Yes		hsa-miR-640	78	105	0.742857	91.5	3.98361	Yes		mml-miR-30c	5	2	2.5	3.5	1.28571	No		TUSC3	2.07742	49	9	14	2	4	7	11
miR-381	*		*			*	*		hsa-miR-331-5p	57	34	1.67647	45.5	5.81319	Yes		hsa-miR-373*	39	23	1.69565	31	4.12903	Yes		hsa-miR-541	92	124	0.741935	108	4.74074	Yes		mml-miR-99a	5	2	2.5	3.5	1.28571	No		PEA15	2.06792	50	3	4	6	9	14	20
miR-513a-3p	*		*		*	*	*		hsa-miR-362-3p	82	49	1.67347	65.5	8.31298	Yes		hsa-miR-302a*	54	32	1.6875	43	5.62791	Yes		hsa-miR-1308	89	120	0.741667	104.5	4.59809	Yes		mml-miR-19b	17	8	2.125	12.5	3.24	No		PDIA3	2.0654	51	4	6	7	10	3	5
miR-519a	*		*		*	*	*		hsa-miR-1184	120	72	1.66667	96	12	Yes		hsa-miR-147b	59	35	1.68571	47	6.12766	Yes		hsa-miR-661	191	260	0.734615	225.5	10.5565	Yes		mml-miR-152	12	6	2	9	2	No		CST3	2.05478	52	2	2
miR-584	*		*		*		*		hsa-miR-509-3-5p	125	75	1.66667	100	12.5	Yes		hsa-miR-624	47	28	1.67857	37.5	4.81333	Yes		hsa-miR-146b-3p	132	180	0.733333	156	7.38462	Yes		mml-miR-215	2	1	2	1.5	0.333333	No		RHBDD2	2.04586	53			1	1
miR-590-3p	*		*				*		hsa-miR-144	128	77	1.66234	102.5	12.6878	Yes		hsa-miR-302d	50	30	1.66667	40	5	Yes		hsa-miR-596	91	125	0.728	108	5.35185	Yes		mml-miR-376b	8	4	2	6	1.33333	No		PPP2R1A	2.04256	54	3	4	0	2	3	5
miR-607	*		*		*		*		hsa-miR-486-5p	58	35	1.65714	46.5	5.68817	Yes		hsa-miR-302c*	43	26	1.65385	34.5	4.18841	Yes		hsa-miR-550	115	158	0.727848	136.5	6.77289	Yes		mml-miR-98	10	5	2	7.5	1.66667	No		MAG	2.04006	55	2	3	2	3	2	3
miR-29a	*			*		*	*		hsa-miR-518c	58	35	1.65714	46.5	5.68817	Yes		hsa-miR-218	51	31	1.64516	41	4.87805	Yes		hsa-miR-1233	106	146	0.726027	126	6.34921	Yes		mml-miR-572	23	14	1.64286	18.5	2.18919	No		CRMP1	2.03156	56	4	5	5	8	7	9
miR-495	*			*		*	*		hsa-miR-548k	122	74	1.64865	98	11.7551	Yes		hsa-miR-325	51	31	1.64516	41	4.87805	Yes		hsa-miR-1225-3p	108	150	0.72	129	6.83721	Yes		mml-miR-206	43	27	1.59259	35	3.65714	No		ANKRD50	2.03151	57			16	26	6	9
miR-582-3p	*			*			*		hsa-miR-320a	158	96	1.64583	127	15.1339	Yes		hsa-miR-549	51	31	1.64516	41	4.87805	Yes		hsa-miR-1291	151	210	0.719048	180.5	9.64266	Yes		mml-miR-181d	27	17	1.58824	22	2.27273	No		NNAT	2.02943	58	2	6	4	5	10	13
miR-586	*			*	*		*		hsa-miR-320b	158	96	1.64583	127	15.1339	Yes		hsa-miR-520d-3p	64	39	1.64103	51.5	6.06796	Yes		hsa-miR-483-3p	105	147	0.714286	126	7	Yes		mml-miR-34c-5p	22	14	1.57143	18	1.77778	No		GNG3	2.02917	59	3	4	2	4	1	2
miR-656	*			*	*	*	*		hsa-miR-584	79	48	1.64583	63.5	7.56693	Yes		hsa-miR-935	54	33	1.63636	43.5	5.06897	Yes		hsa-miR-650	169	237	0.71308	203	11.3892	Yes		mml-miR-598	23	15	1.53333	19	1.68421	No		IL8	2.01374	60	1	3	6	13
miR-190b			*	*			*		hsa-miR-95	41	25	1.64	33	3.87879	Yes		hsa-miR-576-5p	49	30	1.63333	39.5	4.56962	Yes		hsa-miR-192	62	87	0.712644	74.5	4.19463	Yes		mml-miR-193a-3p	9	6	1.5	7.5	0.6	No		RPS2	2.01086	61	0	1	0	1	0	1
miR-299-5p			*	*		*	*		hsa-miR-1253	152	93	1.63441	122.5	14.2082	Yes		hsa-miR-127-3p	44	27	1.62963	35.5	4.07042	Yes		hsa-miR-510	105	148	0.709459	126.5	7.3083	Yes		mml-miR-301b	3	2	1.5	2.5	0.2	No		CSTF3	1.9985	62	4	7	4	5	11	15
miR-337-3p		*	*			*	*		hsa-miR-552	111	68	1.63235	89.5	10.3296	Yes		hsa-miR-129-5p	57	35	1.62857	46	5.26087	Yes		hsa-miR-17	89	126	0.706349	107.5	6.36744	Yes		mml-miR-212	72	51	1.41176	61.5	3.58537	No		PRKAG1	1.99561	63	0	1	1	2	2	3
miR-147	*	*							hsa-miR-548d-3p	189	116	1.62931	152.5	17.4721	Yes		hsa-miR-595	57	35	1.62857	46	5.26087	Yes		hsa-miR-331-3p	145	207	0.700483	176	10.9205	Yes		mml-miR-130a	35	25	1.4	30	1.66667	No		ATP1A1	1.9862	64	4	6	0	1	0	1
miR-220c	*	*							hsa-miR-329	70	43	1.62791	56.5	6.45133	Yes		hsa-let-7a*	83	51	1.62745	67	7.64179	Yes		hsa-miR-28-3p	55	79	0.696203	67	4.29851	Yes		mml-miR-548e	28	20	1.4	24	1.33333	No		TOP1	1.97474	65	1	2	7	10	7	12
miR-646	*	*			*				hsa-miR-380	91	56	1.625	73.5	8.33333	Yes		hsa-miR-486-3p	73	45	1.62222	59	6.64407	Yes		hsa-miR-220a	79	114	0.692982	96.5	6.34715	Yes		mml-miR-770-5p	88	64	1.375	76	3.78947	No		RPL8	1.97273	66	1	1
miR-766	*	*							hsa-miR-155	91	56	1.625	73.5	8.33333	Yes		hsa-miR-18b*	50	31	1.6129	40.5	4.45679	Yes		hsa-miR-593	128	188	0.680851	158	11.3924	Yes		mml-miR-1235	47	35	1.34286	41	1.7561	No		EEF1A1	1.97182	67	6	10	7	12	2	3
miR-935	*	*							hsa-miR-548g	159	98	1.62245	128.5	14.4786	Yes		hsa-miR-933	50	31	1.6129	40.5	4.45679	Yes		hsa-miR-525-5p	66	97	0.680412	81.5	5.89571	Yes		mml-miR-208a	56	42	1.33333	49	2	No		ITM2C	1.9662	68	2	2	6	11	1	1
miR-1183	*		*		*				hsa-miR-656	128	79	1.62025	103.5	11.599	Yes		hsa-miR-208	58	36	1.61111	47	5.14894	Yes		hsa-miR-760	133	196	0.678571	164.5	12.0638	Yes		mml-miR-92a	4	3	1.33333	3.5	0.142857	No		SUMO2	1.96256	69	1	1	4	7	5	9
miR-1238	*		*		*				hsa-miR-216a	113	70	1.61429	91.5	10.1038	Yes		hsa-miR-337-3p	53	33	1.60606	43	4.65116	Yes		hsa-miR-1262	97	143	0.678322	120	8.81667	Yes		mml-miR-190a	48	37	1.2973	42.5	1.42353	No		CAMSAP1L1	1.95672	70			14	22	20	32
miR-548k	*		*		*				hsa-miR-129-3p	74	46	1.6087	60	6.53333	Yes		hsa-miR-936	61	38	1.60526	49.5	5.34343	Yes		hsa-miR-612	95	146	0.650685	120.5	10.7925	Yes		mml-miR-556-5p	116	90	1.28889	103	3.28155	No		HMGB2	1.95211	71	5	10	5	7	5	11
miR-548m	*		*		*				hsa-miR-513b	114	71	1.60563	92.5	9.99459	Yes		hsa-miR-135a*	48	30	1.6	39	4.15385	Yes		hsa-miR-1292	81	125	0.648	103	9.39806	Yes		mml-miR-496	76	59	1.28814	67.5	2.14074	No		RABAC1	1.93914	72	6	7	1	2	2	2
miR-548n	*		*		*				hsa-miR-33b	69	43	1.60465	56	6.03571	Yes		hsa-miR-101	80	50	1.6	65	6.92308	Yes		hsa-miR-326	100	155	0.645161	127.5	11.8627	Yes		mml-let-7b	9	7	1.28571	8	0.25	No		PSAP	1.93607	73	5	7	6	9	4	5
miR-561	*		*		*				hsa-miR-323-3p	77	48	1.60417	62.5	6.728	Yes		hsa-miR-195	62	39	1.58974	50.5	5.23762	Yes		hsa-miR-492	71	113	0.628319	92	9.58696	Yes		mml-miR-520a	9	7	1.28571	8	0.25	No		WBP5	1.93281	74	4	4	5	7	5	5
miR-655	*		*		*				hsa-miR-18a	104	65	1.6	84.5	9	Yes		hsa-miR-520e	62	39	1.58974	50.5	5.23762	Yes		hsa-miR-639	20	35	0.571429	27.5	4.09091	Yes		mml-miR-891	117	91	1.28571	104	3.25	No		PPP2R2A	1.92736	75	1	2	5	7	4	6
miR-891b	*		*		*	*			hsa-miR-938	54	34	1.58824	44	4.54545	Yes		hsa-miR-663	65	41	1.58537	53	5.43396	Yes		hsa-miR-125a-5p	36	65	0.553846	50.5	8.32673	Yes		mml-miR-485-3p	110	86	1.27907	98	2.93878	No		SULF2	1.91926	76			4	7
									hsa-miR-130a	135	85	1.58824	110	11.3636	Yes		hsa-miR-181a*	57	36	1.58333	46.5	4.74194	Yes		hsa-miR-886-3p	30	60	0.5	45	10	Yes		mml-miR-337-3p	121	95	1.27368	108	3.12963	No		RAB7A	1.90772	77	1	2	7	12	12	20
									hsa-miR-1281	46	29	1.58621	37.5	3.85333	Yes		hsa-miR-296-3p	87	55	1.58182	71	7.21127	Yes		hsa-miR-658	40	81	0.493827	60.5	13.8926	Yes		mml-miR-802	122	96	1.27083	109	3.10092	No		CPNE6	1.90269	78	2	2	2	2	5	5
									hsa-miR-1	125	79	1.58228	102	10.3725	Yes		hsa-miR-185	49	31	1.58065	40	4.05	Yes		hsa-miR-652	9	21	0.428571	15	4.8	Yes		mml-miR-196a	57	45	1.26667	51	1.41176	No		BZW2	1.89892	79	5	8	5	7	4	6
									hsa-miR-300	125	79	1.58228	102	10.3725	Yes		hsa-miR-302c	60	38	1.57895	49	4.93878	Yes		hsa-miR-675	19	48	0.395833	33.5	12.5522	Yes		mml-miR-581	96	76	1.26316	86	2.32558	No		CXCL14	1.89649	80			7	11	9	15
									hsa-miR-1276	106	67	1.58209	86.5	8.79191	Yes		hsa-miR-555	52	33	1.57576	42.5	4.24706	Yes		hsa-miR-133b	1		#DIV/0!	0.5	1	No		mml-miR-211	40	32	1.25	36	0.888889	No		UQCRC2	1.89501	81	3	3	1	3	1	1
									hsa-miR-503	87	55	1.58182	71	7.21127	Yes		hsa-miR-520c-3p	63	40	1.575	51.5	5.13592	Yes		hsa-miR-92b	1		#DIV/0!	0.5	1	No		mml-miR-302c	5	4	1.25	4.5	0.111111	No		DNAJC7	1.88974	82	1	3	1	1	1	2
									hsa-miR-500	93	59	1.57627	76	7.60526	Yes		hsa-miR-30d*	55	35	1.57143	45	4.44444	Yes		hsa-miR-520a-3p	10	4	2.5	7	2.57143	No		mml-miR-592	103	83	1.24096	93	2.15054	No		MOG	1.88917	83	2	2	13	16	9	12
									hsa-miR-410	80	51	1.56863	65.5	6.41985	Yes		hsa-miR-181a-2*	58	37	1.56757	47.5	4.64211	Yes		hsa-miR-200c	7	3	2.33333	5	1.6	No		mml-miR-889	165	133	1.2406	149	3.43624	No		SYNCRIP	1.88618	84	3	6	3	4	16	24
									hsa-miR-548b-5p	227	145	1.56552	186	18.0753	Yes		hsa-miR-147	61	39	1.5641	50	4.84	Yes		hsa-let-7b	9	4	2.25	6.5	1.92308	No		mml-miR-507	154	125	1.232	139.5	3.01434	No		LY6H	1.88496	85	1	1	1	1	3	3
									hsa-miR-105	125	80	1.5625	102.5	9.87805	Yes		hsa-miR-503	61	39	1.5641	50	4.84	Yes		hsa-miR-1181	8	4	2	6	1.33333	No		mml-miR-338-5p	176	143	1.23077	159.5	3.41379	No		PJA1	1.88298	86	3	5	2	4	4	9
									hsa-miR-642	128	82	1.56098	105	10.0762	Yes		hsa-miR-591	53	34	1.55882	43.5	4.14943	Yes		hsa-miR-215	2	1	2	1.5	0.333333	No		mml-miR-499-5p	102	83	1.22892	92.5	1.95135	No		NF1	1.87975	87	1	3	16	26	14	24
									hsa-miR-646	117	75	1.56	96	9.1875	Yes		hsa-miR-520f	70	45	1.55556	57.5	5.43478	Yes		hsa-miR-525-3p	4	2	2	3	0.666667	No		mml-miR-497	27	22	1.22727	24.5	0.510204	No		CSDE1	1.87444	88			6	11	7	17
									hsa-miR-603	123	79	1.55696	101	9.58416	Yes		hsa-miR-191	59	38	1.55263	48.5	4.54639	Yes		hsa-miR-99b	2	1	2	1.5	0.333333	No		mml-miR-518e	162	132	1.22727	147	3.06122	No		PRKACB	1.86831	89	0	1	17	22	16	25
									hsa-miR-21	70	45	1.55556	57.5	5.43478	Yes		hsa-let-7f-1*	65	42	1.54762	53.5	4.94393	Yes		hsa-miR-19b	21	11	1.90909	16	3.125	No		mml-miR-23b	33	27	1.22222	30	0.6	No		ID4	1.86672	90	0	2	11	17	6	8
									hsa-miR-548e	169	109	1.55046	139	12.9496	Yes		hsa-miR-518d-3p	71	46	1.54348	58.5	5.34188	Yes		hsa-miR-422a	19	10	1.9	14.5	2.7931	No		mml-miR-383	94	77	1.22078	85.5	1.69006	No		HNRPAB	1.8651	91	4	6			4	6
									hsa-miR-625	155	100	1.55	127.5	11.8627	Yes		hsa-miR-509-5p	54	35	1.54286	44.5	4.05618	Yes		hsa-miR-337-5p	30	17	1.76471	23.5	3.59574	No		mml-miR-375	106	87	1.21839	96.5	1.87047	No		SMARCA2	1.85641	92	7	9	10	13	9	14
									hsa-miR-29c	113	73	1.54795	93	8.60215	Yes		hsa-miR-7	54	35	1.54286	44.5	4.05618	Yes		hsa-miR-200a	25	15	1.66667	20	2.5	No		mml-miR-892	131	108	1.21296	119.5	2.21339	No		CRIP2	1.85382	93	2	3	1	1	1	2
									hsa-miR-1258	65	42	1.54762	53.5	4.94393	Yes		hsa-miR-150	55	36	1.52778	45.5	3.96703	Yes		hsa-let-7g	8	5	1.6	6.5	0.692308	No		mml-miR-934	69	57	1.21053	63	1.14286	No		GLTSCR2	1.84857	94
									hsa-miR-188-5p	85	55	1.54545	70	6.42857	Yes		hsa-let-7d*	58	38	1.52632	48	4.16667	Yes		hsa-miR-320d	8	5	1.6	6.5	0.692308	No		mml-miR-885-5p	104	86	1.2093	95	1.70526	No		RRAGB	1.82571	95	6	8	5	6	5	7
									hsa-miR-335	122	79	1.5443	100.5	9.199	Yes		hsa-miR-548a-5p	56	37	1.51351	46.5	3.88172	Yes		hsa-miR-302a	33	21	1.57143	27	2.66667	No		mml-miR-381	198	164	1.20732	181	3.19337	No		RHEB	1.82225	96	0	2	7	11	3	5
									hsa-miR-18b	105	68	1.54412	86.5	7.91329	Yes		hsa-miR-516a-5p	59	39	1.51282	49	4.08163	Yes		hsa-miR-93	11	7	1.57143	9	0.888889	No		mml-miR-30e	41	34	1.20588	37.5	0.653333	No		RBM39	1.81276	97	3	3	3	5	4	7
									hsa-miR-636	57	37	1.54054	47	4.25532	Yes		hsa-miR-105	59	39	1.51282	49	4.08163	Yes		hsa-miR-10b	17	11	1.54545	14	1.28571	No		mml-miR-548b	188	156	1.20513	172	2.97674	No		TIMP2	1.81264	98			12	15	6	11
									hsa-miR-549	60	39	1.53846	49.5	4.45455	Yes		hsa-miR-548c-5p	62	41	1.5122	51.5	4.28155	Yes		hsa-miR-548a-5p	29	19	1.52632	24	2.08333	No		mml-miR-194	136	113	1.20354	124.5	2.1245	No		MAP1LC3A	1.80802	99	4	6	3	3	4	5
									hsa-miR-1270	140	91	1.53846	115.5	10.3939	Yes		hsa-miR-371-5p	62	41	1.5122	51.5	4.28155	Yes		hsa-miR-18b	3	2	1.5	2.5	0.2	No		mml-miR-105	185	154	1.2013	169.5	2.83481	No		EIF4A1	1.80191	100	3	6	5	7	4	6
									hsa-miR-548a-3p	172	112	1.53571	142	12.6761	Yes		hsa-miR-768-5p	62	41	1.5122	51.5	4.28155	Yes		hsa-miR-518a-3p	3	2	1.5	2.5	0.2	No		mml-miR-374a	144	120	1.2	132	2.18182	No		METAP2	1.80122	101	4	6	8	13	2	3
									hsa-miR-582-3p	89	58	1.53448	73.5	6.53741	Yes		hsa-miR-220c	65	43	1.51163	54	4.48148	Yes		hsa-miR-518c	3	2	1.5	2.5	0.2	No		mml-miR-450a	18	15	1.2	16.5	0.272727	No		THRA	1.7938	102	1	4	2	4	3	9
									hsa-miR-204	141	92	1.53261	116.5	10.3047	Yes		hsa-let-7e*	80	53	1.50943	66.5	5.4812	Yes		hsa-miR-887	24	16	1.5	20	1.6	No		mml-miR-616	102	85	1.2	93.5	1.54545	No		GNB2L1	1.79331	103	3	4			2	3
									hsa-miR-1305	121	79	1.53165	100	8.82	Yes		hsa-miR-29c	66	44	1.5	55	4.4	Yes		hsa-miR-598	23	16	1.4375	19.5	1.25641	No		mml-miR-409-3p	146	122	1.19672	134	2.14925	No		TRIM28	1.78848	104	1	1	1	3	1	2
									hsa-miR-935	75	49	1.53061	62	5.45161	Yes		hsa-miR-518a-5p	69	46	1.5	57.5	4.6	Yes		hsa-miR-23b	37	26	1.42308	31.5	1.92063	No		mml-miR-570	254	213	1.19249	233.5	3.59957	No		NNT	1.78743	105	2	2	8	11	4	7
									hsa-miR-606	78	51	1.52941	64.5	5.65116	Yes		hsa-miR-518c	69	46	1.5	57.5	4.6	Yes		hsa-miR-127-3p	17	12	1.41667	14.5	0.862069	No		mml-miR-562	93	78	1.19231	85.5	1.31579	No		SPTAN1	1.78571	106	6	7	4	5	2	2
									hsa-miR-520a-3p	107	70	1.52857	88.5	7.73446	Yes		hsa-miR-19a	72	48	1.5	60	4.8	Yes		hsa-miR-615-3p	32	23	1.3913	27.5	1.47273	No		mml-miR-1	118	99	1.19192	108.5	1.66359	No		RANBP9	1.77995	107	5	10	6	13	8	14
									hsa-miR-548d-5p	226	148	1.52703	187	16.2674	Yes		hsa-miR-301a	61	41	1.4878	51	3.92157	Yes		hsa-miR-519e	33	24	1.375	28.5	1.42105	No		mml-miR-500	119	100	1.19	109.5	1.6484	No		TCF4	1.76807	108	4	7	21	31	1	1
									hsa-miR-495	142	93	1.52688	117.5	10.217	Yes		hsa-miR-518d-5p	74	50	1.48	62	4.64516	Yes		hsa-miR-548b-5p	11	8	1.375	9.5	0.473684	No		mml-miR-624	157	132	1.18939	144.5	2.16263	No		SELT	1.76392	109			13	21	11	15
									hsa-miR-767-5p	87	57	1.52632	72	6.25	Yes		hsa-miR-451	68	46	1.47826	57	4.24561	Yes		hsa-miR-602	55	40	1.375	47.5	2.36842	No		mml-miR-518a-3p	44	37	1.18919	40.5	0.604938	No		NDRG4	1.75925	110			6	8	4	5
									hsa-miR-409-3p	90	59	1.52542	74.5	6.44966	Yes		hsa-miR-518f	77	53	1.45283	65	4.43077	Yes		hsa-miR-206	26	19	1.36842	22.5	1.08889	No		mml-miR-10b	13	11	1.18182	12	0.166667	No		LAP3	1.75907	111	2	5	3	6	1	2
									hsa-miR-561	212	139	1.52518	175.5	15.1823	Yes		hsa-miR-19b	72	50	1.44	61	3.96721	Yes		hsa-miR-548a-3p	83	61	1.36066	72	3.36111	No		mml-miR-487a	78	66	1.18182	72	1	No		BCAN	1.75666	112	2	2	4	5
									hsa-miR-154	73	48	1.52083	60.5	5.16529	Yes		hsa-miR-657	40	62	0.645161	51	4.7451	Yes		hsa-miR-497	27	20	1.35	23.5	1.04255	No		mml-miR-597	111	94	1.18085	102.5	1.40976	No		BHLHB5	1.75644	113			2	7	8	16
									hsa-miR-548f	146	96	1.52083	121	10.3306	Yes		hsa-miR-483-3p	36	56	0.642857	46	4.34783	Yes		hsa-miR-210	31	23	1.34783	27	1.18519	No		mml-miR-758	118	100	1.18	109	1.48624	No		WDR68	1.75613	114			18	27	18	26
									hsa-miR-575	73	48	1.52083	60.5	5.16529	Yes		hsa-miR-937	31	54	0.574074	42.5	6.22353	Yes		hsa-miR-130a	39	29	1.34483	34	1.47059	No		mml-miR-600	146	124	1.17742	135	1.79259	No		SOX11	1.75507	115			21	33	25	37
									hsa-miR-1236	187	123	1.52033	155	13.2129	Yes		hsa-miR-138-1*	35	21	1.66667	28	3.5	No		hsa-miR-135b	12	9	1.33333	10.5	0.428571	No		mml-miR-337-5p	20	17	1.17647	18.5	0.243243	No		ARF1	1.75456	116	1	1	6	9	7	11
									hsa-miR-381	123	81	1.51852	102	8.64706	Yes		hsa-miR-545*	35	21	1.66667	28	3.5	No		hsa-miR-193a-3p	12	9	1.33333	10.5	0.428571	No		mml-miR-34c-3p	100	85	1.17647	92.5	1.21622	No		DDX3X	1.75228	117			16	29	22	35
									hsa-miR-218	91	60	1.51667	75.5	6.36424	Yes		hsa-miR-25*	38	23	1.65217	30.5	3.68852	No		hsa-miR-212	56	42	1.33333	49	2	No		mml-miR-21	54	46	1.17391	50	0.64	No		OCIAD1	1.74955	118	7	10	7	12	9	12
									hsa-miR-542-3p	97	64	1.51562	80.5	6.76398	Yes		hsa-miR-559	39	24	1.625	31.5	3.57143	No		hsa-miR-30d	4	3	1.33333	3.5	0.142857	No		mml-miR-371-3p	54	46	1.17391	50	0.64	No		PABPN1	1.74438	119	3	3	4	12	6	13
									hsa-miR-768-3p	150	99	1.51515	124.5	10.4458	Yes		hsa-miR-610	40	25	1.6	32.5	3.46154	No		hsa-miR-301a	33	25	1.32	29	1.10345	No		mml-miR-590-3p	300	256	1.17188	278	3.48201	No		MSI2	1.74113	120	2	6	7	11	4	5
									hsa-miR-628-3p	59	39	1.51282	49	4.08163	Yes		hsa-miR-155*	43	27	1.59259	35	3.65714	No		hsa-miR-1323	87	66	1.31818	76.5	2.88235	No		mml-miR-582-5p	157	134	1.17164	145.5	1.81787	No		MYST3	1.74108	121	2	3	15	26	6	13
									hsa-miR-1288	62	41	1.5122	51.5	4.28155	Yes		hsa-miR-150*	43	27	1.59259	35	3.65714	No		hsa-miR-518b	17	13	1.30769	15	0.533333	No		mml-miR-151-5p	41	35	1.17143	38	0.473684	No		TKT	1.74014	122	2	2			2	3
									hsa-miR-130b	130	86	1.51163	108	8.96296	Yes		hsa-miR-448	38	24	1.58333	31	3.16129	No		hsa-miR-548f	17	13	1.30769	15	0.533333	No		mml-miR-556-3p	166	142	1.16901	154	1.87013	No		PRNPIP	1.73938	123	2	3	1	3	2	4
									hsa-miR-891b	80	53	1.50943	66.5	5.4812	Yes		hsa-miR-656	38	24	1.58333	31	3.16129	No		hsa-miR-325	69	53	1.30189	61	2.09836	No		mml-miR-29c	7	6	1.16667	6.5	0.0769231	No		2003-09-01	1.7373	124
									hsa-miR-936	107	71	1.50704	89	7.2809	Yes		hsa-miR-200c*	41	26	1.57692	33.5	3.35821	No		hsa-miR-34c-3p	108	83	1.3012	95.5	3.27225	No		mml-miR-521	21	18	1.16667	19.5	0.230769	No		PPP2CA	1.73658	125	1	4	6	10	10	15
									hsa-miR-1248	215	143	1.5035	179	14.4804	Yes		hsa-miR-15b*	33	21	1.57143	27	2.66667	No		hsa-miR-155	117	90	1.3	103.5	3.52174	No		mml-miR-548a	70	60	1.16667	65	0.769231	No		SUMO1	1.73603	126			9	11	11	15
									hsa-miR-628-5p	75	50	1.5	62.5	5	Yes		hsa-miR-522	47	30	1.56667	38.5	3.75325	No		hsa-miR-487b	13	10	1.3	11.5	0.391304	No		mml-miR-944	182	156	1.16667	169	2	No		NPM1	1.73586	127	1	1	2	4	5	10
									hsa-miR-1265	111	74	1.5	92.5	7.4	Yes		hsa-miR-655	47	30	1.56667	38.5	3.75325	No		hsa-miR-638	72	56	1.28571	64	2	No		mml-miR-875-3p	225	193	1.1658	209	2.44976	No		FBL	1.72828	128	2	2	1	1	2	2
									hsa-miR-802	132	88	1.5	110	8.8	Yes		hsa-miR-372	39	25	1.56	32	3.0625	No		hsa-miR-1244	82	64	1.28125	73	2.21918	No		mml-miR-633	113	97	1.16495	105	1.21905	No		HMOX2	1.72822	129	2	3	0	1	1	1
									hsa-miR-1256	60	40	1.5	50	4	Yes		hsa-miR-593*	45	29	1.55172	37	3.45946	No		hsa-miR-758	123	96	1.28125	109.5	3.32877	No		mml-miR-618	107	92	1.16304	99.5	1.13065	No		RRAS2	1.72628	130	1	1	9	15	1	2
									hsa-miR-1269	63	42	1.5	52.5	4.2	Yes		hsa-miR-432*	37	24	1.54167	30.5	2.77049	No		hsa-miR-582-3p	139	109	1.27523	124	3.62903	No		mml-miR-16	43	37	1.16216	40	0.45	No		FUBP3	1.72126	131			11	16	16	24
									hsa-miR-590-3p	250	167	1.49701	208.5	16.5204	Yes		hsa-miR-581	40	26	1.53846	33	2.9697	No		hsa-miR-1297	28	22	1.27273	25	0.72	No		mml-miR-548f	266	229	1.16157	247.5	2.76566	No		FAM108A1	1.71368	132	1	1	2	2	1	1
									hsa-miR-922	163	109	1.49541	136	10.7206	Yes		hsa-miR-616*	43	28	1.53571	35.5	3.16901	No		hsa-miR-500	131	103	1.27184	117	3.35043	No		mml-miR-876-5p	139	120	1.15833	129.5	1.39382	No		PJA2	1.71075	133			12	17	15	22
									hsa-miR-29b	127	85	1.49412	106	8.32075	Yes		hsa-miR-603	52	34	1.52941	43	3.76744	No		hsa-miR-208b	33	26	1.26923	29.5	0.830508	No		mml-miR-643	88	76	1.15789	82	0.878049	No		STK16	1.71037	134	0	1
									hsa-let-7g	100	67	1.49254	83.5	6.52096	Yes		hsa-let-7e	52	34	1.52941	43	3.76744	No		hsa-miR-519d	66	52	1.26923	59	1.66102	No		mml-miR-129-5p	237	205	1.1561	221	2.31674	No		STARD10	1.69287	135	4	11	0	2
									hsa-miR-513a-3p	188	126	1.49206	157	12.242	Yes		hsa-miR-569	44	29	1.51724	36.5	3.08219	No		hsa-miR-559	43	34	1.26471	38.5	1.05195	No		mml-miR-422a	15	13	1.15385	14	0.142857	No		PCTK1	1.69069	136	1	1	7	8	7	9
									hsa-miR-663	94	63	1.49206	78.5	6.12102	Yes		hsa-miR-450b-3p	53	35	1.51429	44	3.68182	No		hsa-miR-30c	5	4	1.25	4.5	0.111111	No		mml-miR-330-3p	189	164	1.15244	176.5	1.77054	No		IGF1	1.68263	137	1	2	23	37	22	40
									hsa-miR-634	88	59	1.49153	73.5	5.72109	Yes		hsa-miR-411*	30	20	1.5	25	2	No		hsa-miR-582-5p	170	136	1.25	153	3.77778	No		mml-miR-577	152	132	1.15152	142	1.40845	No		GLUD2	1.67655	138	3	4	4	7	5	5
									hsa-miR-545	158	106	1.49057	132	10.2424	Yes		hsa-miR-221	54	36	1.5	45	3.6	No		hsa-miR-568	136	109	1.24771	122.5	2.97551	No		mml-miR-503	92	80	1.15	86	0.837209	No		PTPRD	1.67236	139	4	5	20	31	22	39
									hsa-miR-548c-5p	201	135	1.48889	168	12.9643	Yes		hsa-miR-342-5p	57	38	1.5	47.5	3.8	No		hsa-miR-29a	122	98	1.2449	110	2.61818	No		mml-miR-95	23	20	1.15	21.5	0.209302	No		TMEM9	1.66944	140	2	3	3	8
									hsa-miR-876-5p	116	78	1.48718	97	7.4433	Yes		hsa-miR-186*	33	22	1.5	27.5	2.2	No		hsa-miR-921	93	75	1.24	84	1.92857	No		mml-miR-204	146	127	1.14961	136.5	1.32234	No		AP2B1	1.66928	141	0	1	10	15	5	7
									hsa-miR-576-5p	95	64	1.48438	79.5	6.04403	Yes		hsa-miR-513-3p	51	34	1.5	42.5	3.4	No		hsa-miR-770-5p	83	67	1.23881	75	1.70667	No		mml-miR-449a	31	27	1.14815	29	0.275862	No		NRP1	1.66314	142	7	8	17	22	18	30
									hsa-miR-622	95	64	1.48438	79.5	6.04403	Yes		hsa-miR-301b	58	39	1.48718	48.5	3.72165	No		hsa-miR-569	121	98	1.23469	109.5	2.41553	No		mml-miR-573	124	108	1.14815	116	1.10345	No		ZADH2	1.66209	143			13	20	9	17
									hsa-miR-559	203	137	1.48175	170	12.8118	Yes		hsa-miR-519e	55	37	1.48649	46	3.52174	No		hsa-miR-140-5p	96	78	1.23077	87	1.86207	No		mml-miR-153	118	103	1.14563	110.5	1.0181	No		MAP4K4	1.65975	144	0	1	17	28	7	15
									hsa-miR-33a	80	54	1.48148	67	5.04478	Yes		hsa-miR-590-3p	55	37	1.48649	46	3.52174	No		hsa-miR-616	107	87	1.22989	97	2.06186	No		mml-miR-155	111	97	1.14433	104	0.942308	No		LUC7L2	1.64939	145	0	1	6	10	8	14
									hsa-miR-519a	139	94	1.47872	116.5	8.69099	Yes		hsa-miR-22	55	37	1.48649	46	3.52174	No		hsa-miR-361-5p	118	96	1.22917	107	2.26168	No		mml-miR-222	48	42	1.14286	45	0.4	No		CCT2	1.6453	146	4	8	2	3	2	5
									hsa-miR-599	68	46	1.47826	57	4.24561	Yes		hsa-miR-106a*	43	29	1.48276	36	2.72222	No		hsa-miR-487a	87	71	1.22535	79	1.62025	No		mml-miR-518b	24	21	1.14286	22.5	0.2	No		REEP1	1.64314	147			14	24	17	24
									hsa-miR-222	62	42	1.47619	52	3.84615	Yes		hsa-miR-934	40	27	1.48148	33.5	2.52239	No		hsa-miR-380	136	111	1.22523	123.5	2.53036	No		mml-miR-142-5p	186	163	1.1411	174.5	1.51576	No		HSP90AB1	1.6386	148	8	9	1	2	1	1
									hsa-miR-640	62	42	1.47619	52	3.84615	Yes		hsa-miR-557	40	27	1.48148	33.5	2.52239	No		hsa-miR-586	150	123	1.21951	136.5	2.67033	No		mml-miR-101	155	136	1.13971	145.5	1.24055	No		PPP1R7	1.63843	149	2	3	0	1	1	2
									hsa-miR-765	217	147	1.47619	182	13.4615	Yes		hsa-miR-770-5p	59	40	1.475	49.5	3.64646	No		hsa-miR-578	167	137	1.21898	152	2.96053	No		mml-miR-583	200	176	1.13636	188	1.53191	No		VPS25	1.63597	150	6	6	3	4	4	5
									hsa-miR-450b-5p	155	105	1.47619	130	9.61538	Yes		hsa-miR-517c	53	36	1.47222	44.5	3.24719	No		hsa-miR-522	171	141	1.21277	156	2.88462	No		mml-miR-513b	195	172	1.13372	183.5	1.44142	No		NUCB2	1.63509	151	3	4			0	2
									hsa-miR-543	93	63	1.47619	78	5.76923	Yes		hsa-miR-21*	47	32	1.46875	39.5	2.8481	No		hsa-miR-562	109	90	1.21111	99.5	1.81407	No		mml-miR-551a	17	15	1.13333	16	0.125	No		TMEM9B	1.62713	152	1	2	6	15	7	13
									hsa-miR-1224-3p	121	82	1.47561	101.5	7.49261	Yes		hsa-miR-492	47	32	1.46875	39.5	2.8481	No		hsa-miR-1279	115	95	1.21053	105	1.90476	No		mml-miR-29b	138	122	1.13115	130	0.984615	No		SFRS1	1.62226	153	3	3	13	24	13	24
									hsa-miR-1296	75	51	1.47059	63	4.57143	Yes		hsa-miR-100*	44	30	1.46667	37	2.64865	No		hsa-miR-618	115	95	1.21053	105	1.90476	No		mml-miR-134	104	92	1.13043	98	0.734694	No		CLU	1.61912	154	6	9	4	10	9	14
									hsa-miR-1284	75	51	1.47059	63	4.57143	Yes		hsa-miR-151-5p	63	43	1.46512	53	3.77358	No		hsa-miR-485-3p	110	91	1.20879	100.5	1.79602	No		mml-miR-361-5p	104	92	1.13043	98	0.734694	No		PBX2	1.61325	155	4	6	14	23	11	17
									hsa-miR-508-3p	72	49	1.46939	60.5	4.3719	Yes		hsa-miR-202*	41	28	1.46429	34.5	2.44928	No		hsa-miR-139-3p	41	34	1.20588	37.5	0.653333	No		mml-miR-454	26	23	1.13043	24.5	0.183673	No		CMAS	1.61226	156	7	10	2	2	6	7
									hsa-miR-145	119	81	1.46914	100	7.22	Yes		hsa-miR-92a-2*	57	39	1.46154	48	3.375	No		hsa-miR-222	53	44	1.20455	48.5	0.835052	No		mml-miR-93	35	31	1.12903	33	0.242424	No		TM7SF2	1.60987	157	1	4
									hsa-miR-548i	198	135	1.46667	166.5	11.9189	Yes		hsa-miR-16-1*	38	26	1.46154	32	2.25	No		hsa-miR-935	118	98	1.20408	108	1.85185	No		mml-miR-520h	53	47	1.12766	50	0.36	No		AHCYL1	1.60865	158			7	11	5	13
									hsa-miR-29a	110	75	1.46667	92.5	6.62162	Yes		hsa-miR-30c-1*	57	39	1.46154	48	3.375	No		hsa-miR-101	168	140	1.2	154	2.54545	No		mml-miR-890	116	103	1.12621	109.5	0.771689	No		E2F1	1.60836	159	1	1	4	8	6	11
									hsa-miR-194	82	56	1.46429	69	4.89855	Yes		hsa-miR-629	54	37	1.45946	45.5	3.17582	No		hsa-miR-152	12	10	1.2	11	0.181818	No		mml-miR-135b	9	8	1.125	8.5	0.0588235	No		SH3GLB1	1.60768	160	2	2	18	26	17	28
									hsa-miR-421	120	82	1.46341	101	7.14851	Yes		hsa-miR-125b-1*	48	33	1.45455	40.5	2.77778	No		hsa-miR-374a	150	125	1.2	137.5	2.27273	No		mml-miR-142-3p	63	56	1.125	59.5	0.411765	No		AUP1	1.60629	161	2	3	0	1	1	1
									hsa-miR-519c-3p	149	102	1.46078	125.5	8.8008	Yes		hsa-miR-496	48	33	1.45455	40.5	2.77778	No		hsa-miR-551a	18	15	1.2	16.5	0.272727	No		mml-miR-302a	18	16	1.125	17	0.117647	No		H2AFY	1.6057	162	2	5	4	8	5	10
									hsa-miR-185	178	122	1.45902	150	10.4533	Yes		hsa-miR-10a*	42	29	1.44828	35.5	2.38028	No		hsa-miR-513b	193	161	1.19876	177	2.89266	No		mml-miR-518a-5p	288	256	1.125	272	1.88235	No		IPO7	1.60502	163	4	8	0	1	1	2
									hsa-miR-147	86	59	1.45763	72.5	5.02759	Yes		hsa-miR-103	55	38	1.44737	46.5	3.10753	No		hsa-miR-556-3p	128	107	1.19626	117.5	1.8766	No		mml-miR-590-5p	36	32	1.125	34	0.235294	No		COPS7A	1.6011	164			3	6	5	8
									hsa-miR-1229	83	57	1.45614	70	4.82857	Yes		hsa-miR-645	39	27	1.44444	33	2.18182	No		hsa-miR-513c	171	143	1.1958	157	2.49682	No		mml-miR-217	119	106	1.12264	112.5	0.751111	No		TNPO1	1.60095	165	2	4	21	33	1	1
									hsa-miR-1267	80	55	1.45455	67.5	4.62963	Yes		hsa-miR-613	52	36	1.44444	44	2.90909	No		hsa-miR-649	105	88	1.19318	96.5	1.49741	No		mml-miR-568	120	107	1.1215	113.5	0.744493	No		SNX1	1.60052	166	2	5	20	34	3	8
									hsa-miR-548a-5p	208	143	1.45455	175.5	12.037	Yes		hsa-miR-802	52	36	1.44444	44	2.90909	No		hsa-miR-26a	99	83	1.19277	91	1.40659	No		mml-miR-424	28	25	1.12	26.5	0.169811	No		PLTP	1.59932	167	6	8	1	2	0	1
									hsa-miR-581	77	53	1.45283	65	4.43077	Yes		hsa-miR-483-5p	65	45	1.44444	55	3.63636	No		hsa-miR-129-5p	254	213	1.19249	233.5	3.59957	No		mml-miR-553	206	184	1.11957	195	1.24103	No		RAB24	1.59833	168			1	1	1	4
									hsa-miR-512-5p	87	60	1.45	73.5	4.95918	Yes		hsa-miR-184	65	45	1.44444	55	3.63636	No		hsa-miR-196a	63	53	1.18868	58	0.862069	No		mml-miR-587	170	152	1.11842	161	1.00621	No		ALDOA	1.59665	169	1	2	1	1	1	2
									hsa-miR-196b	84	58	1.44828	71	4.76056	Yes		hsa-miR-130b	62	43	1.44186	52.5	3.4381	No		hsa-miR-15b	19	16	1.1875	17.5	0.257143	No		mml-miR-494	200	179	1.11732	189.5	1.16359	No		ILF3	1.59632	170	1	1	9	14	10	17
									hsa-miR-217	97	67	1.44776	82	5.4878	Yes		hsa-miR-887	59	41	1.43902	50	3.24	No		hsa-miR-371-3p	57	48	1.1875	52.5	0.771429	No		mml-miR-548c	115	103	1.1165	109	0.66055	No		ASNA1	1.59549	171	5	6	1	2	2	2
									hsa-miR-519b-3p	133	92	1.44565	112.5	7.47111	Yes		hsa-miR-124*	43	30	1.43333	36.5	2.31507	No		hsa-miR-421	190	160	1.1875	175	2.57143	No		mml-miR-186	231	207	1.11594	219	1.31507	No		HSPD1	1.5951	172	4	6			3	3
									hsa-miR-573	133	92	1.44565	112.5	7.47111	Yes		hsa-miR-488*	43	30	1.43333	36.5	2.31507	No		hsa-miR-875-5p	77	65	1.18462	71	1.01408	No		mml-let-7g	10	9	1.11111	9.5	0.0526316	No		BTG3	1.59441	173	5	8	3	5	4	8
									hsa-miR-532-5p	78	54	1.44444	66	4.36364	Yes		hsa-miR-302b	53	37	1.43243	45	2.84444	No		hsa-miR-630	103	87	1.18391	95	1.34737	No		mml-miR-196b	10	9	1.11111	9.5	0.0526316	No		DHX30	1.59227	174	3	5			1	2
									hsa-miR-520d-5p	160	111	1.44144	135.5	8.85978	Yes		hsa-miR-765	60	42	1.42857	51	3.17647	No		hsa-let-7f	13	11	1.18182	12	0.166667	No		mml-miR-409-5p	61	55	1.10909	58	0.310345	No		PPM1G	1.58636	175	1	3	1	3	2	3
									hsa-miR-361-3p	134	93	1.44086	113.5	7.40529	Yes		hsa-miR-520a-3p	60	42	1.42857	51	3.17647	No		hsa-miR-508-3p	78	66	1.18182	72	1	No		mml-miR-653	102	92	1.1087	97	0.515464	No		AKAP8L	1.58377	176	1	1			1	1
									hsa-miR-548j	187	130	1.43846	158.5	10.2492	Yes		hsa-miR-505*	40	28	1.42857	34	2.11765	No		hsa-miR-194	131	111	1.18018	121	1.65289	No		mml-miR-369-3p	154	139	1.10791	146.5	0.767918	No		CTNNA2	1.58083	177	0	1	2	10	4	12
									hsa-miR-200a	109	76	1.43421	92.5	5.88649	Yes		hsa-miR-211	37	26	1.42308	31.5	1.92063	No		hsa-miR-590-5p	40	34	1.17647	37	0.486486	No		mml-miR-578	156	141	1.10638	148.5	0.757576	No		ACADVL	1.57955	178	4	6	1	2
									hsa-miR-1302	96	67	1.43284	81.5	5.15951	Yes		hsa-miR-223*	37	26	1.42308	31.5	1.92063	No		hsa-miR-587	195	167	1.16766	181	2.16575	No		mml-miR-199a	146	132	1.10606	139	0.705036	No		PFDN2	1.57559	179	2	6	2	3	0	1
									hsa-miR-556-5p	77	54	1.42593	65.5	4.03817	Yes		hsa-miR-196a*	37	26	1.42308	31.5	1.92063	No		hsa-miR-520d-3p	7	6	1.16667	6.5	0.0769231	No		mml-miR-626	116	105	1.10476	110.5	0.547511	No		CKAP5	1.57555	180	8	8	2	4	5	7
									hsa-miR-376c	104	73	1.42466	88.5	5.42938	Yes		hsa-miR-136*	37	26	1.42308	31.5	1.92063	No		hsa-miR-892a	140	120	1.16667	130	1.53846	No		mml-miR-183	119	108	1.10185	113.5	0.53304	No		RPL29	1.57473	181			1	1	1	1
									hsa-miR-1260	94	66	1.42424	80	4.9	Yes		hsa-miR-493*	37	26	1.42308	31.5	1.92063	No		hsa-miR-600	148	127	1.16535	137.5	1.60364	No		mml-miR-325	65	59	1.10169	62	0.290323	No		RHOB	1.56705	182	2	2	7	11	12	14
									hsa-miR-586	168	118	1.42373	143	8.74126	Yes		hsa-miR-872	54	38	1.42105	46	2.78261	No		hsa-miR-495	254	218	1.16514	236	2.74576	No		mml-miR-605	130	118	1.10169	124	0.580645	No		GOLPH3	1.56602	183	2	2	10	14	10	15
									hsa-miR-412	84	59	1.42373	71.5	4.37063	Yes		hsa-miR-518b	65	46	1.41304	55.5	3.25225	No		hsa-miR-885-5p	106	91	1.16484	98.5	1.14213	No		mml-miR-448	120	109	1.10092	114.5	0.528384	No		PRPS1	1.56199	184	4	4	2	3	3	4
									hsa-miR-525-5p	121	85	1.42353	103	6.29126	Yes		hsa-miR-599	48	34	1.41176	41	2.39024	No		hsa-miR-503	101	87	1.16092	94	1.04255	No		mml-miR-888	133	121	1.09917	127	0.566929	No		EPB41L3	1.56159	185	1	6	5	9	0	1
									hsa-miR-579	118	83	1.42169	100.5	6.09453	Yes		hsa-miR-302a	55	39	1.41026	47	2.7234	No		hsa-miR-1263	65	56	1.16071	60.5	0.669421	No		mml-miR-569	111	101	1.09901	106	0.471698	No		PPIE	1.56078	186	8	9	1	2
									hsa-miR-1271	78	55	1.41818	66.5	3.97744	Yes		hsa-miR-583	55	39	1.41026	47	2.7234	No		hsa-miR-186	246	212	1.16038	229	2.52402	No		mml-miR-223	112	102	1.09804	107	0.46729	No		ACTR3B	1.55398	187	2	2	5	8	9	12
									hsa-miR-876-3p	85	60	1.41667	72.5	4.31034	Yes		hsa-miR-939	55	39	1.41026	47	2.7234	No		hsa-miR-548g	196	169	1.15976	182.5	1.99726	No		mml-miR-649	102	93	1.09677	97.5	0.415385	No		TGFA	1.55363	188			15	24	6	9
									hsa-miR-548c-3p	242	171	1.4152	206.5	12.2058	Yes		hsa-let-7i*	69	49	1.40816	59	3.38983	No		hsa-miR-142-3p	67	58	1.15517	62.5	0.648	No		mml-miR-139-5p	125	114	1.09649	119.5	0.506276	No		ARL6IP5	1.55181	189			6	11	1	1
									hsa-miR-1303	99	70	1.41429	84.5	4.97633	Yes		hsa-miR-507	45	32	1.40625	38.5	2.19481	No		hsa-miR-876-5p	146	127	1.14961	136.5	1.32234	No		mml-miR-378	92	84	1.09524	88	0.363636	No		DNAJB5	1.54948	190	1	2	4	6	4	6
									hsa-miR-548n	275	195	1.41026	235	13.617	Yes		hsa-miR-589	45	32	1.40625	38.5	2.19481	No		hsa-miR-768-3p	171	149	1.14765	160	1.5125	No		mml-miR-429	92	84	1.09524	88	0.363636	No		ST13	1.5459	191			10	19	13	21
									hsa-miR-1206	93	66	1.40909	79.5	4.58491	Yes		hsa-miR-548c-3p	66	47	1.40426	56.5	3.19469	No		hsa-miR-1305	241	210	1.14762	225.5	2.13082	No		mml-miR-491-3p	82	75	1.09333	78.5	0.312102	No		PRKAR1A	1.53932	192			6	11	1	3
									hsa-miR-372	114	81	1.40741	97.5	5.58462	Yes		hsa-miR-143*	35	25	1.4	30	1.66667	No		hsa-miR-628-3p	70	61	1.14754	65.5	0.618321	No		mml-miR-545	201	184	1.09239	192.5	0.750649	No		DCTN1	1.53423	193	3	3	1	2	2	3
									hsa-miR-515-5p	121	86	1.40698	103.5	5.91787	Yes		hsa-miR-181c*	56	40	1.4	48	2.66667	No		hsa-miR-633	118	103	1.14563	110.5	1.0181	No		mml-miR-628-3p	71	65	1.09231	68	0.264706	No		CFL1	1.5307	194	2	2	1	2	2	4
									hsa-miR-630	83	59	1.40678	71	4.05634	Yes		hsa-miR-431	39	28	1.39286	33.5	1.80597	No		hsa-miR-620	71	62	1.14516	66.5	0.609023	No		mml-miR-433	113	104	1.08654	108.5	0.373272	No		RGS7	1.52721	195	5	6	3	4	4	9
									hsa-miR-203	146	104	1.40385	125	7.056	Yes		hsa-miR-214	64	46	1.3913	55	2.94545	No		hsa-miR-1	79	69	1.14493	74	0.675676	No		mml-miR-33a	116	107	1.08411	111.5	0.363229	No		SENP6	1.52342	196	5	8	15	24	4	8
									hsa-miR-520e	108	77	1.4026	92.5	5.19459	Yes		hsa-miR-516a-3p	57	41	1.39024	49	2.61224	No		hsa-miR-1245	79	69	1.14493	74	0.675676	No		mml-miR-340	232	214	1.08411	223	0.726457	No		TCEA2	1.52163	197	1	4	1	3
									hsa-miR-1197	98	70	1.4	84	4.66667	Yes		hsa-miR-886-5p	57	41	1.39024	49	2.61224	No		hsa-miR-614	24	21	1.14286	22.5	0.2	No		mml-miR-768-3p	155	143	1.08392	149	0.483221	No		NEUROD6	1.52028	198	5	7	3	7	9	14
									hsa-miR-7	112	80	1.4	96	5.33333	Yes		hsa-miR-497*	50	36	1.38889	43	2.27907	No		hsa-miR-937	8	7	1.14286	7.5	0.0666667	No		mml-miR-127	13	12	1.08333	12.5	0.04	No		MTRF1L	1.50795	199	1	2	14	23	0	1
									hsa-miR-361-5p	84	60	1.4	72	4	Yes		hsa-miR-134	43	31	1.3871	37	1.94595	No		hsa-miR-1278	74	65	1.13846	69.5	0.582734	No		mml-miR-210	26	24	1.08333	25	0.08	No		ADCY1	1.50625	200	1	1	19	32	7	8
									hsa-miR-142-5p	165	118	1.39831	141.5	7.80565	Yes		hsa-miR-185*	43	31	1.3871	37	1.94595	No		hsa-miR-524-5p	148	130	1.13846	139	1.16547	No		mml-miR-576-3p	118	109	1.08257	113.5	0.356828	No		ARF3	1.5062	201			9	14	12	19
									hsa-miR-624	102	73	1.39726	87.5	4.80571	Yes		hsa-miR-515-5p	61	44	1.38636	52.5	2.75238	No		hsa-miR-572	25	22	1.13636	23.5	0.191489	No		mml-miR-488	186	172	1.0814	179	0.547486	No		NACA	1.50587	202	6	7	1	3	5	7
									hsa-miR-19b	155	111	1.3964	133	7.2782	Yes		hsa-miR-518a-3p	72	52	1.38462	62	3.22581	No		hsa-miR-581	102	90	1.13333	96	0.75	No		mml-miR-124a	123	114	1.07895	118.5	0.341772	No		GRIA3	1.50205	203	7	10	9	13	11	14
									hsa-miR-369-3p	99	71	1.39437	85	4.61176	Yes		hsa-let-7f	47	34	1.38235	40.5	2.08642	No		hsa-miR-656	170	150	1.13333	160	1.25	No		mml-miR-203	198	184	1.07609	191	0.513089	No		PGK1	1.50129	204			6	8	2	4
									hsa-miR-152	114	82	1.39024	98	5.22449	Yes		hsa-miR-190	40	29	1.37931	34.5	1.75362	No		hsa-miR-943	103	91	1.13187	97	0.742268	No		mml-miR-200c	102	95	1.07368	98.5	0.248731	No		PSCD2	1.49952	205	4	5	2	2	9	9
									hsa-miR-302d	125	90	1.38889	107.5	5.69767	Yes		hsa-miR-379	51	37	1.37838	44	2.22727	No		hsa-miR-218	138	122	1.13115	130	0.984615	No		mml-miR-216b	117	109	1.07339	113	0.283186	No		PIK3CA	1.49937	206	6	10	5	8	3	8
									hsa-miR-1207-3p	100	72	1.38889	86	4.55814	Yes		hsa-miR-133a	62	45	1.37778	53.5	2.70093	No		hsa-miR-548b-3p	121	107	1.13084	114	0.859649	No		mml-miR-19a	136	127	1.07087	131.5	0.307985	No		HNRPM	1.4985	207	3	10			1	4
									hsa-miR-1304	100	72	1.38889	86	4.55814	Yes		hsa-miR-197	44	32	1.375	38	1.89474	No		hsa-miR-105	174	154	1.12987	164	1.21951	No		mml-miR-939	228	213	1.07042	220.5	0.510204	No		CPNE2	1.49387	208	7	9	1	2	5	5
									hsa-miR-223	93	67	1.38806	80	4.225	Yes		hsa-miR-93*	44	32	1.375	38	1.89474	No		hsa-miR-409-3p	148	131	1.12977	139.5	1.03584	No		mml-miR-519d	31	29	1.06897	30	0.0666667	No		APP	1.49356	209	7	8	10	11	13	16
									hsa-miR-186	179	129	1.3876	154	8.11688	Yes		hsa-miR-29a	66	48	1.375	57	2.84211	No		hsa-miR-573	131	116	1.12931	123.5	0.910931	No		mml-miR-20a	16	15	1.06667	15.5	0.0322581	No		SCOC	1.49144	210	6	8	8	14	10	15
									hsa-miR-488	126	91	1.38462	108.5	5.64516	Yes		hsa-miR-200c	66	48	1.375	57	2.84211	No		hsa-miR-802	114	101	1.12871	107.5	0.786047	No		mml-miR-611	32	30	1.06667	31	0.0645161	No		TUFM	1.4909	211	3	4	1	2
									hsa-miR-548l	166	120	1.38333	143	7.3986	Yes		hsa-miR-769-3p	55	40	1.375	47.5	2.36842	No		hsa-miR-494	204	181	1.12707	192.5	1.37403	No		mml-miR-452	149	140	1.06429	144.5	0.280277	No		CD99	1.48629	212	5	11	2	4	2	5
									hsa-miR-424	185	134	1.3806	159.5	8.15361	Yes		hsa-miR-16	70	51	1.37255	60.5	2.98347	No		hsa-miR-190	45	40	1.125	42.5	0.294118	No		mml-miR-486-5p	83	78	1.0641	80.5	0.15528	No		DDOST	1.48538	213	5	6	4	4
									hsa-miR-330-3p	149	108	1.37963	128.5	6.54086	Yes		hsa-miR-212	59	43	1.37209	51	2.5098	No		hsa-miR-223	117	104	1.125	110.5	0.764706	No		mml-miR-218	133	125	1.064	129	0.248062	No		ACTR3	1.48514	214	2	3	6	10	5	10
									hsa-miR-106a	160	116	1.37931	138	7.01449	Yes		hsa-miR-29b	63	46	1.36957	54.5	2.65138	No		hsa-miR-520a-5p	117	104	1.125	110.5	0.764706	No		mml-miR-410	167	157	1.06369	162	0.308642	No		BLCAP	1.48422	215	0	1	5	10	9	15
									hsa-miR-520a-5p	124	90	1.37778	107	5.40187	Yes		hsa-miR-148b	63	46	1.36957	54.5	2.65138	No		hsa-miR-1264	145	129	1.12403	137	0.934307	No		mml-miR-501	120	113	1.06195	116.5	0.2103	No		MLF2	1.48213	216	0	3	2	4	2	4
									hsa-miR-136	135	98	1.37755	116.5	5.87554	Yes		hsa-miR-133b	63	46	1.36957	54.5	2.65138	No		hsa-miR-200b	127	113	1.12389	120	0.816667	No		mml-miR-499-3p	138	130	1.06154	134	0.238806	No		PRNP	1.48066	217			8	12	3	6
									hsa-miR-324-3p	107	78	1.37179	92.5	4.54595	Yes		hsa-miR-135b*	41	30	1.36667	35.5	1.70423	No		hsa-miR-1179	118	105	1.12381	111.5	0.757848	No		mml-miR-224	140	132	1.06061	136	0.235294	No		MAPRE1	1.47648	218	1	1	7	14	12	23
									hsa-miR-548p	185	135	1.37037	160	7.8125	Yes		hsa-miR-651	41	30	1.36667	35.5	1.70423	No		hsa-miR-1259	101	90	1.12222	95.5	0.633508	No		mml-miR-296-3p	89	84	1.05952	86.5	0.144509	No		DC2	1.47428	219			2	5	4	9
									hsa-miR-106b	145	106	1.36792	125.5	6.05976	Yes		hsa-miR-204	45	33	1.36364	39	1.84615	No		hsa-miR-939	240	214	1.1215	227	1.48899	No		mml-miR-532-5p	92	87	1.05747	89.5	0.139665	No		OTUB1	1.47116	220	3	4	4	6	6	9
									hsa-miR-17	160	117	1.36752	138.5	6.67509	Yes		hsa-miR-614	45	33	1.36364	39	1.84615	No		hsa-miR-383	103	92	1.11957	97.5	0.620513	No		mml-miR-34b	134	127	1.05512	130.5	0.187739	No		PTN	1.46946	221	3	6	3	4	2	5
									hsa-miR-570	232	170	1.36471	201	9.56219	Yes		hsa-miR-518e	68	50	1.36	59	2.74576	No		hsa-miR-621	75	67	1.1194	71	0.450704	No		mml-miR-548d-5p	212	201	1.05473	206.5	0.292978	No		HSPBP1	1.46853	222			2	2
									hsa-miR-452	137	101	1.35644	119	5.44538	Yes		hsa-miR-190b	34	25	1.36	29.5	1.37288	No		hsa-miR-450a	19	17	1.11765	18	0.111111	No		mml-miR-450b-5p	176	167	1.05389	171.5	0.236152	No		AZIN1	1.46717	223			15	26	17	30
									hsa-miR-578	103	76	1.35526	89.5	4.07263	Yes		hsa-miR-539	34	25	1.36	29.5	1.37288	No		hsa-miR-548c-3p	373	334	1.11677	353.5	2.15134	No		mml-miR-627	160	152	1.05263	156	0.205128	No		LRRTM2	1.46679	224	3	4	16	25	9	13
									hsa-miR-338-5p	126	93	1.35484	109.5	4.9726	Yes		hsa-miR-19a*	38	28	1.35714	33	1.51515	No		hsa-miR-1276	173	155	1.11613	164	0.987805	No		mml-miR-361-3p	208	198	1.05051	203	0.246305	No		MYL6	1.46604	225	3	3			2	2
									hsa-miR-574-5p	123	91	1.35165	107	4.78505	Yes		hsa-miR-34c-3p	57	42	1.35714	49.5	2.27273	No		hsa-miR-1271	59	53	1.11321	56	0.321429	No		mml-miR-514	109	104	1.04808	106.5	0.117371	No		EPC1	1.46531	226	10	12	1	1	1	1
									hsa-miR-301b	150	111	1.35135	130.5	5.82759	Yes		hsa-miR-497	61	45	1.35556	53	2.41509	No		hsa-miR-543	180	162	1.11111	171	0.947368	No		mml-miR-887	22	21	1.04762	21.5	0.0232558	No		AKTIP	1.4652	227	1	2	5	9	4	12
									hsa-miR-200b	135	100	1.35	117.5	5.21277	Yes		hsa-miR-130a	65	48	1.35417	56.5	2.55752	No		hsa-miR-583	210	189	1.11111	199.5	1.10526	No		mml-miR-141	156	149	1.04698	152.5	0.160656	No		CAPZB	1.45355	228	6	10	4	6	3	4
									hsa-miR-486-3p	174	129	1.34884	151.5	6.68317	Yes		hsa-miR-630	46	34	1.35294	40	1.8	No		hsa-miR-520d-5p	151	136	1.11029	143.5	0.783972	No		mml-miR-181c	23	22	1.04545	22.5	0.0222222	No		RNF146	1.45331	229	4	4	3	6	5	11
									hsa-miR-518a-5p	124	92	1.34783	108	4.74074	Yes		hsa-miR-553	50	37	1.35135	43.5	1.94253	No		hsa-miR-592	101	91	1.10989	96	0.520833	No		mml-miR-576-5p	186	178	1.04494	182	0.175824	No		RPL13A	1.44758	230	2	3	2	2	1	1
									hsa-miR-520d-3p	117	87	1.34483	102	4.41176	Yes		hsa-miR-662	50	37	1.35135	43.5	1.94253	No		hsa-miR-515-3p	62	56	1.10714	59	0.305085	No		mml-miR-140-5p	94	90	1.04444	92	0.0869565	No		PHACTR3	1.44447	231	2	2	3	6	2	4
									hsa-miR-1299	142	106	1.33962	124	5.22581	Yes		hsa-miR-938	50	37	1.35135	43.5	1.94253	No		hsa-miR-452	156	141	1.10638	148.5	0.757576	No		mml-miR-147a	141	135	1.04444	138	0.130435	No		VPS29	1.44397	232			3	8	1	5
									hsa-miR-20b	151	113	1.33628	132	5.4697	Yes		hsa-miR-485-3p	54	40	1.35	47	2.08511	No		hsa-miR-577	159	144	1.10417	151.5	0.742574	No		mml-miR-539	213	204	1.04412	208.5	0.194245	No		RAP1GDS1	1.43905	233	5	7	11	14	10	11
									hsa-miR-301a	155	116	1.33621	135.5	5.61255	Yes		hsa-miR-605	54	40	1.35	47	2.08511	No		hsa-miR-548l	170	154	1.1039	162	0.790123	No		mml-miR-323-5p	119	114	1.04386	116.5	0.107296	No		UBE1	1.43894	234	1	2			1	2
									hsa-miR-1321	159	119	1.33613	139	5.7554	Yes		hsa-miR-495	58	43	1.34884	50.5	2.22772	No		hsa-miR-1257	128	116	1.10345	122	0.590164	No		mml-miR-15b	24	23	1.04348	23.5	0.0212766	No		PQBP1	1.43695	235					1	1
									hsa-miR-423-5p	163	122	1.33607	142.5	5.89825	Yes		hsa-miR-154*	35	26	1.34615	30.5	1.32787	No		hsa-miR-624	141	128	1.10156	134.5	0.628253	No		mml-miR-329	99	95	1.04211	97	0.0824742	No		ACSL3	1.43677	236	2	2	15	19	6	14
									hsa-miR-607	148	111	1.33333	129.5	5.28571	Yes		hsa-miR-548d-3p	78	58	1.34483	68	2.94118	No		hsa-miR-140-3p	163	148	1.10135	155.5	0.723473	No		mml-miR-26b	25	24	1.04167	24.5	0.0204082	No		FADS1	1.43609	237	4	6	13	20	3	6
									hsa-miR-527	124	93	1.33333	108.5	4.42857	Yes		hsa-miR-744*	39	29	1.34483	34	1.47059	No		hsa-miR-142-5p	185	168	1.10119	176.5	0.818697	No		mml-miR-584	76	73	1.0411	74.5	0.0604027	No		KLC1	1.43377	238	4	6	6	9	1	1
									hsa-miR-15a	177	133	1.33083	155	6.24516	Yes		hsa-miR-708*	43	32	1.34375	37.5	1.61333	No		hsa-miR-1206	109	99	1.10101	104	0.480769	No		mml-miR-502-5p	127	122	1.04098	124.5	0.100402	No		ARHGDIG	1.42618	239	2	2	2	2	3	3
									hsa-miR-23b	125	94	1.32979	109.5	4.38813	Yes		hsa-miR-876-5p	43	32	1.34375	37.5	1.61333	No		hsa-miR-552	164	149	1.10067	156.5	0.71885	No		mml-miR-301a	28	27	1.03704	27.5	0.0181818	No		AK1	1.42471	240	1	1	3	4	1	2
									hsa-miR-195	159	120	1.325	139.5	5.45161	Yes		hsa-miR-194	51	38	1.34211	44.5	1.89888	No		hsa-miR-944	186	169	1.10059	177.5	0.814085	No		mml-miR-767-3p	150	145	1.03448	147.5	0.0847458	No		CLCN3	1.42251	241	1	3	3	7	8	13
									hsa-miR-1301	145	110	1.31818	127.5	4.80392	Yes		hsa-miR-509-3-5p	55	41	1.34146	48	2.04167	No		hsa-miR-126	11	10	1.1	10.5	0.047619	No		mml-miR-377	169	164	1.03049	166.5	0.0750751	No		TM9SF3	1.422	242			11	21	7	13
									hsa-miR-454	141	107	1.31776	124	4.66129	Yes		hsa-miR-193a-3p	55	41	1.34146	48	2.04167	No		hsa-miR-369-5p	11	10	1.1	10.5	0.047619	No		mml-miR-130b	34	33	1.0303	33.5	0.0149254	No		RBM9	1.42108	243	5	6	21	29	4	7
									hsa-miR-200c	134	102	1.31373	118	4.33898	Yes		hsa-miR-424	63	47	1.34043	55	2.32727	No		hsa-miR-518a-5p	202	184	1.09783	193	0.839378	No		mml-miR-345	112	109	1.02752	110.5	0.040724	No		YWHAQ	1.42004	244	3	3	6	6	10	18
									hsa-miR-568	130	99	1.31313	114.5	4.19651	Yes		hsa-miR-7-2*	40	30	1.33333	35	1.42857	No		hsa-miR-30e	35	32	1.09375	33.5	0.134328	No		mml-miR-26a	116	113	1.02655	114.5	0.0393013	No		RAD23B	1.41505	245	2	2	10	18	14	28
									hsa-miR-19a	166	127	1.30709	146.5	5.19113	Yes		hsa-miR-940	56	42	1.33333	49	2	No		hsa-miR-181a	118	108	1.09259	113	0.442478	No		mml-miR-625	89	87	1.02299	88	0.0227273	No		EIF4G2	1.41415	246	3	6	9	14	7	12
									hsa-miR-524-5p	192	147	1.30612	169.5	5.97345	Yes		hsa-miR-182*	36	27	1.33333	31.5	1.28571	No		hsa-miR-890	118	108	1.09259	113	0.442478	No		mml-miR-371-5p	185	181	1.0221	183	0.0437158	No		DLG2	1.41135	247	1	2	17	25	27	38
									hsa-miR-548m	159	122	1.30328	140.5	4.87189	Yes		hsa-miR-195*	28	21	1.33333	24.5	1	No		hsa-miR-362-3p	72	66	1.09091	69	0.26087	No		mml-miR-133b	97	95	1.02105	96	0.0208333	No		ACO2	1.41099	248	4	7	5	5
									hsa-miR-214	172	132	1.30303	152	5.26316	Yes		hsa-miR-369-3p	44	33	1.33333	38.5	1.57143	No		hsa-miR-488	192	176	1.09091	184	0.695652	No		mml-miR-189	58	57	1.01754	57.5	0.00869565	No		BLMH	1.41016	249	7	9	2	2	4	5
									hsa-miR-1264	149	115	1.29565	132	4.37879	Yes		hsa-miR-371-3p	56	42	1.33333	49	2	No		hsa-miR-548j	24	22	1.09091	23	0.0869565	No		mml-miR-421	174	171	1.01754	172.5	0.026087	No		PSMF1	1.40875	250			12	17	7	9
									hsa-miR-1252	220	171	1.28655	195.5	6.14066	Yes		hsa-miR-454	56	42	1.33333	49	2	No		hsa-miR-591	85	78	1.08974	81.5	0.300613	No		mml-miR-607	125	123	1.01626	124	0.016129	No		OBSL1	1.40865	251	5	9			4	5
									hsa-miR-220c	145	113	1.28319	129	3.96899	Yes		hsa-miR-525-5p	52	39	1.33333	45.5	1.85714	No		hsa-miR-548e	146	134	1.08955	140	0.514286	No		mml-miR-509	67	66	1.01515	66.5	0.0075188	No		TAF15	1.40559	252	3	11	0	1	2	5
									hsa-miR-20a	155	121	1.28099	138	4.18841	Yes		hsa-miR-200b	65	49	1.32653	57	2.24561	No		hsa-miR-605	136	125	1.088	130.5	0.463602	No		mml-miR-197	135	133	1.01504	134	0.0149254	No		PTP4A1	1.40473	253			19	30	14	22
									hsa-miR-15b	169	132	1.2803	150.5	4.54817	Yes		hsa-miR-155	57	43	1.32558	50	1.96	No		hsa-miR-299-3p	113	104	1.08654	108.5	0.373272	No		mml-miR-200a	164	162	1.01235	163	0.0122699	No		ANXA6	1.40254	254			1	2
									hsa-miR-16	161	126	1.27778	143.5	4.26829	Yes		hsa-miR-612	57	43	1.32558	50	1.96	No		hsa-miR-597	104	96	1.08333	100	0.32	No		mml-miR-516a-3p	164	162	1.01235	163	0.0122699	No		PFN1	1.39917	255	2	7	2	4	2	6
									hsa-miR-641	157	123	1.27642	140	4.12857	Yes		hsa-miR-541	53	40	1.325	46.5	1.8172	No		hsa-miR-576-3p	119	110	1.08182	114.5	0.353712	No		mml-miR-567	90	89	1.01124	89.5	0.00558659	No		KLF13	1.39183	256			20	33	7	13
									hsa-miR-340	162	128	1.26562	145	3.98621	Yes		hsa-miR-432	45	34	1.32353	39.5	1.53165	No		hsa-miR-433	120	111	1.08108	115.5	0.350649	No		mml-miR-423-5p	181	179	1.01117	180	0.0111111	No		SNIP	1.39055	257			9	15	8	12
									hsa-miR-126	2	11	0.181818	6.5	6.23077	Yes		hsa-miR-183	70	53	1.32075	61.5	2.34959	No		hsa-miR-526b	137	127	1.07874	132	0.378788	No		mml-miR-498	164	163	1.00613	163.5	0.0030581	No		H3F3B	1.38969	258			12	21	14	21
									hsa-miR-369-5p	12	5	2.4	8.5	2.88235	No		hsa-miR-548b-3p	70	53	1.32075	61.5	2.34959	No		hsa-miR-889	166	154	1.07792	160	0.45	No		mml-let-7e	2	2	1	2	0	No		NIPSNAP1	1.38636	259			6	8	1	1
									hsa-miR-585	12	6	2	9	2	No		hsa-miR-383	62	47	1.31915	54.5	2.06422	No		hsa-miR-548h	28	26	1.07692	27	0.0740741	No		mml-let-7f	10	10	1	10	0	No		PHB	1.38214	260	0	1	6	9	3	5
									hsa-miR-1298	25	13	1.92308	19	3.78947	No		hsa-miR-515-3p	58	44	1.31818	51	1.92157	No		hsa-miR-570	269	250	1.076	259.5	0.695568	No		mml-miR-1240	142	142	1	142	0	No		SCP2	1.38204	261	2	2	4	8	13	19
									hsa-miR-1280	19	10	1.9	14.5	2.7931	No		hsa-let-7f-2*	75	57	1.31579	66	2.45455	No		hsa-miR-320a	172	160	1.075	166	0.433735	No		mml-miR-145	136	136	1	136	0	No		SST	1.38085	262	6	7	2	3	3	4
									hsa-miR-99a	11	6	1.83333	8.5	1.47059	No		hsa-miR-634	63	48	1.3125	55.5	2.02703	No		hsa-miR-410	172	160	1.075	166	0.433735	No		mml-miR-181a	111	111	1	111	0	No		SMARCA5	1.3766	263	3	5	3	4	3	5
									hsa-miR-100	11	6	1.83333	8.5	1.47059	No		hsa-miR-224	59	45	1.31111	52	1.88462	No		hsa-miR-19a	144	134	1.07463	139	0.359712	No		mml-miR-191	29	29	1	29	0	No		UNC13A	1.37512	264			16	23	9	13
									hsa-miR-604	36	22	1.63636	29	3.37931	No		hsa-miR-138-2*	38	29	1.31034	33.5	1.20896	No		hsa-miR-450b-3p	72	67	1.07463	69.5	0.179856	No		mml-miR-208b	23	23	1	23	0	No		UBL7	1.37455	265	1	3	1	1	1	1
									hsa-miR-337-5p	34	21	1.61905	27.5	3.07273	No		hsa-miR-519e*	38	29	1.31034	33.5	1.20896	No		hsa-miR-603	188	175	1.07429	181.5	0.465565	No		mml-miR-219	40	40	1	40	0	No		SFRS5	1.37195	266	3	8	2	5	15	25
									hsa-miR-1306	21	13	1.61538	17	1.88235	No		hsa-miR-153	55	42	1.30952	48.5	1.74227	No		hsa-miR-606	88	82	1.07317	85	0.211765	No		mml-miR-382	103	103	1	103	0	No		RPS3	1.36995	267	5	5	1	1	1	1
									hsa-miR-518a-3p	31	20	1.55	25.5	2.37255	No		hsa-miR-188-5p	51	39	1.30769	45	1.6	No		hsa-miR-188-3p	162	151	1.07285	156.5	0.386581	No		mml-miR-431	89	89	1	89	0	No		MARS	1.36757	268	0	1			13	19
									hsa-miR-208a	34	22	1.54545	28	2.57143	No		hsa-miR-298	51	39	1.30769	45	1.6	No		hsa-miR-127-5p	119	111	1.07207	115	0.278261	No		mml-miR-532-3p	190	190	1	190	0	No		CD63	1.36449	269	0	2	1	2	1	3
									hsa-miR-451	29	19	1.52632	24	2.08333	No		hsa-miR-300	51	39	1.30769	45	1.6	No		hsa-miR-1255b	15	14	1.07143	14.5	0.0344828	No		mml-miR-552	23	23	1	23	0	No		CC2D1A	1.36114	270	7	11	3	3	0	1
									hsa-miR-516a-5p	35	23	1.52174	29	2.48276	No		hsa-miR-193b*	47	36	1.30556	41.5	1.45783	No		hsa-miR-1243	106	99	1.07071	102.5	0.239024	No		mml-miR-651	166	166	1	166	0	No		GNAI3	1.35961	271	1	1	18	28	18	33
									hsa-miR-518f	41	27	1.51852	34	2.88235	No		hsa-let-7i	47	36	1.30556	41.5	1.45783	No		hsa-miR-204	152	142	1.07042	147	0.340136	No		mml-miR-138	134	135	0.992593	134.5	0.00371747	No		KATNB1	1.35933	272	2	2	1	1
									hsa-miR-431	39	26	1.5	32.5	2.6	No		hsa-miR-148a	60	46	1.30435	53	1.84906	No		hsa-miR-548i	61	57	1.07018	59	0.135593	No		mml-miR-412	124	125	0.992	124.5	0.00401606	No		SFRS10	1.35502	273	4	7	5	9	10	15
									hsa-miR-1180	33	22	1.5	27.5	2.2	No		hsa-miR-516b	60	46	1.30435	53	1.84906	No		hsa-miR-134	107	100	1.07	103.5	0.236715	No		mml-miR-216a	111	112	0.991071	111.5	0.0044843	No		PPAP2B	1.35191	274			7	12	6	12
									hsa-miR-555	52	35	1.48571	43.5	3.32184	No		hsa-miR-22*	43	33	1.30303	38	1.31579	No		hsa-miR-296-3p	92	86	1.06977	89	0.202247	No		mml-miR-299-3p	104	105	0.990476	104.5	0.00478469	No		SPINT2	1.35098	275	4	9	1	3
									hsa-miR-563	28	19	1.47368	23.5	1.7234	No		hsa-miR-203	43	33	1.30303	38	1.31579	No		hsa-miR-216a	123	115	1.06957	119	0.268908	No		mml-miR-668	101	102	0.990196	101.5	0.00492611	No		VCP	1.35028	276	3	6	5	12	1	6
									hsa-miR-379	35	24	1.45833	29.5	2.05085	No		hsa-miR-650	43	33	1.30303	38	1.31579	No		hsa-miR-499-5p	109	102	1.06863	105.5	0.232227	No		mml-miR-612	232	235	0.987234	233.5	0.0192719	No		SH3BGRL3	1.34961	277	3	4	2	3
									hsa-miR-1228	64	44	1.45455	54	3.7037	No		hsa-miR-363*	39	30	1.3	34.5	1.17391	No		hsa-miR-595	116	109	1.06422	112.5	0.217778	No		mml-miR-875-5p	70	71	0.985915	70.5	0.0070922	No		BEXL1	1.3487	278	0	4			3	9
									hsa-miR-210	29	20	1.45	24.5	1.65306	No		hsa-miR-142-3p	48	37	1.2973	42.5	1.42353	No		hsa-miR-1252	219	206	1.06311	212.5	0.397647	No		mml-miR-642	173	176	0.982955	174.5	0.025788	No		EIF5B	1.34796	279	6	6	8	11	9	9
									hsa-miR-208b	39	27	1.44444	33	2.18182	No		hsa-miR-449b	48	37	1.2973	42.5	1.42353	No		hsa-miR-1290	153	144	1.0625	148.5	0.272727	No		mml-miR-450b-3p	87	89	0.977528	88	0.0227273	No		MAF	1.3456	280	3	3	21	32	14	26
									hsa-miR-337-3p	66	46	1.43478	56	3.57143	No		hsa-miR-99a*	48	37	1.2973	42.5	1.42353	No		hsa-miR-1306	17	16	1.0625	16.5	0.030303	No		mml-miR-30a-3p	195	200	0.975	197.5	0.0632911	No		CNN3	1.34541	281	5	6	8	11	11	15
									hsa-miR-644	66	46	1.43478	56	3.57143	No		hsa-miR-452*	35	27	1.2963	31	1.03226	No		hsa-miR-653	102	96	1.0625	99	0.181818	No		mml-miR-96	144	148	0.972973	146	0.0547945	No		PLXNB1	1.34486	282	2	2	2	2	4	4
									hsa-miR-220a	30	21	1.42857	25.5	1.58824	No		hsa-miR-17	57	44	1.29545	50.5	1.67327	No		hsa-miR-375	103	97	1.06186	100	0.18	No		mml-miR-767-5p	105	108	0.972222	106.5	0.0422535	No		RPS6	1.34468	283	5	7
									hsa-miR-617	57	40	1.425	48.5	2.97938	No		hsa-miR-202	44	34	1.29412	39	1.28205	No		hsa-miR-654-5p	86	81	1.06173	83.5	0.149701	No		mml-miR-362-5p	90	93	0.967742	91.5	0.0491803	No		FEZ1	1.34451	284	1	4	9	13	0	1
									hsa-miR-589	65	46	1.41304	55.5	3.25225	No		hsa-miR-484	58	45	1.28889	51.5	1.64078	No		hsa-miR-491-3p	87	82	1.06098	84.5	0.147929	No		mml-miR-765	207	214	0.96729	210.5	0.11639	No		SAE1	1.34178	285	1	4	6	9	2	5
									hsa-miR-517a	25	18	1.38889	21.5	1.13953	No		hsa-miR-654-5p	54	42	1.28571	48	1.5	No		hsa-miR-1269	108	102	1.05882	105	0.171429	No		mml-miR-143	142	147	0.965986	144.5	0.0865052	No		PTOV1	1.3392	286	1	1	2	4	4	7
									hsa-miR-1259	79	57	1.38596	68	3.55882	No		hsa-miR-199b-5p	54	42	1.28571	48	1.5	No		hsa-miR-767-5p	110	104	1.05769	107	0.168224	No		mml-miR-374b	27	28	0.964286	27.5	0.0181818	No		SNRK	1.33912	287	0	1	12	25	8	18
									hsa-miR-1278	83	60	1.38333	71.5	3.6993	No		hsa-miR-924	36	28	1.28571	32	1	No		hsa-miR-1322	94	89	1.05618	91.5	0.136612	No		mml-miR-638	54	56	0.964286	55	0.0363636	No		RHOA	1.3375	288	2	4	10	14	10	13
									hsa-miR-588	65	47	1.38298	56	2.89286	No		hsa-miR-30c-2*	59	46	1.28261	52.5	1.60952	No		hsa-miR-1258	76	72	1.05556	74	0.108108	No		mml-miR-544	158	164	0.963415	161	0.111801	No		RBM12	1.33519	289	9	17	13	19	13	25
									hsa-miR-221	80	58	1.37931	69	3.50725	No		hsa-miR-362-3p	59	46	1.28261	52.5	1.60952	No		hsa-miR-199b-5p	19	18	1.05556	18.5	0.027027	No		mml-miR-221	52	54	0.962963	53	0.0377358	No		HMGB1	1.33481	290	2	4	13	21	8	12
									hsa-miR-190b	73	53	1.37736	63	3.1746	No		hsa-miR-744	59	46	1.28261	52.5	1.60952	No		hsa-miR-549	97	92	1.05435	94.5	0.132275	No		mml-miR-320	181	188	0.962766	184.5	0.132791	No		TRAPPC4	1.33355	291	4	7	0	1
									hsa-miR-502-5p	73	53	1.37736	63	3.1746	No		hsa-miR-17*	41	32	1.28125	36.5	1.10959	No		hsa-miR-891a	20	19	1.05263	19.5	0.025641	No		mml-miR-324-5p	95	99	0.959596	97	0.0824742	No		LSM14A	1.33155	292	2	5	9	12	13	25
									hsa-miR-151-3p	55	40	1.375	47.5	2.36842	No		hsa-miR-369-5p	55	43	1.27907	49	1.46939	No		hsa-miR-340	227	216	1.05093	221.5	0.273138	No		mml-miR-147b	23	24	0.958333	23.5	0.0212766	No		BCLAF1	1.33089	293			14	27	9	16
									hsa-miR-519e	70	51	1.37255	60.5	2.98347	No		hsa-miR-409-3p	46	36	1.27778	41	1.21951	No		hsa-miR-384	147	140	1.05	143.5	0.170732	No		mml-miR-937	23	24	0.958333	23.5	0.0212766	No		ERGIC3	1.3266	294	0	2	0	1	3	3
									hsa-miR-487a	59	43	1.37209	51	2.5098	No		hsa-miR-563	46	36	1.27778	41	1.21951	No		hsa-miR-1201	106	101	1.0495	103.5	0.120773	No		mml-miR-129-3p	90	94	0.957447	92	0.0869565	No		SEC31A	1.32439	295	1	2	4	6	5	8
									hsa-miR-411	37	27	1.37037	32	1.5625	No		hsa-miR-320	60	47	1.2766	53.5	1.57944	No		hsa-miR-139-5p	129	123	1.04878	126	0.142857	No		mml-miR-542-5p	44	46	0.956522	45	0.0444444	No		FAM76B	1.32398	296			16	27	15	24
									hsa-miR-557	74	54	1.37037	64	3.125	No		hsa-miR-410	37	29	1.27586	33	0.969697	No		hsa-miR-369-3p	153	146	1.04795	149.5	0.16388	No		mml-miR-372	43	45	0.955556	44	0.0454545	No		SNCA	1.32311	297	6	6	10	15	7	9
									hsa-miR-618	74	54	1.37037	64	3.125	No		hsa-miR-208b	51	40	1.275	45.5	1.32967	No		hsa-miR-1282	22	21	1.04762	21.5	0.0232558	No		mml-miR-648	86	90	0.955556	88	0.0909091	No		UBE2E1	1.32162	298	6	6	4	7	4	5
									hsa-miR-507	71	52	1.36538	61.5	2.93496	No		hsa-miR-361-3p	51	40	1.275	45.5	1.32967	No		hsa-miR-34c-5p	22	21	1.04762	21.5	0.0232558	No		mml-miR-513a	189	198	0.954545	193.5	0.209302	No		MEST	1.31924	299	3	3	8	11	5	7
									hsa-miR-613	90	66	1.36364	78	3.69231	No		hsa-miR-889	51	40	1.275	45.5	1.32967	No		hsa-miR-509-3-5p	119	114	1.04386	116.5	0.107296	No		mml-miR-654-3p	105	110	0.954545	107.5	0.116279	No		RBBP4	1.31639	300	3	3	5	7	4	8
									hsa-miR-299-5p	45	33	1.36364	39	1.84615	No		hsa-miR-548d-5p	56	44	1.27273	50	1.44	No		hsa-miR-1204	48	46	1.04348	47	0.0425532	No		mml-miR-644	124	130	0.953846	127	0.141732	No		NOLA2	1.31525	301	2	2	1	1	2	2
									hsa-miR-1300	94	69	1.36232	81.5	3.83436	No		hsa-miR-15a	70	55	1.27273	62.5	1.8	No		hsa-miR-16	48	46	1.04348	47	0.0425532	No		mml-miR-185	184	193	0.953368	188.5	0.214854	No		NAGK	1.31474	302	1	3	1	2	1	3
									hsa-miR-137	91	67	1.35821	79	3.64557	No		hsa-let-7c*	61	48	1.27083	54.5	1.55046	No		hsa-miR-33a	120	115	1.04348	117.5	0.106383	No		mml-miR-619	102	107	0.953271	104.5	0.119617	No		GAP43	1.31356	303	6	6	2	2	3	3
									hsa-miR-649	76	56	1.35714	66	3.0303	No		hsa-miR-455-3p	61	48	1.27083	54.5	1.55046	No		hsa-miR-501-5p	122	117	1.04274	119.5	0.104603	No		mml-miR-205	142	149	0.95302	145.5	0.168385	No		DNPEP	1.30901	304	6	7	4	6	2	3
									hsa-miR-541	95	70	1.35714	82.5	3.78788	No		hsa-miR-33b	47	37	1.27027	42	1.19048	No		hsa-miR-548p	225	216	1.04167	220.5	0.183673	No		mml-miR-135a	97	102	0.95098	99.5	0.125628	No		PRR6	1.30899	305	7	8	2	2	3	3
									hsa-miR-659	95	70	1.35714	82.5	3.78788	No		hsa-miR-558	47	37	1.27027	42	1.19048	No		hsa-miR-548o	127	122	1.04098	124.5	0.100402	No		mml-miR-220c	115	121	0.950413	118	0.152542	No		ARIH1	1.30892	306	6	7	4	4	4	5
									hsa-miR-1286	84	62	1.35484	73	3.31507	No		hsa-miR-672	47	37	1.27027	42	1.19048	No		hsa-miR-382	107	103	1.03883	105	0.0761905	No		mml-miR-636	111	117	0.948718	114	0.157895	No		IVNS1ABP	1.30814	307	4	6	6	10	4	11
									hsa-miR-934	42	31	1.35484	36.5	1.65753	No		hsa-miR-875-3p	47	37	1.27027	42	1.19048	No		hsa-miR-224	135	130	1.03846	132.5	0.0943396	No		mml-miR-455-3p	128	135	0.948148	131.5	0.186312	No		FYN	1.30726	308	2	5	2	4	3	6
									hsa-miR-652	23	17	1.35294	20	0.9	No		hsa-miR-106b	52	41	1.26829	46.5	1.30108	No		hsa-miR-1303	137	132	1.03788	134.5	0.0929368	No		mml-miR-384	137	145	0.944828	141	0.22695	No		RAD23A	1.3023	309			3	3	3	3
									hsa-miR-1825	58	43	1.34884	50.5	2.22772	No		hsa-miR-493	52	41	1.26829	46.5	1.30108	No		hsa-miR-219-1-3p	88	85	1.03529	86.5	0.0520231	No		mml-miR-7	151	160	0.94375	155.5	0.26045	No		CNBP	1.30209	310	3	4	4	8	6	10
									hsa-miR-509-3p	58	43	1.34884	50.5	2.22772	No		hsa-miR-647	52	41	1.26829	46.5	1.30108	No		hsa-miR-1288	118	114	1.03509	116	0.0689655	No		mml-miR-525	178	189	0.941799	183.5	0.3297	No		TIMM17A	1.301	311	2	3	6	13	7	15
									hsa-miR-496	66	49	1.34694	57.5	2.51304	No		hsa-miR-548b-5p	57	45	1.26667	51	1.41176	No		hsa-miR-875-3p	209	202	1.03465	205.5	0.119221	No		mml-miR-580	79	84	0.940476	81.5	0.153374	No		CYCS	1.29994	312			19	28	8	12
									hsa-miR-197	70	52	1.34615	61	2.65574	No		hsa-miR-382	57	45	1.26667	51	1.41176	No		hsa-miR-1246	93	90	1.03333	91.5	0.0491803	No		mml-miR-511	141	150	0.94	145.5	0.278351	No		JARID2	1.29991	313	1	1	10	17	17	28
									hsa-miR-1233	74	55	1.34545	64.5	2.79845	No		hsa-miR-568	43	34	1.26471	38.5	1.05195	No		hsa-miR-532-5p	93	90	1.03333	91.5	0.0491803	No		mml-miR-23a	155	165	0.939394	160	0.3125	No		RALY	1.29973	314	3	4	1	3	6	6
									hsa-miR-188-3p	90	67	1.34328	78.5	3.36943	No		hsa-miR-376a*	43	34	1.26471	38.5	1.05195	No		hsa-miR-634	125	121	1.03306	123	0.0650407	No		mml-miR-18	91	97	0.938144	94	0.191489	No		PIGU	1.29921	315	1	5	1	3	0	2
									hsa-miR-587	94	70	1.34286	82	3.5122	No		hsa-miR-146b-5p	53	42	1.2619	47.5	1.27368	No		hsa-miR-576-5p	188	182	1.03297	185	0.0972973	No		mml-miR-376a	75	80	0.9375	77.5	0.16129	No		ARPC2	1.29904	316	6	8	1	2	4	5
									hsa-miR-342-5p	59	44	1.34091	51.5	2.18447	No		hsa-miR-27a*	44	35	1.25714	39.5	1.02532	No		hsa-miR-1273	32	31	1.03226	31.5	0.015873	No		mml-miR-489	102	109	0.93578	105.5	0.232227	No		EWSR1	1.29694	317	4	7	3	4	3	3
									hsa-miR-595	71	53	1.33962	62	2.6129	No		hsa-miR-412	44	35	1.25714	39.5	1.02532	No		hsa-miR-566	32	31	1.03226	31.5	0.015873	No		mml-miR-579	228	244	0.934426	236	0.542373	No		HDAC5	1.2918	318			9	10	5	6
									hsa-miR-323-5p	52	39	1.33333	45.5	1.85714	No		hsa-miR-571	44	35	1.25714	39.5	1.02532	No		hsa-miR-429	35	34	1.02941	34.5	0.0144928	No		mml-miR-297	99	106	0.933962	102.5	0.239024	No		MYO16	1.29021	319	4	7	10	15	7	8
									hsa-miR-654-3p	72	54	1.33333	63	2.57143	No		hsa-miR-586	44	35	1.25714	39.5	1.02532	No		hsa-miR-507	112	109	1.02752	110.5	0.040724	No		mml-miR-486-3p	209	224	0.933036	216.5	0.51963	No		KLHDC3	1.28922	320	3	4	3	4	5	6
									hsa-miR-191	48	36	1.33333	42	1.71429	No		hsa-miR-206	49	39	1.25641	44	1.13636	No		hsa-miR-511	162	158	1.02532	160	0.05	No		mml-miR-631	97	104	0.932692	100.5	0.243781	No		KIF5C	1.28871	321			18	31	9	13
									hsa-miR-1290	104	78	1.33333	91	3.71429	No		hsa-miR-638	40	32	1.25	36	0.888889	No		hsa-miR-151-5p	41	40	1.025	40.5	0.0123457	No		mml-miR-193b	95	102	0.931373	98.5	0.248731	No		SNX2	1.28742	322	4	6	5	5	5	6
									hsa-miR-219-5p	44	33	1.33333	38.5	1.57143	No		hsa-let-7b*	60	48	1.25	54	1.33333	No		hsa-miR-183	129	126	1.02381	127.5	0.0352941	No		mml-miR-335	135	145	0.931034	140	0.357143	No		ARF5	1.28676	323	6	10	2	3	3	6
									hsa-miR-409-5p	32	24	1.33333	28	1.14286	No		hsa-let-7g*	85	68	1.25	76.5	1.88889	No		hsa-miR-361-3p	223	218	1.02294	220.5	0.0566893	No		mml-miR-490-3p	108	116	0.931034	112	0.285714	No		PRKCZ	1.28642	324	6	8	3	4	2	2
									hsa-miR-888	105	79	1.32911	92	3.67391	No		hsa-miR-376b	60	48	1.25	54	1.33333	No		hsa-miR-643	91	89	1.02247	90	0.0222222	No		mml-miR-182	145	156	0.929487	150.5	0.401993	No		PH-4	1.28529	325			2	2	2	2
									hsa-miR-422a	77	58	1.32759	67.5	2.67407	No		hsa-miR-455-5p	50	40	1.25	45	1.11111	No		hsa-miR-220b	141	138	1.02174	139.5	0.0322581	No		mml-miR-324-3p	180	194	0.927835	187	0.524064	No		TSPAN3	1.27552	326	5	7	10	13	8	14
									hsa-miR-34c-3p	57	43	1.32558	50	1.96	No		hsa-miR-509-3p	50	40	1.25	45	1.11111	No		hsa-miR-555	95	93	1.02151	94	0.0212766	No		mml-miR-1239	167	180	0.927778	173.5	0.487032	No		ARPC4	1.27545	327	2	4	7	8	5	8
									hsa-miR-645	45	34	1.32353	39.5	1.53165	No		hsa-miR-517*	40	32	1.25	36	0.888889	No		hsa-miR-197	148	145	1.02069	146.5	0.0307167	No		mml-miR-432	114	123	0.926829	118.5	0.341772	No		ICAM5	1.27135	328	1	1	1	2	1	1
									hsa-miR-484	86	65	1.32308	75.5	2.92053	No		hsa-miR-597	45	36	1.25	40.5	1	No		hsa-miR-1261	99	97	1.02062	98	0.0204082	No		mml-miR-219-3p	88	95	0.926316	91.5	0.26776	No		ZNF207	1.27109	329	3	4	5	7	15	22
									hsa-miR-499-3p	78	59	1.32203	68.5	2.63504	No		hsa-miR-641	45	36	1.25	40.5	1	No		hsa-miR-628-5p	111	109	1.01835	110	0.0181818	No		mml-miR-520f	100	108	0.925926	104	0.307692	No		CAPNS1	1.271	330	2	3	5	6	5	8
									hsa-miR-212	78	59	1.32203	68.5	2.63504	No		hsa-miR-433	51	41	1.2439	46	1.08696	No		hsa-miR-199a-5p	123	121	1.01653	122	0.0163934	No		mml-miR-601	62	67	0.925373	64.5	0.193798	No		SOX2	1.27009	331	2	4	1	11	4	15
									hsa-miR-302e	74	56	1.32143	65	2.49231	No		hsa-miR-193b	57	46	1.23913	51.5	1.17476	No		hsa-miR-888	127	125	1.016	126	0.015873	No		mml-miR-125a-3p	136	147	0.92517	141.5	0.427562	No		PURA	1.26836	332	2	4	12	18	16	23
									hsa-miR-892a	87	66	1.31818	76.5	2.88235	No		hsa-miR-128a	52	42	1.2381	47	1.06383	No		hsa-miR-147	140	138	1.01449	139	0.0143885	No		mml-miR-554	49	53	0.924528	51	0.156863	No		AXIN2	1.26793	333			12	20	5	8
									hsa-miR-1179	87	66	1.31818	76.5	2.88235	No		hsa-miR-622	52	42	1.2381	47	1.06383	No		hsa-miR-145	143	141	1.01418	142	0.0140845	No		mml-miR-148a	121	131	0.923664	126	0.396825	No		GPI	1.26716	334	4	6	1	2	2	2
									hsa-miR-623	87	66	1.31818	76.5	2.88235	No		hsa-miR-587	42	34	1.23529	38	0.842105	No		hsa-miR-625	219	216	1.01389	217.5	0.0206897	No		mml-miR-30b	72	78	0.923077	75	0.24	No		MIF	1.26633	335
									hsa-miR-513c	104	79	1.31646	91.5	3.4153	No		hsa-miR-34a	58	47	1.23404	52.5	1.15238	No		hsa-miR-539	225	222	1.01351	223.5	0.0201342	No		mml-miR-768-5p	132	143	0.923077	137.5	0.44	No		PON2	1.26592	336	4	8	2	4	3	3
									hsa-miR-141	117	89	1.31461	103	3.80583	No		hsa-miR-508-5p	37	30	1.23333	33.5	0.731343	No		hsa-miR-1197	153	151	1.01325	152	0.0131579	No		mml-miR-663	93	101	0.920792	97	0.329897	No		DAD1	1.26438	337	5	6	1	2	3	5
									hsa-miR-1282	42	32	1.3125	37	1.35135	No		hsa-miR-381	53	43	1.23256	48	1.04167	No		hsa-miR-1208	153	151	1.01325	152	0.0131579	No		mml-miR-632	113	123	0.918699	118	0.423729	No		RAB11FIP4	1.26366	338			21	30	9	14
									hsa-miR-150	101	77	1.31169	89	3.23596	No		hsa-miR-648	53	43	1.23256	48	1.04167	No		hsa-miR-1284	82	81	1.01235	81.5	0.00613497	No		mml-miR-664	158	172	0.918605	165	0.593939	No		PSENEN	1.26317	339	1	1	0	1
									hsa-miR-448	97	74	1.31081	85.5	3.09357	No		hsa-miR-31	54	44	1.22727	49	1.02041	No		hsa-miR-498	169	167	1.01198	168	0.0119048	No		mml-miR-671-5p	134	146	0.917808	140	0.514286	No		BRD2	1.26264	340	2	4	6	9	2	5
									hsa-miR-148a	114	87	1.31034	100.5	3.62687	No		hsa-miR-379*	27	22	1.22727	24.5	0.510204	No		hsa-miR-501-3p	92	91	1.01099	91.5	0.00546448	No		mml-miR-425	99	108	0.916667	103.5	0.391304	No		PRELID1	1.26205	341	5	6	3	3
									hsa-miR-378	72	55	1.30909	63.5	2.27559	No		hsa-miR-602	54	44	1.22727	49	1.02041	No		hsa-miR-362-5p	100	99	1.0101	99.5	0.00502513	No		mml-miR-942	219	240	0.9125	229.5	0.960784	No		AP1S1	1.25785	342	4	6	3	5	6	10
									hsa-miR-920	106	81	1.30864	93.5	3.34225	No		hsa-miR-129*	38	31	1.22581	34.5	0.710145	No		hsa-miR-133a	104	103	1.00971	103.5	0.00483092	No		mml-miR-298	186	204	0.911765	195	0.830769	No		SEC11C	1.2575	343	1	1	0	2
									hsa-miR-450b-3p	64	49	1.30612	56.5	1.99115	No		hsa-miR-28-3p	49	40	1.225	44.5	0.910112	No		hsa-miR-300	117	116	1.00862	116.5	0.00429185	No		mml-miR-453	62	68	0.911765	65	0.276923	No		TAF10	1.25524	344	2	2	1	1	2	2
									hsa-miR-224	94	72	1.30556	83	2.91566	No		hsa-miR-329	49	40	1.225	44.5	0.910112	No		hsa-miR-647	146	145	1.0069	145.5	0.00343643	No		mml-miR-1230	144	158	0.911392	151	0.649007	No		SKP1A	1.25045	345	4	6			6	8
									hsa-miR-548b-3p	103	79	1.3038	91	3.16484	No		hsa-miR-29b-1*	55	45	1.22222	50	1	No		hsa-miR-1283	152	151	1.00662	151.5	0.00330033	No		mml-miR-549	102	112	0.910714	107	0.46729	No		HIVEP2	1.24836	346	2	2	9	14	14	23
									hsa-miR-1243	73	56	1.30357	64.5	2.24031	No		hsa-miR-16-2*	33	27	1.22222	30	0.6	No		hsa-miR-450b-5p	173	172	1.00581	172.5	0.00289855	No		mml-miR-146a	101	111	0.90991	106	0.471698	No		P117	1.24665	347			1	1	1	1
									hsa-miR-373	125	96	1.30208	110.5	3.80543	No		hsa-miR-367*	33	27	1.22222	30	0.6	No		hsa-miR-203	200	199	1.00503	199.5	0.00250627	No		mml-miR-27b	10	11	0.909091	10.5	0.047619	No		GABRG2	1.24604	348			10	14	13	24
									hsa-miR-34b	82	63	1.30159	72.5	2.48966	No		hsa-miR-616	44	36	1.22222	40	0.8	No		hsa-let-7c	3	3	1	3	0	No		mml-miR-493	97	107	0.906542	102	0.490196	No		STAT3	1.24518	349			10	16	14	20
									hsa-miR-1273	39	30	1.3	34.5	1.17391	No		hsa-miR-885-3p	61	50	1.22	55.5	1.09009	No		hsa-let-7e	1	1	1	1	0	No		mml-miR-331-5p	58	64	0.90625	61	0.295082	No		CHST11	1.24447	350	2	5	1	3	0	2
									hsa-miR-1226	91	70	1.3	80.5	2.73913	No		hsa-miR-222	50	41	1.21951	45.5	0.89011	No		hsa-miR-1253	192	192	1	192	0	No		mml-miR-652	19	21	0.904762	20	0.1	No		SEC23B	1.24416	351	3	6	2	4	2	2
									hsa-miR-432	126	97	1.29897	111.5	3.7713	No		hsa-miR-491-3p	50	41	1.21951	45.5	0.89011	No		hsa-miR-1289	108	108	1	108	0	No		mml-miR-362-3p	66	73	0.90411	69.5	0.352518	No		SFRS8	1.24354	352	1	1			1	1
									hsa-miR-1237	113	87	1.29885	100	3.38	No		hsa-miR-550	50	41	1.21951	45.5	0.89011	No		hsa-miR-132	80	80	1	80	0	No		mml-miR-137	111	123	0.902439	117	0.615385	No		APEH	1.24144	353	1	3	0	1	1	2
									hsa-miR-96	93	72	1.29167	82.5	2.67273	No		hsa-miR-891a	50	41	1.21951	45.5	0.89011	No		hsa-miR-196b	11	11	1	11	0	No		mml-miR-628-5p	110	122	0.901639	116	0.62069	No		ANK2	1.24069	354	1	1	14	19	15	27
									hsa-miR-627	71	55	1.29091	63	2.03175	No		hsa-miR-105*	39	32	1.21875	35.5	0.690141	No		hsa-miR-20a	18	18	1	18	0	No		mml-miR-342-5p	143	159	0.899371	151	0.847682	No		NRBP1	1.23889	355	8	9	2	4	8	10
									hsa-miR-643	67	52	1.28846	59.5	1.89076	No		hsa-miR-526b*	28	23	1.21739	25.5	0.490196	No		hsa-miR-20b	3	3	1	3	0	No		mml-miR-140-3p	150	167	0.898204	158.5	0.911672	No		HNRPD	1.23575	356	1	3			6	11
									hsa-miR-383	94	73	1.28767	83.5	2.64072	No		hsa-miR-220	56	46	1.21739	51	0.980392	No		hsa-miR-21	51	51	1	51	0	No		mml-miR-1227	148	165	0.89697	156.5	0.923323	No		KIFAP3	1.23468	357	4	6	2	4	2	3
									hsa-miR-429	135	105	1.28571	120	3.75	No		hsa-miR-548a-3p	56	46	1.21739	51	0.980392	No		hsa-miR-216b	118	118	1	118	0	No		mml-miR-492	77	86	0.895349	81.5	0.496933	No		FXYD7	1.23384	358	6	8	4	6	5	7
									hsa-miR-455-3p	81	63	1.28571	72	2.25	No		hsa-miR-429	62	51	1.21569	56.5	1.0708	No		hsa-miR-302d	4	4	1	4	0	No		mml-miR-150	176	197	0.893401	186.5	1.18231	No		PKIG	1.23378	359	2	4	4	6	1	1
									hsa-miR-551b	18	14	1.28571	16	0.5	No		hsa-miR-139-3p	51	42	1.21429	46.5	0.870968	No		hsa-miR-330-5p	76	76	1	76	0	No		mml-miR-376c	98	110	0.890909	104	0.692308	No		TTC19	1.23294	360	0	1	8	13	3	3
									hsa-miR-602	45	35	1.28571	40	1.25	No		hsa-miR-31*	34	28	1.21429	31	0.580645	No		hsa-miR-376b	6	6	1	6	0	No		mml-miR-27a	163	183	0.89071	173	1.15607	No		CNOT7	1.23136	361	1	1	9	18	13	21
									hsa-miR-1204	41	32	1.28125	36.5	1.10959	No		hsa-miR-330-3p	51	42	1.21429	46.5	0.870968	No		hsa-miR-409-5p	55	55	1	55	0	No		mml-miR-922	185	208	0.889423	196.5	1.34606	No		PCSK1N	1.22828	362	4	4	1	1	1	1
									hsa-miR-1205	128	100	1.28	114	3.4386	No		hsa-miR-874	51	42	1.21429	46.5	0.870968	No		hsa-miR-424	26	26	1	26	0	No		mml-miR-520g	135	152	0.888158	143.5	1.00697	No		CTSB	1.22796	363			7	14	3	5
									hsa-let-7i	101	79	1.27848	90	2.68889	No		hsa-miR-217	40	33	1.21212	36.5	0.671233	No		hsa-miR-449a	30	30	1	30	0	No		mml-miR-103	149	168	0.886905	158.5	1.1388	No		CIRBP	1.2265	364	2	3	3	6	4	4
									hsa-miR-605	92	72	1.27778	82	2.43902	No		hsa-miR-578	46	38	1.21053	42	0.761905	No		hsa-miR-453	73	73	1	73	0	No		mml-miR-1224	117	132	0.886364	124.5	0.903614	No		UBAP2L	1.22596	365	10	18	3	7	14	20
									hsa-miR-183	92	72	1.27778	82	2.43902	No		hsa-miR-623	46	38	1.21053	42	0.761905	No		hsa-miR-502-3p	3	3	1	3	0	No		mml-miR-220b	31	35	0.885714	33	0.242424	No		SFRS6	1.22446	366			12	21	4	7
									hsa-miR-1279	46	36	1.27778	41	1.21951	No		hsa-miR-885-5p	46	38	1.21053	42	0.761905	No		hsa-miR-517a	14	14	1	14	0	No		mml-miR-1226	138	156	0.884615	147	1.10204	No		UQCRC1	1.22229	367	1	4	1	1
									hsa-miR-519d	120	94	1.2766	107	3.15888	No		hsa-miR-628-5p	52	43	1.2093	47.5	0.852632	No		hsa-miR-517c	1	1	1	1	0	No		mml-miR-615-3p	23	26	0.884615	24.5	0.183673	No		MAGED2	1.22029	368	5	7	2	2	2	2
									hsa-miR-297	97	76	1.27632	86.5	2.54913	No		hsa-miR-99b	52	43	1.2093	47.5	0.852632	No		hsa-miR-518d-3p	4	4	1	4	0	No		mml-miR-34a	106	120	0.883333	113	0.867257	No		BANF1	1.2195	369	0	1	0	1	0	1
									hsa-miR-31	93	73	1.27397	83	2.40964	No		hsa-miR-331-5p	41	34	1.20588	37.5	0.653333	No		hsa-miR-519b-3p	7	7	1	7	0	No		mml-miR-132	68	77	0.883117	72.5	0.558621	No		NDUFS2	1.21764	370	1	4			2	4
									hsa-miR-621	56	44	1.27273	50	1.44	No		hsa-miR-449a	41	34	1.20588	37.5	0.653333	No		hsa-miR-524-3p	19	19	1	19	0	No		mml-miR-199a-3p	79	90	0.877778	84.5	0.715976	No		FADS3	1.216	371			3	4
									hsa-miR-134	56	44	1.27273	50	1.44	No		hsa-miR-607	41	34	1.20588	37.5	0.653333	No		hsa-miR-574-3p	24	24	1	24	0	No		mml-miR-936	207	236	0.877119	221.5	1.89842	No		SP1	1.21594	372			18	30	23	40
									hsa-miR-520b	103	81	1.2716	92	2.63043	No		hsa-miR-188-3p	47	39	1.20513	43	0.744186	No		hsa-miR-610	71	71	1	71	0	No		mml-miR-365	92	105	0.87619	98.5	0.857868	No		TBRG1	1.21225	373	3	4	17	29	2	5
									hsa-miR-758	61	48	1.27083	54.5	1.55046	No		hsa-miR-18a	53	44	1.20455	48.5	0.835052	No		hsa-miR-611	32	32	1	32	0	No		mml-miR-338-3p	147	168	0.875	157.5	1.4	No		CCND2	1.21199	374			20	29	19	30
									hsa-miR-423-3p	33	26	1.26923	29.5	0.830508	No		hsa-miR-141	53	44	1.20455	48.5	0.835052	No		hsa-miR-708	41	41	1	41	0	No		mml-miR-369-5p	7	8	0.875	7.5	0.0666667	No		ZFP36L1	1.20971	375	3	4	9	16	7	10
									hsa-miR-526a	85	67	1.26866	76	2.13158	No		hsa-miR-486-5p	59	49	1.20408	54	0.925926	No		hsa-miR-769-3p	30	30	1	30	0	No		mml-miR-510	14	16	0.875	15	0.133333	No		CPLX1	1.2067	376			4	7	2	3
									hsa-miR-499-5p	76	60	1.26667	68	1.88235	No		hsa-miR-491-5p	59	49	1.20408	54	0.925926	No		hsa-miR-96	92	92	1	92	0	No		mml-miR-938	89	102	0.872549	95.5	0.884817	No		DNER	1.20514	377	2	2	5	8	3	8
									hsa-miR-487b	19	15	1.26667	17	0.470588	No		hsa-miR-524-3p	60	50	1.2	55	0.909091	No		hsa-miR-98	9	9	1	9	0	No		mml-miR-125b	102	117	0.871795	109.5	1.0274	No		NUCKS1	1.20454	378			0	2
									hsa-miR-196a	91	72	1.26389	81.5	2.21472	No		hsa-miR-106a	54	45	1.2	49.5	0.818182	No		hsa-miR-99a	5	5	1	5	0	No		mml-miR-214	204	234	0.871795	219	2.05479	No		SLITRK3	1.20396	379			5	10	3	12
									hsa-miR-515-3p	77	61	1.2623	69	1.85507	No		hsa-miR-146b-3p	54	45	1.2	49.5	0.818182	No		hsa-miR-545	196	197	0.994924	196.5	0.00254453	No		mml-miR-342-3p	133	153	0.869281	143	1.3986	No		BIRC6	1.20263	380	2	5	8	12	11	15
									hsa-miR-522	130	103	1.26214	116.5	3.12876	No		hsa-miR-186	36	30	1.2	33	0.545455	No		hsa-miR-642	184	185	0.994595	184.5	0.00271003	No		mml-miR-122a	117	135	0.866667	126	1.28571	No		CDC42BPB	1.20131	381	1	2	4	9	0	3
									hsa-miR-1202	68	54	1.25926	61	1.60656	No		hsa-miR-625*	30	25	1.2	27.5	0.454545	No		hsa-miR-141	149	150	0.993333	149.5	0.00334448	No		mml-miR-876-3p	109	126	0.865079	117.5	1.22979	No		CD81	1.19666	382	4	4	3	4	2	2
									hsa-miR-193a-3p	68	54	1.25926	61	1.60656	No		hsa-miR-633	36	30	1.2	33	0.545455	No		hsa-miR-1231	122	123	0.99187	122.5	0.00408163	No		mml-miR-15a	57	66	0.863636	61.5	0.658537	No		MFSD5	1.19591	383	2	7	1	2	1	2
									hsa-miR-639	34	27	1.25926	30.5	0.803279	No		hsa-miR-923	60	50	1.2	55	0.909091	No		hsa-miR-323-5p	120	121	0.991736	120.5	0.00414938	No		mml-miR-151-3p	63	73	0.863014	68	0.735294	No		BIN1	1.19586	384	3	4	1	2
									hsa-miR-365	54	43	1.25581	48.5	1.24742	No		hsa-miR-768-3p	55	46	1.19565	50.5	0.80198	No		hsa-miR-448	120	121	0.991736	120.5	0.00414938	No		mml-miR-379	69	80	0.8625	74.5	0.812081	No		RBM5	1.19506	385	6	9	4	5	13	22
									hsa-miR-325	59	47	1.25532	53	1.35849	No		hsa-miR-376c	49	41	1.19512	45	0.711111	No		hsa-miR-765	224	226	0.99115	225	0.00888889	No		mml-miR-367	25	29	0.862069	27	0.296296	No		PPP1R14B	1.19474	386	1	4	2	3	1	2
									hsa-miR-1224-5p	64	51	1.2549	57.5	1.46957	No		hsa-miR-145	43	36	1.19444	39.5	0.620253	No		hsa-miR-514	106	107	0.990654	106.5	0.00469484	No		mml-miR-411	75	87	0.862069	81	0.888889	No		AK2	1.19331	387	2	4	13	20	4	10
									hsa-miR-518d-5p	84	67	1.25373	75.5	1.91391	No		hsa-miR-149	43	36	1.19444	39.5	0.620253	No		hsa-miR-936	92	93	0.989247	92.5	0.00540541	No		mml-miR-523b	112	130	0.861538	121	1.33884	No		SAP18	1.19204	388	2	3	12	16	6	8
									hsa-miR-198	104	83	1.25301	93.5	2.35829	No		hsa-miR-297	37	31	1.19355	34	0.529412	No		hsa-miR-365	90	91	0.989011	90.5	0.00552486	No		mml-miR-136	136	158	0.860759	147	1.64626	No		CSPG5	1.19082	389	10	11	1	2	5	5
									hsa-miR-494	114	91	1.25275	102.5	2.58049	No		hsa-miR-135a	50	42	1.19048	46	0.695652	No		hsa-miR-376a	84	85	0.988235	84.5	0.00591716	No		mml-miR-220a	92	107	0.859813	99.5	1.13065	No		PCBP1	1.19059	390	3	4	2	4	2	5
									hsa-miR-548h	164	131	1.25191	147.5	3.69153	No		hsa-miR-137	50	42	1.19048	46	0.695652	No		hsa-miR-641	166	168	0.988095	167	0.011976	No		mml-miR-512-5p	98	114	0.859649	106	1.20755	No		RNF5	1.1898	391	1	1	4	6	0	2
									hsa-miR-886-5p	40	32	1.25	36	0.888889	No		hsa-miR-502-3p	50	42	1.19048	46	0.695652	No		hsa-miR-580	163	165	0.987879	164	0.0121951	No		mml-miR-654-5p	147	171	0.859649	159	1.81132	No		ANTXR1	1.18911	392	1	2	11	18	10	20
									hsa-miR-520c-3p	110	88	1.25	99	2.44444	No		hsa-miR-193a-5p	57	48	1.1875	52.5	0.771429	No		hsa-miR-509-3p	71	72	0.986111	71.5	0.00699301	No		mml-miR-650d	140	163	0.858896	151.5	1.74587	No		CDK8	1.18758	393	2	3	3	5	6	11
									hsa-miR-338-3p	90	72	1.25	81	2	No		hsa-miR-636	38	32	1.1875	35	0.514286	No		hsa-miR-654-3p	109	111	0.981982	110	0.0181818	No		mml-miR-187	29	34	0.852941	31.5	0.396825	No		HDGFRP3	1.18709	394			9	15	7	17
									hsa-miR-362-5p	80	64	1.25	72	1.77778	No		hsa-miR-99b*	38	32	1.1875	35	0.514286	No		hsa-miR-153	107	109	0.981651	108	0.0185185	No		mml-miR-198	115	136	0.845588	125.5	1.75697	No		PRPF31	1.18525	395	2	3	0	2
									hsa-miR-377	125	100	1.25	112.5	2.77778	No		hsa-miR-151-3p	51	43	1.18605	47	0.680851	No		hsa-miR-532-3p	191	195	0.979487	193	0.0414508	No		mml-miR-17-5p	85	101	0.841584	93	1.37634	No		LRRC41	1.1846	396	4	4	2	2	3	3
									hsa-miR-138	100	80	1.25	90	2.22222	No		hsa-miR-19b-2*	32	27	1.18519	29.5	0.423729	No		hsa-miR-1301	143	146	0.979452	144.5	0.0311419	No		mml-miR-563	111	132	0.840909	121.5	1.81481	No		MORN2	1.18415	397	3	4			0	1
									hsa-miR-590-5p	75	60	1.25	67.5	1.66667	No		hsa-miR-589*	32	27	1.18519	29.5	0.423729	No		hsa-miR-34b	134	137	0.978102	135.5	0.0332103	No		mml-miR-505	79	94	0.840426	86.5	1.30058	No		ATP6V0D1	1.18365	398	2	2	2	2
									hsa-miR-140-3p	105	84	1.25	94.5	2.33333	No		hsa-miR-526b	45	38	1.18421	41.5	0.590361	No		hsa-miR-411	83	85	0.976471	84	0.0238095	No		mml-miR-339-3p	21	25	0.84	23	0.347826	No		RAD17	1.18075	399	3	5	4	5	3	5
									hsa-miR-489	70	56	1.25	63	1.55556	No		hsa-miR-574-3p	58	49	1.18367	53.5	0.757009	No		hsa-miR-499-3p	146	150	0.973333	148	0.0540541	No		mml-miR-423-3p	21	25	0.84	23	0.347826	No		DHX9	1.17732	400	5	7	1	2	1	3
									hsa-miR-298	171	137	1.24818	154	3.75325	No		hsa-miR-29b-2*	39	33	1.18182	36	0.5	No		hsa-miR-651	107	110	0.972727	108.5	0.0414747	No		mml-miR-184	31	37	0.837838	34	0.529412	No		HMGN3	1.17648	401	5	7	4	8	11	21
									hsa-miR-939	171	137	1.24818	154	3.75325	No		hsa-miR-125a-5p	59	50	1.18	54.5	0.743119	No		hsa-miR-1203	35	36	0.972222	35.5	0.0140845	No		mml-miR-615-5p	113	135	0.837037	124	1.95161	No		SFRS7	1.17536	402	2	2	8	16	3	7
									hsa-miR-23a	121	97	1.24742	109	2.6422	No		hsa-miR-376a	59	50	1.18	54.5	0.743119	No		hsa-miR-329	101	104	0.971154	102.5	0.0439024	No		mml-miR-885-3p	113	135	0.837037	124	1.95161	No		ARID1A	1.16792	403	1	3	8	12	7	11
									hsa-miR-485-3p	81	65	1.24615	73	1.75342	No		hsa-miR-488	46	39	1.17949	42.5	0.576471	No		hsa-miR-151-3p	67	69	0.971014	68	0.0294118	No		mml-miR-519a	15	18	0.833333	16.5	0.272727	No		SNRP70	1.16741	404	2	3	2	3	4	6
									hsa-miR-376a	76	61	1.2459	68.5	1.64234	No		hsa-miR-141*	33	28	1.17857	30.5	0.409836	No		hsa-miR-129-3p	100	103	0.970874	101.5	0.044335	No		mml-miR-550	119	144	0.826389	131.5	2.37643	No		ARMCX5	1.16662	405	8	12	3	4	3	6
									hsa-miR-296-5p	76	61	1.2459	68.5	1.64234	No		hsa-miR-615-5p	73	62	1.17742	67.5	0.896296	No		hsa-miR-130b	30	31	0.967742	30.5	0.0163934	No		mml-miR-22	118	143	0.825175	130.5	2.39464	No		EVL	1.16646	406	1	3	1	2	1	3
									hsa-miR-103	117	94	1.24468	105.5	2.50711	No		hsa-miR-32*	20	17	1.17647	18.5	0.243243	No		hsa-miR-1265	117	121	0.966942	119	0.0672269	No		mml-miR-506	141	171	0.824561	156	2.88462	No		MGAT4B	1.16524	407	5	6	8	11	6	7
									hsa-miR-107	117	94	1.24468	105.5	2.50711	No		hsa-miR-588	40	34	1.17647	37	0.486486	No		hsa-miR-374b	29	30	0.966667	29.5	0.0169492	No		mml-miR-370	163	198	0.823232	180.5	3.39335	No		TAPBP	1.1641	408	1	1	6	9	1	3
									hsa-miR-609	51	41	1.2439	46	1.08696	No		hsa-miR-299-3p	47	40	1.175	43.5	0.563218	No		hsa-miR-553	29	30	0.966667	29.5	0.0169492	No		mml-miR-9	129	157	0.821656	143	2.74126	No		HNRPK	1.16367	409	4	5			12	20
									hsa-miR-122	72	58	1.24138	65	1.50769	No		hsa-miR-26a-2*	27	23	1.17391	25	0.32	No		hsa-miR-486-5p	85	88	0.965909	86.5	0.0520231	No		mml-miR-30d	23	28	0.821429	25.5	0.490196	No		WAC	1.16353	410	2	4	6	7	9	11
									hsa-miR-504	67	54	1.24074	60.5	1.39669	No		hsa-miR-500*	27	23	1.17391	25	0.32	No		hsa-miR-1825	140	145	0.965517	142.5	0.0877193	No		mml-miR-193a-5p	96	117	0.820513	106.5	2.07042	No		PADI2	1.16347	411	0	2	7	9	1	2
									hsa-miR-577	181	146	1.23973	163.5	3.74618	No		hsa-miR-668	34	29	1.17241	31.5	0.396825	No		hsa-miR-646	168	174	0.965517	171	0.105263	No		mml-miR-126	9	11	0.818182	10	0.2	No		SEC61A1	1.1627	412	1	1	7	12	2	3
									hsa-miR-768-5p	181	146	1.23973	163.5	3.74618	No		hsa-miR-624*	41	35	1.17143	38	0.473684	No		hsa-miR-579	242	251	0.964143	246.5	0.1643	No		mml-miR-660	66	81	0.814815	73.5	1.53061	No		PRKAR2A	1.16231	413	3	3	4	6	9	11
									hsa-miR-517c	26	21	1.2381	23.5	0.531915	No		hsa-miR-98	41	35	1.17143	38	0.473684	No		hsa-miR-1281	53	55	0.963636	54	0.037037	No		mml-miR-604	38	47	0.808511	42.5	0.952941	No		CLTA	1.15659	414	2	4	0	1	5	6
									hsa-miR-520c-5p	84	68	1.23529	76	1.68421	No		hsa-miR-590-5p	48	41	1.17073	44.5	0.550562	No		hsa-miR-191	26	27	0.962963	26.5	0.0188679	No		mml-miR-139-3p	25	31	0.806452	28	0.642857	No		PSMD10	1.15633	415	8	10	3	4	1	5
									hsa-miR-302a	122	99	1.23232	110.5	2.39367	No		hsa-miR-627	48	41	1.17073	44.5	0.550562	No		hsa-miR-423-5p	195	203	0.960591	199	0.160804	No		mml-miR-502-3p	79	98	0.806122	88.5	2.03955	No		IGFBP2	1.15403	416	5	10	4	5	4	7
									hsa-miR-671-5p	117	95	1.23158	106	2.28302	No		hsa-miR-674	55	47	1.17021	51	0.627451	No		hsa-miR-378	95	99	0.959596	97	0.0824742	No		mml-miR-542-3p	123	153	0.803922	138	3.26087	No		ZNF770	1.15375	417			14	20	5	8
									hsa-miR-449a	118	96	1.22917	107	2.26168	No		hsa-miR-15b	62	53	1.16981	57.5	0.704348	No		hsa-miR-544	159	166	0.957831	162.5	0.150769	No		mml-miR-133a	114	142	0.802817	128	3.0625	No		TRAM1	1.15341	418			7	9	11	16
									hsa-miR-449b	118	96	1.22917	107	2.26168	No		hsa-miR-1	49	42	1.16667	45.5	0.538462	No		hsa-miR-302e	22	23	0.956522	22.5	0.0222222	No		mml-miR-920	129	161	0.801242	145	3.53103	No		CCND1	1.15304	419			13	22	4	5
									hsa-miR-520f	102	83	1.22892	92.5	1.95135	No		hsa-miR-335	57	49	1.16327	53	0.603774	No		hsa-miR-1224-5p	129	135	0.955556	132	0.136364	No		mml-miR-373	8	10	0.8	9	0.222222	No		SORBS1	1.15222	420	3	7	12	25	7	13
									hsa-miR-616	70	57	1.22807	63.5	1.33071	No		hsa-miR-323-5p	50	43	1.16279	46.5	0.526882	No		hsa-miR-371-5p	191	200	0.955	195.5	0.207161	No		mml-miR-508	20	25	0.8	22.5	0.555556	No		ENO2	1.14983	421	2	2	6	8
									hsa-miR-490-3p	70	57	1.22807	63.5	1.33071	No		hsa-miR-631	43	37	1.16216	40	0.45	No		hsa-miR-1255a	105	110	0.954545	107.5	0.116279	No		mml-miR-657	97	122	0.795082	109.5	2.85388	No		RPL35	1.1486	422	3	4	1	1	1	1
									hsa-miR-181a	119	97	1.2268	108	2.24074	No		hsa-miR-148a*	36	31	1.16129	33.5	0.373134	No		hsa-miR-645	81	85	0.952941	83	0.0963855	No		mml-miR-589	94	119	0.789916	106.5	2.93427	No		DNAJB11	1.14782	423	4	7	2	3	3	4
									hsa-miR-127-5p	92	75	1.22667	83.5	1.73054	No		hsa-miR-30e	51	44	1.15909	47.5	0.515789	No		hsa-miR-298	197	207	0.951691	202	0.247525	No		mml-miR-28	100	127	0.787402	113.5	3.21145	No		FTL	1.14517	424	3	3			2	2
									hsa-miR-600	103	84	1.22619	93.5	1.93048	No		hsa-miR-384	44	38	1.15789	41	0.439024	No		hsa-miR-636	118	124	0.951613	121	0.14876	No		mml-miR-192	59	75	0.786667	67	1.91045	No		PHF2	1.14194	425	2	4	5	8	6	7
									hsa-miR-875-3p	125	102	1.22549	113.5	2.3304	No		hsa-miR-148b*	37	32	1.15625	34.5	0.362319	No		hsa-miR-324-5p	97	102	0.95098	99.5	0.125628	No		mml-let-7d	22	28	0.785714	25	0.72	No		SERPINH1	1.14154	426			0	1
									hsa-miR-205	87	71	1.22535	79	1.62025	No		hsa-miR-639	37	32	1.15625	34.5	0.362319	No		hsa-miR-379	77	81	0.950617	79	0.101266	No		mml-miR-1241	101	129	0.782946	115	3.4087	No		PSMD6	1.14077	427	3	7	1	1	1	1
									hsa-miR-30c	120	98	1.22449	109	2.22018	No		hsa-miR-144	52	45	1.15556	48.5	0.505155	No		hsa-miR-627	77	81	0.950617	79	0.101266	No		mml-miR-609	82	107	0.766355	94.5	3.30688	No		NEDD4L	1.13871	428	1	2	8	16	5	14
									hsa-miR-302c	115	94	1.2234	104.5	2.11005	No		hsa-miR-532-3p	52	45	1.15556	48.5	0.505155	No		hsa-miR-490-3p	113	119	0.94958	116	0.155172	No		mml-miR-557	42	55	0.763636	48.5	1.74227	No		ILK	1.13677	429	4	5	1	2	2	3
									hsa-let-7a	99	81	1.22222	90	1.8	No		hsa-miR-26b*	38	33	1.15152	35.5	0.352113	No		hsa-miR-1286	149	157	0.949045	153	0.20915	No		mml-miR-924	80	106	0.754717	93	3.63441	No		CHIC2	1.13546	430	11	17	4	6	5	10
									hsa-miR-539	149	122	1.22131	135.5	2.69004	No		hsa-miR-525-3p	61	53	1.15094	57	0.561404	No		hsa-miR-664	161	170	0.947059	165.5	0.244713	No		mml-miR-877	79	105	0.752381	92	3.67391	No		RNASET2	1.13481	431	2	3
									hsa-miR-654-5p	83	68	1.22059	75.5	1.49007	No		hsa-miR-132	54	47	1.14894	50.5	0.485149	No		hsa-miR-1205	196	207	0.94686	201.5	0.300248	No		mml-miR-195	12	16	0.75	14	0.571429	No		TCEAL8	1.13199	432	3	5	4	7	5	10
									hsa-miR-664	139	114	1.2193	126.5	2.47036	No		hsa-miR-223	54	47	1.14894	50.5	0.485149	No		hsa-miR-623	164	174	0.942529	169	0.295858	No		mml-miR-25	15	20	0.75	17.5	0.714286	No		MRPL11	1.12846	433	3	4	4	7
									hsa-miR-516b	129	106	1.21698	117.5	2.25106	No		hsa-miR-15a*	39	34	1.14706	36.5	0.342466	No		hsa-miR-324-3p	192	204	0.941176	198	0.363636	No		mml-miR-1225-5p	57	78	0.730769	67.5	3.26667	No		RER1	1.12741	434	4	7	8	10	3	6
									hsa-miR-93	146	120	1.21667	133	2.54135	No		hsa-miR-205	47	41	1.14634	44	0.409091	No		hsa-miR-518e	16	17	0.941176	16.5	0.030303	No		mml-miR-671-3p	13	18	0.722222	15.5	0.806452	No		ORMDL1	1.1271	435			8	13	1	4
									hsa-miR-374a	118	97	1.21649	107.5	2.05116	No		hsa-miR-875-5p	47	41	1.14634	44	0.409091	No		hsa-miR-571	95	101	0.940594	98	0.183673	No		mml-miR-517b	18	25	0.72	21.5	1.13953	No		SNX17	1.12697	436	4	6	1	3	5	11
									hsa-miR-580	135	111	1.21622	123	2.34146	No		hsa-miR-921	47	41	1.14634	44	0.409091	No		hsa-miR-1272	107	114	0.938596	110.5	0.221719	No		mml-miR-933	15	21	0.714286	18	1	No		CAMK2G	1.12682	437	1	4	8	10	16	18
									hsa-miR-511	130	107	1.21495	118.5	2.23207	No		hsa-miR-29a*	48	42	1.14286	45	0.4	No		hsa-miR-622	137	146	0.938356	141.5	0.286219	No		mml-miR-519b	22	31	0.709677	26.5	1.5283	No		TMEM115	1.1264	438	2	4	1	2	2	4
									hsa-let-7f	85	70	1.21429	77.5	1.45161	No		hsa-miR-576-3p	48	42	1.14286	45	0.4	No		hsa-miR-1277	15	16	0.9375	15.5	0.0322581	No		mml-miR-487b	12	17	0.705882	14.5	0.862069	No		SUPT16H	1.12506	439	3	3	6	12	14	22
									hsa-miR-571	68	56	1.21429	62	1.16129	No		hsa-miR-377	49	43	1.13953	46	0.391304	No		hsa-miR-659	135	144	0.9375	139.5	0.290323	No		mml-miR-523a	14	20	0.7	17	1.05882	No		DHCR24	1.12504	440	1	1	8	12	3	4
									hsa-miR-148b	108	89	1.21348	98.5	1.83249	No		hsa-miR-409-5p	49	43	1.13953	46	0.391304	No		hsa-miR-18a	89	95	0.936842	92	0.195652	No		mml-miR-32	29	42	0.690476	35.5	2.38028	No		ACTR2	1.12466	441	0	2	11	19	9	11
									hsa-miR-299-3p	74	61	1.21311	67.5	1.25185	No		hsa-miR-942	41	36	1.13889	38.5	0.324675	No		hsa-miR-187	29	31	0.935484	30	0.0666667	No		mml-miR-181b	11	16	0.6875	13.5	0.925926	No		PAFAH1B3	1.1243	442	2	3
									hsa-miR-544	131	108	1.21296	119.5	2.21339	No		hsa-miR-453	41	36	1.13889	38.5	0.324675	No		hsa-miR-626	100	107	0.934579	103.5	0.236715	No		mml-miR-125a-5p	35	51	0.686275	43	2.97674	No		ASCC2	1.12365	443	0	2	3	5	0	1
									hsa-miR-1272	114	94	1.21277	104	1.92308	No		hsa-miR-340	33	29	1.13793	31	0.258065	No		hsa-miR-892b	114	122	0.934426	118	0.271186	No		mml-miR-516a-5p	15	22	0.681818	18.5	1.32432	No		YTHDC1	1.12305	444	2	2	15	21	8	11
									hsa-miR-1244	155	128	1.21094	141.5	2.57597	No		hsa-miR-199a-5p	58	51	1.13725	54.5	0.449541	No		hsa-miR-941	28	30	0.933333	29	0.0689655	No		mml-miR-20b	2	3	0.666667	2.5	0.2	No		DBC1	1.12182	445	7	11	3	3	3	3
									hsa-miR-28-5p	98	81	1.20988	89.5	1.61453	No		hsa-miR-30c	58	51	1.13725	54.5	0.449541	No		hsa-miR-1184	195	209	0.933014	202	0.485149	No		mml-miR-30a-5p	2	3	0.666667	2.5	0.2	No		RAB4B	1.12032	446			0	1	6	8
									hsa-miR-24	110	91	1.20879	100.5	1.79602	No		hsa-miR-876-3p	50	44	1.13636	47	0.382979	No		hsa-miR-7	153	164	0.932927	158.5	0.381703	No		mml-miR-517a	12	18	0.666667	15	1.2	No		TRAPPC3	1.12008	447	3	4	2	3	3	3
									hsa-miR-374b	110	91	1.20879	100.5	1.79602	No		hsa-miR-218-2*	42	37	1.13514	39.5	0.316456	No		hsa-miR-219-5p	69	74	0.932432	71.5	0.174825	No		mml-miR-639	29	44	0.659091	36.5	3.08219	No		ARID4A	1.11994	448	2	2	9	15	11	22
									hsa-miR-302b	116	96	1.20833	106	1.88679	No		hsa-miR-644	42	37	1.13514	39.5	0.316456	No		hsa-miR-338-3p	165	177	0.932203	171	0.421053	No		mml-let-7a	24	37	0.648649	30.5	2.77049	No		WWC1	1.1162	449	5	5	1	3	5	5
									hsa-miR-1263	35	29	1.2069	32	0.5625	No		hsa-miR-18b	51	45	1.13333	48	0.375	No		hsa-miR-520g	202	217	0.930876	209.5	0.536993	No		mml-miR-363	22	34	0.647059	28	2.57143	No		EHMT2	1.11553	450	5	5	3	3
									hsa-miR-501-3p	41	34	1.20588	37.5	0.653333	No		hsa-miR-519a	60	53	1.13208	56.5	0.433628	No		hsa-miR-1251	94	101	0.930693	97.5	0.251282	No		mml-miR-886-3p	29	45	0.644444	37	3.45946	No		PATZ1	1.11466	451	2	2	6	13	13	15
									hsa-miR-668	53	44	1.20455	48.5	0.835052	No		hsa-miR-125b-2*	43	38	1.13158	40.5	0.308642	No		hsa-miR-455-3p	134	144	0.930556	139	0.359712	No		mml-miR-146b-5p	9	14	0.642857	11.5	1.08696	No		MKRN1	1.11339	452	0	3	10	15	14	24
									hsa-miR-1246	71	59	1.20339	65	1.10769	No		hsa-miR-490-5p	43	38	1.13158	40.5	0.308642	No		hsa-miR-377	160	172	0.930233	166	0.433735	No		mml-miR-518f	15	24	0.625	19.5	2.07692	No		PPP4C	1.11285	453	3	6	4	7	4	7
									hsa-miR-193b	71	59	1.20339	65	1.10769	No		hsa-miR-552	43	38	1.13158	40.5	0.308642	No		hsa-miR-137	119	128	0.929688	123.5	0.327935	No		mml-miR-886-5p	25	40	0.625	32.5	3.46154	No		APOA1BP	1.11276	454	3	5	3	3	2	3
									hsa-miR-1323	137	114	1.20175	125.5	2.10757	No		hsa-miR-296-5p	52	46	1.13043	49	0.367347	No		hsa-miR-942	198	213	0.929577	205.5	0.547445	No		mml-miR-18b	3	5	0.6	4	0.5	No		ATP6V0B	1.11201	455	8	9	0	1	1	3
									hsa-miR-942	156	130	1.2	143	2.36364	No		hsa-miR-129-3p	52	46	1.13043	49	0.367347	No		hsa-miR-125a-3p	143	154	0.928571	148.5	0.407407	No		mml-miR-518c	3	5	0.6	4	0.5	No		IRF2BP2	1.11149	456			10	20	15	27
									hsa-miR-425	54	45	1.2	49.5	0.818182	No		hsa-miR-144*	26	23	1.13043	24.5	0.183673	No		hsa-miR-217	129	139	0.928058	134	0.373134	No		mml-miR-650b	16	27	0.592593	21.5	2.81395	No		HMP19	1.1079	457			7	12	4	8
									hsa-miR-601	54	45	1.2	49.5	0.818182	No		hsa-miR-214*	26	23	1.13043	24.5	0.183673	No		hsa-miR-136	141	152	0.927632	146.5	0.412969	No		mml-miR-451	11	19	0.578947	15	2.13333	No		DKC1	1.10669	458	0	4	3	8
									hsa-miR-125a-3p	115	96	1.19792	105.5	1.7109	No		hsa-miR-338-5p	52	46	1.13043	49	0.367347	No		hsa-miR-1236	179	193	0.927461	186	0.526882	No		mml-let-7i	1	2	0.5	1.5	0.333333	No		CSNK2B	1.10644	459			2	4	1	2
									hsa-miR-620	91	76	1.19737	83.5	1.34731	No		hsa-miR-342-3p	52	46	1.13043	49	0.367347	No		hsa-miR-221	51	55	0.927273	53	0.150943	No		mml-miR-148b	4	8	0.5	6	1.33333	No		CAPRIN1	1.1045	460			16	23	13	27
									hsa-miR-501-5p	98	82	1.19512	90	1.42222	No		hsa-miR-489	52	46	1.13043	49	0.367347	No		hsa-miR-1280	140	151	0.927152	145.5	0.415808	No		mml-miR-302d	2	4	0.5	3	0.666667	No		TIMM44	1.10318	461	2	3	2	2
									hsa-miR-22	92	77	1.19481	84.5	1.33136	No		hsa-miR-873	53	47	1.12766	50	0.36	No		hsa-miR-1321	215	232	0.926724	223.5	0.646532	No		mml-miR-106b	2	5	0.4	3.5	1.28571	No		RAF1	1.10301	462	2	2	6	9	1	1
									hsa-miR-135a	136	114	1.19298	125	1.936	No		hsa-miR-220b	54	48	1.125	51	0.352941	No		hsa-miR-412	126	136	0.926471	131	0.381679	No		mml-miR-33b	2	5	0.4	3.5	1.28571	No		TADA3L	1.10213	463	4	6	2	7
									hsa-miR-342-3p	68	57	1.19298	62.5	0.968	No		hsa-miR-27b*	36	32	1.125	34	0.235294	No		hsa-miR-331-5p	61	66	0.924242	63.5	0.19685	No		mml-miR-133c	1	3	0.333333	2	1	No		CSE1L	1.09666	464	6	6	2	4
									hsa-miR-219-1-3p	56	47	1.19149	51.5	0.786408	No		hsa-miR-33a*	27	24	1.125	25.5	0.176471	No		hsa-miR-657	122	132	0.924242	127	0.393701	No										MPV17	1.09368	465	3	3	4	4
									hsa-miR-1292	50	42	1.19048	46	0.695652	No		hsa-miR-34b*	27	24	1.125	25.5	0.176471	No		hsa-miR-138	134	145	0.924138	139.5	0.433692	No										DNAJB2	1.0919	466			5	6	9	11
									hsa-miR-384	69	58	1.18966	63.5	0.952756	No		hsa-miR-617	45	40	1.125	42.5	0.294118	No		hsa-miR-1207-3p	198	215	0.92093	206.5	0.699758	No										2011-09-01	1.0918	467
									hsa-miR-526b	101	85	1.18824	93	1.37634	No		hsa-miR-649	45	40	1.125	42.5	0.294118	No		hsa-miR-1826	78	85	0.917647	81.5	0.300613	No										PTDSS1	1.08917	468			3	5	7	11
									hsa-miR-1274a	57	48	1.1875	52.5	0.771429	No		hsa-miR-152	55	49	1.12245	52	0.346154	No		hsa-miR-1300	167	182	0.917582	174.5	0.644699	No										SART1	1.08859	469	4	4	6	9	1	2
									hsa-miR-651	77	65	1.18462	71	1.01408	No		hsa-miR-20b	46	41	1.12195	43.5	0.287356	No		hsa-miR-147b	22	24	0.916667	23	0.0869565	No										ZNHIT4	1.08856	470			1	1	2	2
									hsa-miR-30d	103	87	1.18391	95	1.34737	No		hsa-miR-210	46	41	1.12195	43.5	0.287356	No		hsa-miR-211	33	36	0.916667	34.5	0.130435	No										MRPS18B	1.08761	471	3	7	8	11
									hsa-miR-612	168	142	1.1831	155	2.18065	No		hsa-miR-505	46	41	1.12195	43.5	0.287356	No		hsa-miR-30b	55	60	0.916667	57.5	0.217391	No										GLG1	1.08579	472	3	4			2	2
									hsa-miR-608	228	193	1.18135	210.5	2.90974	No		hsa-miR-122	47	42	1.11905	44.5	0.280899	No		hsa-miR-489	99	108	0.916667	103.5	0.391304	No										CCT3	1.08545	473	5	8	3	5	1	3
									hsa-miR-497	150	127	1.1811	138.5	1.90975	No		hsa-miR-20a	47	42	1.11905	44.5	0.280899	No		hsa-miR-496	66	72	0.916667	69	0.26087	No										DHX15	1.08235	474	1	2	2	5	2	3
									hsa-miR-567	72	61	1.18033	66.5	0.909774	No		hsa-miR-106b*	38	34	1.11765	36	0.222222	No		hsa-miR-342-5p	163	178	0.91573	170.5	0.659824	No										TTC5	1.08204	475	5	9	2	3	2	2
									hsa-miR-190	99	84	1.17857	91.5	1.22951	No		hsa-miR-338-3p	57	51	1.11765	54	0.333333	No		hsa-miR-146a	108	118	0.915254	113	0.442478	No										UTX	1.07944	476	1	3	8	15	6	15
									hsa-miR-34c-5p	126	107	1.17757	116.5	1.54936	No		hsa-miR-107	48	43	1.11628	45.5	0.274725	No		hsa-miR-1207-5p	264	289	0.913495	276.5	1.1302	No										DSTN	1.0794	477	2	6	4	6	6	11
									hsa-miR-940	147	125	1.176	136	1.77941	No		hsa-miR-33a	48	43	1.11628	45.5	0.274725	No		hsa-miR-873	198	217	0.912442	207.5	0.86988	No										USP37	1.07314	478			15	27	10	15
									hsa-miR-1289	87	74	1.17568	80.5	1.04969	No		hsa-miR-29c*	39	35	1.11429	37	0.216216	No		hsa-miR-182	145	159	0.91195	152	0.644737	No										CBX1	1.07278	479	2	2	10	14	7	12
									hsa-miR-491-3p	67	57	1.17544	62	0.806452	No		hsa-miR-181c	59	53	1.11321	56	0.321429	No		hsa-miR-567	103	113	0.911504	108	0.462963	No										ZNF652	1.07212	480			10	18	5	10
									hsa-miR-98	95	81	1.17284	88	1.11364	No		hsa-miR-200a	50	45	1.11111	47.5	0.263158	No		hsa-miR-922	205	225	0.911111	215	0.930233	No										FBLN1	1.07198	481	3	6	2	3
									hsa-miR-658	82	70	1.17143	76	0.947368	No		hsa-miR-517a	50	45	1.11111	47.5	0.263158	No		hsa-miR-613	51	56	0.910714	53.5	0.233645	No										RSRC2	1.07022	482	7	9	4	9	7	15
									hsa-miR-149	123	105	1.17143	114	1.42105	No		hsa-miR-570	41	37	1.10811	39	0.205128	No		hsa-miR-934	61	67	0.910448	64	0.28125	No										PARK7	1.06792	483	1	1
									hsa-miR-143	89	76	1.17105	82.5	1.02424	No		hsa-miR-520d-5p	52	47	1.10638	49.5	0.252525	No		hsa-miR-542-3p	132	145	0.910345	138.5	0.610108	No										TCEAL2	1.06358	484	3	8	1	3	2	4
									hsa-miR-506	104	89	1.16854	96.5	1.1658	No		hsa-miR-485-5p	42	38	1.10526	40	0.2	No		hsa-miR-1248	158	174	0.908046	166	0.771084	No										ANKRD17	1.06265	485	2	2	12	15	12	19
									hsa-miR-34a	111	95	1.16842	103	1.24272	No		hsa-miR-628-3p	42	38	1.10526	40	0.2	No		hsa-miR-1225-5p	68	75	0.906667	71.5	0.342657	No										PARP6	1.06182	486	5	6			2	2
									hsa-miR-330-5p	126	108	1.16667	117	1.38462	No		hsa-miR-26a	43	39	1.10256	41	0.195122	No		hsa-miR-1299	174	192	0.90625	183	0.885246	No										RPL5	1.06162	487	2	2
									hsa-miR-508-5p	98	84	1.16667	91	1.07692	No		hsa-miR-632	43	39	1.10256	41	0.195122	No		hsa-miR-198	125	138	0.905797	131.5	0.642586	No										METTL3	1.06149	488	7	9	1	1	3	5
									hsa-miR-512-3p	77	66	1.16667	71.5	0.846154	No		hsa-miR-30a*	55	50	1.1	52.5	0.238095	No		hsa-miR-135a	105	116	0.905172	110.5	0.547511	No										BMPR1A	1.06145	489	2	6	10	21	7	21
									hsa-miR-874	91	78	1.16667	84.5	1	No		hsa-miR-93	44	40	1.1	42	0.190476	No		hsa-miR-629	105	116	0.905172	110.5	0.547511	No										CLPTM1	1.05933	490	6	7	1	1	3	3
									hsa-miR-513a-5p	85	73	1.16438	79	0.911392	No		hsa-miR-556-5p	56	51	1.09804	53.5	0.233645	No		hsa-miR-556-5p	75	83	0.903614	79	0.405063	No										FAM19A5	1.05708	491			5	10	2	5
									hsa-miR-520g	135	116	1.16379	125.5	1.43825	No		hsa-miR-498	45	41	1.09756	43	0.186047	No		hsa-miR-938	103	114	0.903509	108.5	0.557604	No										VPS28	1.0566	492	0	1	2	2
									hsa-miR-1285	114	98	1.16327	106	1.20755	No		hsa-miR-582-3p	57	52	1.09615	54.5	0.229358	No		hsa-miR-31	140	155	0.903226	147.5	0.762712	No										XPO7	1.05647	493	2	3	7	11	3	3
									hsa-miR-564	36	31	1.16129	33.5	0.373134	No		hsa-miR-24	58	53	1.09434	55.5	0.225225	No		hsa-miR-302f	83	92	0.902174	87.5	0.462857	No										SFPQ	1.05592	494	2	3	8	14	9	15
									hsa-miR-142-3p	73	63	1.15873	68	0.735294	No		hsa-miR-888*	35	32	1.09375	33.5	0.134328	No		hsa-miR-143	137	152	0.901316	144.5	0.778547	No										COL4A2	1.05558	495	0	3	3	5
									hsa-miR-720	22	19	1.15789	20.5	0.219512	No		hsa-miR-100	47	43	1.09302	45	0.177778	No		hsa-miR-199a-3p	82	91	0.901099	86.5	0.468208	No										ARPP-19	1.05423	496			17	24	11	17
									hsa-miR-1293	89	77	1.15584	83	0.86747	No		hsa-miR-501-3p	47	43	1.09302	45	0.177778	No		hsa-miR-193b	91	101	0.90099	96	0.520833	No										NFIA	1.05374	497	5	6	6	8	8	12
									hsa-miR-133a	67	58	1.15517	62.5	0.648	No		hsa-miR-30e*	49	45	1.08889	47	0.170213	No		hsa-miR-297	106	118	0.898305	112	0.642857	No										FHL1	1.05298	498	1	3	5	12	7	15
									hsa-miR-133b	67	58	1.15517	62.5	0.648	No		hsa-miR-520h	49	45	1.08889	47	0.170213	No		hsa-miR-454	26	29	0.896552	27.5	0.163636	No										ZFAND3	1.05258	499	2	2	14	17	9	10
									hsa-miR-505	67	58	1.15517	62.5	0.648	No		hsa-miR-423-3p	63	58	1.08621	60.5	0.206612	No		hsa-miR-219-2-3p	85	95	0.894737	90	0.555556	No										SELS	1.05172	500			1	2	5	6
									hsa-miR-30b	112	97	1.15464	104.5	1.07656	No		hsa-miR-592	38	35	1.08571	36.5	0.123288	No		hsa-miR-637	222	249	0.891566	235.5	1.54777	No										DPYSL2	1.05157	501	2	2	8	17	7	14
									hsa-miR-493	83	72	1.15278	77.5	0.780645	No		hsa-miR-218-1*	39	36	1.08333	37.5	0.12	No		hsa-miR-1260	169	190	0.889474	179.5	1.22841	No										CD164	1.04885	502	1	1	13	22	17	28
									hsa-miR-1324	152	132	1.15152	142	1.40845	No		hsa-miR-339-3p	52	48	1.08333	50	0.16	No		hsa-miR-1224-3p	185	208	0.889423	196.5	1.34606	No										LSM12	1.0481	503			8	13	10	19
									hsa-miR-554	38	33	1.15152	35.5	0.352113	No		hsa-miR-194*	40	37	1.08108	38.5	0.116883	No		hsa-miR-451	16	18	0.888889	17	0.117647	No										APBB1	1.04782	504	2	4	1	2	2	3
									hsa-miR-592	69	60	1.15	64.5	0.627907	No		hsa-miR-24-2*	40	37	1.08108	38.5	0.116883	No		hsa-miR-425	103	116	0.887931	109.5	0.771689	No										GTF2H4	1.04743	505	4	6			0	1
									hsa-miR-566	23	20	1.15	21.5	0.209302	No		hsa-miR-943	40	37	1.08108	38.5	0.116883	No		hsa-miR-513a-5p	174	196	0.887755	185	1.30811	No										LMAN2	1.04733	506	1	1			3	4
									hsa-miR-135b	123	107	1.14953	115	1.11304	No		hsa-miR-519d	54	50	1.08	52	0.153846	No		hsa-miR-214	229	258	0.887597	243.5	1.7269	No										NONO	1.04584	507	3	3	5	7	5	6
									hsa-miR-631	54	47	1.14894	50.5	0.485149	No		hsa-miR-572	41	38	1.07895	39.5	0.113924	No		hsa-miR-512-5p	110	124	0.887097	117	0.837607	No										UBE2D2	1.04457	508			11	17	15	25
									hsa-miR-199a-5p	85	74	1.14865	79.5	0.761006	No		hsa-miR-30b	55	51	1.07843	53	0.150943	No		hsa-miR-220c	180	203	0.8867	191.5	1.3812	No										NT5DC2	1.04393	509	2	2	2	2
									hsa-miR-1178	62	54	1.14815	58	0.551724	No		hsa-miR-122*	28	26	1.07692	27	0.0740741	No		hsa-miR-608	219	247	0.88664	233	1.6824	No										VDAC1	1.04364	510	2	2	4	6	5	8
									hsa-miR-923	31	27	1.14815	29	0.275862	No		hsa-miR-135b	42	39	1.07692	40.5	0.111111	No		hsa-miR-1182	86	97	0.886598	91.5	0.661202	No										DHPS	1.04073	511	2	2	1	1
									hsa-miR-1274b	39	34	1.14706	36.5	0.342466	No		hsa-miR-324-3p	56	52	1.07692	54	0.148148	No		hsa-miR-632	117	132	0.886364	124.5	0.903614	No										SNX5	1.03957	512	4	6	5	9	2	4
									hsa-miR-576-3p	117	102	1.14706	109.5	1.0274	No		hsa-miR-891b	56	52	1.07692	54	0.148148	No		hsa-miR-589	108	122	0.885246	115	0.852174	No										PAPSS1	1.03897	513	2	4	2	3	5	7
									hsa-miR-520h	117	102	1.14706	109.5	1.0274	No		hsa-miR-490-3p	44	41	1.07317	42.5	0.105882	No		hsa-miR-1226	152	172	0.883721	162	1.23457	No										GRIPAP1	1.03787	514	3	3	1	4	3	4
									hsa-miR-516a-3p	86	75	1.14667	80.5	0.751553	No		hsa-miR-565	44	41	1.07317	42.5	0.105882	No		hsa-miR-376c	106	120	0.883333	113	0.867257	No										SYNE2	1.03658	515	0	2	4	6	2	2
									hsa-miR-1251	47	41	1.14634	44	0.409091	No		hsa-miR-99a	44	41	1.07317	42.5	0.105882	No		hsa-miR-1324	180	204	0.882353	192	1.5	No										ASF1A	1.03558	516	3	4	7	14	4	8
									hsa-miR-892b	94	82	1.14634	88	0.818182	No		hsa-miR-892b	45	42	1.07143	43.5	0.103448	No		hsa-miR-335	135	153	0.882353	144	1.125	No										MBD4	1.03548	517	5	8	3	8
									hsa-miR-498	79	69	1.14493	74	0.675676	No		hsa-miR-508-3p	31	29	1.06897	30	0.0666667	No		hsa-miR-185	193	219	0.881279	206	1.64078	No										MDS032	1.03468	518					1	1
									hsa-miR-1234	32	28	1.14286	30	0.266667	No		hsa-miR-10b*	47	44	1.06818	45.5	0.0989011	No		hsa-miR-125b	111	126	0.880952	118.5	0.949367	No										PCMT1	1.03442	519	11	16	10	13	12	20
									hsa-miR-760	121	106	1.14151	113.5	0.991189	No		hsa-miR-512-3p	32	30	1.06667	31	0.0645161	No		hsa-miR-23a	148	168	0.880952	158	1.26582	No										CRIPT	1.0337	520	2	4	6	8	3	7
									hsa-miR-153	73	64	1.14062	68.5	0.591241	No		hsa-miR-34b	49	46	1.06522	47.5	0.0947368	No		hsa-miR-1250	22	25	0.88	23.5	0.191489	No										POLR3K	1.03281	521	1	1	3	3
									hsa-miR-453	49	43	1.13953	46	0.391304	No		hsa-miR-425*	33	31	1.06452	32	0.0625	No		hsa-miR-660	66	75	0.88	70.5	0.574468	No										IMPDH2	1.03119	522	1	1	1	2	1	2
									hsa-miR-1275	123	108	1.13889	115.5	0.974026	No		hsa-miR-92a	33	31	1.06452	32	0.0625	No		hsa-miR-432	116	132	0.878788	124	1.03226	No										CAMK2A	1.02987	523	1	1	9	15	5	8
									hsa-miR-519b-5p	74	65	1.13846	69.5	0.582734	No		hsa-miR-619	51	48	1.0625	49.5	0.0909091	No		hsa-miR-22	123	140	0.878571	131.5	1.09886	No										RNF10	1.02893	524	4	6	1	4	0	2
									hsa-miR-519c-5p	74	65	1.13846	69.5	0.582734	No		hsa-miR-92b	34	32	1.0625	33	0.0606061	No		hsa-miR-768-5p	137	156	0.878205	146.5	1.23208	No										SPRY4	1.02468	525			16	23	15	21
									hsa-miR-548o	132	116	1.13793	124	1.03226	No		hsa-miR-575	52	49	1.06122	50.5	0.0891089	No		hsa-miR-1293	151	172	0.877907	161.5	1.36533	No										GATM	1.02459	526	1	1	6	8	8	12
									hsa-miR-199b-5p	92	81	1.1358	86.5	0.699422	No		hsa-miR-877*	35	33	1.06061	34	0.0588235	No		hsa-miR-662	43	49	0.877551	46	0.391304	No										COTL1	1.02219	527	1	1	9	12	3	3
									hsa-miR-873	109	96	1.13542	102.5	0.82439	No		hsa-miR-542-5p	53	50	1.06	51.5	0.0873786	No		hsa-miR-208a	50	57	0.877193	53.5	0.457944	No										SET	1.02086	528			9	14	9	17
									hsa-miR-326	110	97	1.13402	103.5	0.816425	No		hsa-miR-18a*	36	34	1.05882	35	0.0571429	No		hsa-miR-516a-3p	149	170	0.876471	159.5	1.38245	No										WTAP	1.02067	529	3	6	7	9	8	16
									hsa-miR-556-3p	43	38	1.13158	40.5	0.308642	No		hsa-miR-606	36	34	1.05882	35	0.0571429	No		hsa-miR-491-5p	191	218	0.876147	204.5	1.7824	No										ACSL1	1.02027	530	1	1	7	10	8	13
									hsa-miR-1231	78	69	1.13043	73.5	0.55102	No		hsa-miR-767-5p	38	36	1.05556	37	0.0540541	No		hsa-miR-516a-5p	14	16	0.875	15	0.133333	No										GDI1	1.01923	531	3	3	4	5	5	7
									hsa-miR-181c	114	101	1.12871	107.5	0.786047	No		hsa-miR-127-5p	40	38	1.05263	39	0.0512821	No		hsa-miR-617	90	103	0.873786	96.5	0.875648	No										PAIP2	1.01354	532	3	3	9	10	7	8
									hsa-miR-890	79	70	1.12857	74.5	0.543624	No		hsa-miR-584	42	40	1.05	41	0.0487805	No		hsa-miR-193a-5p	96	110	0.872727	103	0.951456	No										AP2M1	1.01338	533	5	7	6	8	6	9
									hsa-miR-660	44	39	1.12821	41.5	0.301205	No		hsa-miR-146a	48	46	1.04348	47	0.0425532	No		hsa-miR-671-5p	137	157	0.872611	147	1.36054	No										HERC1	1.01196	534	3	4	2	5	5	8
									hsa-miR-324-5p	71	63	1.12698	67	0.477612	No		hsa-miR-601	48	46	1.04348	47	0.0425532	No		hsa-miR-505	82	94	0.87234	88	0.818182	No										BAT3	1.01008	535	4	6	0	2	0	1
									hsa-miR-382	107	95	1.12632	101	0.712871	No		hsa-miR-520g	50	48	1.04167	49	0.0408163	No		hsa-miR-767-3p	143	164	0.871951	153.5	1.43648	No										PPP1CC	1.00895	536	3	4	9	12	13	18
									hsa-miR-376b	81	72	1.125	76.5	0.529412	No		hsa-miR-421	53	51	1.03922	52	0.0384615	No		hsa-miR-518d-5p	102	117	0.871795	109.5	1.0274	No										XPO1	1.00828	537	2	5	3	7	8	14
									hsa-miR-491-5p	108	96	1.125	102	0.705882	No		hsa-miR-181d	54	52	1.03846	53	0.0377358	No		hsa-miR-1302	121	139	0.870504	130	1.24615	No										NGDN	1.00774	538			3	3	4	4
									hsa-miR-132	82	73	1.12329	77.5	0.522581	No		hsa-miR-125a-3p	55	53	1.03774	54	0.037037	No		hsa-miR-103	158	182	0.868132	170	1.69412	No										SKIV2L2	1.00755	539	1	2	1	1
									hsa-miR-26b	82	73	1.12329	77.5	0.522581	No		hsa-miR-130a*	29	28	1.03571	28.5	0.0175439	No		hsa-miR-502-5p	131	151	0.86755	141	1.41844	No										DRAP1	1.00086	540	3	5	1	2	1	1
									hsa-miR-140-5p	84	75	1.12	79.5	0.509434	No		hsa-miR-23b*	30	29	1.03448	29.5	0.0169492	No		hsa-miR-1294	111	128	0.867188	119.5	1.20921	No										CANX	0.999489	541	0	1	12	24	9	16
									hsa-miR-455-5p	56	50	1.12	53	0.339623	No		hsa-miR-424*	32	31	1.03226	31.5	0.015873	No		hsa-miR-1237	175	202	0.866337	188.5	1.93369	No										VDAC2	0.998778	542	4	8	2	7	2	5
									hsa-miR-187	47	42	1.11905	44.5	0.280899	No		hsa-miR-593	35	34	1.02941	34.5	0.0144928	No		hsa-miR-1202	128	148	0.864865	138	1.44928	No										TMEM65	0.997393	543	1	1	18	27	8	11
									hsa-miR-129-5p	104	93	1.11828	98.5	0.614213	No		hsa-miR-26b	37	36	1.02778	36.5	0.0136986	No		hsa-miR-668	96	111	0.864865	103.5	1.08696	No										HM13	0.997027	544	1	2	6	8	1	3
									hsa-miR-26a	76	68	1.11765	72	0.444444	No		hsa-miR-512-5p	38	37	1.02703	37.5	0.0133333	No		hsa-miR-665	211	244	0.864754	227.5	2.39341	No										NRXN3	0.995896	545	5	5	12	20	15	24
									hsa-miR-635	77	69	1.11594	73	0.438356	No		hsa-miR-511	39	38	1.02632	38.5	0.012987	No		hsa-miR-202	83	96	0.864583	89.5	0.944134	No										CCDC109A	0.995843	546	1	1	8	12	8	17
									hsa-miR-1225-3p	68	61	1.11475	64.5	0.379845	No		hsa-miR-521	40	39	1.02564	39.5	0.0126582	No		hsa-miR-148a	121	140	0.864286	130.5	1.38314	No										WRNIP1	0.995316	547	6	9	1	3	3	4
									hsa-miR-647	78	70	1.11429	74	0.432432	No		hsa-miR-660	41	40	1.025	40.5	0.0123457	No		hsa-miR-124	95	110	0.863636	102.5	1.09756	No										ARHGDIB	0.993171	548	4	5	4	5	1	2
									hsa-miR-1308	49	44	1.11364	46.5	0.268817	No		hsa-miR-219-1-3p	42	41	1.02439	41.5	0.0120482	No		hsa-miR-1256	107	124	0.862903	115.5	1.25108	No										SH3BGRL	0.993144	549			7	10	3	6
									hsa-miR-885-3p	69	62	1.1129	65.5	0.374046	No		hsa-miR-545	42	41	1.02439	41.5	0.0120482	No		hsa-miR-27a	162	188	0.861702	175	1.93143	No										PRPF3	0.993072	550	4	5			1	1
									hsa-miR-30a	101	91	1.10989	96	0.520833	No		hsa-miR-154	45	44	1.02273	44.5	0.011236	No		hsa-miR-515-5p	174	202	0.861386	188	2.08511	No										WDR22	0.990846	551	5	5	12	18	13	22
									hsa-let-7e	104	94	1.10638	99	0.505051	No		hsa-miR-181b	49	48	1.02083	48.5	0.0103093	No		hsa-miR-876-3p	118	137	0.861314	127.5	1.41569	No										BCL7C	0.990662	552	4	4	1	1	1	2
									hsa-miR-502-3p	42	38	1.10526	40	0.2	No		hsa-miR-760	49	48	1.02083	48.5	0.0103093	No		hsa-miR-486-3p	217	252	0.861111	234.5	2.61194	No										ACOT7	0.990331	553	3	7	1	2
									hsa-miR-483-3p	74	67	1.10448	70.5	0.347518	No		hsa-miR-892a	49	48	1.02083	48.5	0.0103093	No		hsa-miR-30a	43	50	0.86	46.5	0.526882	No										PPIA	0.987239	554	1	1	5	8	1	1
									hsa-miR-633	85	77	1.1039	81	0.395062	No		hsa-miR-30a	50	49	1.02041	49.5	0.010101	No		hsa-miR-493	103	120	0.858333	111.5	1.29596	No										ARIH2	0.986805	555	0	7	9	14	8	14
									hsa-miR-192	32	29	1.10345	30.5	0.147541	No		hsa-miR-378	52	51	1.01961	51.5	0.00970874	No		hsa-miR-146b-5p	12	14	0.857143	13	0.153846	No										SLC4A3	0.98537	556	2	2	2	2
									hsa-miR-215	32	29	1.10345	30.5	0.147541	No		hsa-miR-574-5p	54	53	1.01887	53.5	0.00934579	No		hsa-miR-25	18	21	0.857143	19.5	0.230769	No										PLAA	0.985174	557	4	7	9	13	4	6
									hsa-miR-10b	54	49	1.10204	51.5	0.242718	No		hsa-miR-519b-3p	58	57	1.01754	57.5	0.00869565	No		hsa-miR-363	30	35	0.857143	32.5	0.384615	No										P4HB	0.98495	558	0	1	1	5	0	1
									hsa-miR-650	119	108	1.10185	113.5	0.53304	No		hsa-let-7g	47	47	1	47	0	No		hsa-miR-509-5p	42	49	0.857143	45.5	0.538462	No										STAG2	0.98385	559	3	5	9	18	15	29
									hsa-miR-610	44	40	1.1	42	0.190476	No		hsa-miR-10a	43	43	1	43	0	No		hsa-miR-564	54	63	0.857143	58.5	0.692308	No										TTYH1	0.983382	560	2	2	2	2	5	5
									hsa-miR-558	67	61	1.09836	64	0.28125	No		hsa-miR-200a*	42	42	1	42	0	No		hsa-miR-205	143	167	0.856287	155	1.85806	No										ALS2	0.983316	561	4	8	10	14	5	9
									hsa-miR-181b	123	112	1.09821	117.5	0.514894	No		hsa-miR-216a	42	42	1	42	0	No		hsa-miR-588	141	165	0.854545	153	1.88235	No										ATP6V1D	0.982992	562	1	2	1	5
									hsa-miR-615-5p	90	82	1.09756	86	0.372093	No		hsa-miR-25	33	33	1	33	0	No		hsa-miR-1304	117	137	0.854015	127	1.5748	No										DLAT	0.9793	563	1	1	8	16	6	15
									hsa-miR-1262	79	72	1.09722	75.5	0.324503	No		hsa-miR-26a-1*	32	32	1	32	0	No		hsa-miR-150	181	212	0.853774	196.5	2.44529	No										PTPLB	0.979056	564	0	1	2	3	7	12
									hsa-miR-370	102	93	1.09677	97.5	0.415385	No		hsa-miR-30b*	44	44	1	44	0	No		hsa-miR-542-5p	46	54	0.851852	50	0.64	No										NME1	0.97458	565	5	7	1	2
									hsa-miR-124	92	84	1.09524	88	0.363636	No		hsa-miR-30d	51	51	1	51	0	No		hsa-miR-1274a	155	182	0.851648	168.5	2.1632	No										GABARAP	0.972907	566	2	4	3	3	4	6
									hsa-miR-769-5p	69	63	1.09524	66	0.272727	No		hsa-miR-335*	28	28	1	28	0	No		hsa-miR-744	62	73	0.849315	67.5	0.896296	No										PICALM	0.969345	567	2	2	12	19	13	21
									hsa-miR-328	97	89	1.08989	93	0.344086	No		hsa-miR-346	34	34	1	34	0	No		hsa-miR-648	84	99	0.848485	91.5	1.22951	No										FYTTD1	0.967871	568	1	1	14	22	11	19
									hsa-miR-30e	112	103	1.08738	107.5	0.376744	No		hsa-miR-34c-5p	48	48	1	48	0	No		hsa-miR-644	123	145	0.848276	134	1.80597	No										CUEDC2	0.967002	569	2	4	1	2	0	1
									hsa-miR-944	139	128	1.08594	133.5	0.453184	No		hsa-miR-373	29	29	1	29	0	No		hsa-miR-345	105	124	0.846774	114.5	1.57642	No										PNN	0.965735	570	7	8	9	18	4	5
									hsa-miR-371-5p	64	59	1.08475	61.5	0.203252	No		hsa-miR-422a	47	47	1	47	0	No		hsa-miR-604	105	124	0.846774	114.5	1.57642	No										SRF	0.963984	571	1	1	8	11	10	14
									hsa-miR-1266	128	118	1.08475	123	0.406504	No		hsa-miR-450b-5p	46	46	1	46	0	No		hsa-miR-1287	121	143	0.846154	132	1.83333	No										APIP	0.96225	572	0	2	1	3
									hsa-miR-1826	79	73	1.08219	76	0.236842	No		hsa-miR-543	44	44	1	44	0	No		hsa-miR-574-5p	109	129	0.844961	119	1.68067	No										SEZ6L2	0.960829	573	1	2	6	8	2	3
									hsa-miR-199a-3p	81	75	1.08	78	0.230769	No		hsa-miR-550*	26	26	1	26	0	No		hsa-miR-1285	92	109	0.844037	100.5	1.43781	No										RUSC1	0.958944	574	1	3	2	2
									hsa-miR-199b-3p	81	75	1.08	78	0.230769	No		hsa-miR-566	40	40	1	40	0	No		hsa-miR-575	113	134	0.843284	123.5	1.78543	No										C1QBP	0.957821	575	4	6	2	4
									hsa-miR-663b	57	53	1.07547	55	0.145455	No		hsa-miR-585	37	37	1	37	0	No		hsa-miR-1267	90	107	0.841121	98.5	1.46701	No										RNF41	0.953569	576			10	16	14	21
									hsa-miR-146b-3p	72	67	1.07463	69.5	0.179856	No		hsa-miR-596	36	36	1	36	0	No		hsa-miR-521	21	25	0.84	23	0.347826	No										GTF2A2	0.953423	577	0	2	0	1	0	1
									hsa-miR-181d	134	125	1.072	129.5	0.312741	No		hsa-miR-600	34	34	1	34	0	No		hsa-miR-663b	126	150	0.84	138	2.08696	No										TNFRSF21	0.948604	578	1	2	8	13	5	9
									hsa-miR-769-3p	76	71	1.07042	73.5	0.170068	No		hsa-miR-640	38	38	1	38	0	No		hsa-miR-490-5p	88	105	0.838095	96.5	1.49741	No										NAV1	0.945755	579			24	33	19	31
									hsa-miR-346	63	59	1.0678	61	0.131148	No		hsa-miR-758	40	40	1	40	0	No		hsa-miR-601	62	74	0.837838	68	1.05882	No										PTEN	0.945435	580			17	27	20	38
									hsa-miR-550	95	89	1.06742	92	0.195652	No		hsa-miR-564	58	59	0.983051	58.5	0.00854701	No		hsa-miR-663	93	111	0.837838	102	1.58824	No										RUFY3	0.943276	581	2	3	14	22	4	6
									hsa-let-7c	96	90	1.06667	93	0.193548	No		hsa-miR-671-3p	56	57	0.982456	56.5	0.00884956	No		hsa-miR-122	129	154	0.837662	141.5	2.20848	No										WDR8	0.941524	582	4	6	2	2	1	2
									hsa-miR-1207-5p	201	189	1.06349	195	0.369231	No		hsa-miR-637	53	54	0.981481	53.5	0.00934579	No		hsa-miR-554	46	55	0.836364	50.5	0.80198	No										ERLIN2	0.941196	583	0	1	13	20	9	16
									hsa-miR-637	186	175	1.06286	180.5	0.33518	No		hsa-miR-671-5p	50	51	0.980392	50.5	0.00990099	No		hsa-miR-372	51	61	0.836066	56	0.892857	No										MAST1	0.940069	584	1	2
									hsa-miR-139-3p	17	16	1.0625	16.5	0.030303	No		hsa-miR-216b	48	49	0.979592	48.5	0.0103093	No		hsa-miR-1296	55	66	0.833333	60.5	1	No										CCDC22	0.939052	585	8	9	5	7
									hsa-miR-10a	55	52	1.05769	53.5	0.0841121	No		hsa-miR-659	48	49	0.979592	48.5	0.0103093	No		hsa-miR-148b	5	6	0.833333	5.5	0.0909091	No										GAL3ST1	0.937862	586	6	7	2	3	0	1
									hsa-let-7d	83	79	1.05063	81	0.0987654	No		hsa-miR-524-5p	46	47	0.978723	46.5	0.0107527	No		hsa-miR-302c	5	6	0.833333	5.5	0.0909091	No										ACLY	0.93686	587			4	6	3	7
									hsa-miR-220b	64	61	1.04918	62.5	0.072	No		hsa-miR-370	44	45	0.977778	44.5	0.011236	No		hsa-miR-615-5p	125	150	0.833333	137.5	2.27273	No										SCAMP5	0.93634	588			11	17	13	19
									hsa-miR-182	108	103	1.04854	105.5	0.118483	No		hsa-miR-452	43	44	0.977273	43.5	0.0114943	No		hsa-miR-563	57	69	0.826087	63	1.14286	No										SPCS2	0.935757	589			13	20	9	11
									hsa-miR-1200	70	67	1.04478	68.5	0.0656934	No		hsa-miR-542-3p	43	44	0.977273	43.5	0.0114943	No		hsa-miR-1274b	109	132	0.825758	120.5	2.19502	No										POP4	0.93539	590	3	3	2	2
									hsa-miR-671-3p	25	24	1.04167	24.5	0.0204082	No		hsa-miR-196b	40	41	0.97561	40.5	0.0123457	No		hsa-miR-516b	156	189	0.825397	172.5	3.15652	No										PTBP1	0.934907	591	1	1	7	10	2	6
									hsa-miR-1255a	100	96	1.04167	98	0.0816327	No		hsa-miR-200b*	40	41	0.97561	40.5	0.0123457	No		hsa-miR-370	160	194	0.824742	177	3.26554	No										RPL10	0.934349	592	0	1	5	11	3	5
									hsa-miR-626	54	52	1.03846	53	0.0377358	No		hsa-miR-219-2-3p	38	39	0.974359	38.5	0.012987	No		hsa-miR-924	84	102	0.823529	93	1.74194	No										AHSA1	0.932225	593	4	5	3	4	2	3
									hsa-miR-128	83	80	1.0375	81.5	0.0552147	No		hsa-miR-523	36	37	0.972973	36.5	0.0136986	No		hsa-miR-1178	107	130	0.823077	118.5	2.23207	No										SNX12	0.931229	594	1	3	1	2	1	3
									hsa-miR-657	83	80	1.0375	81.5	0.0552147	No		hsa-miR-138	35	36	0.972222	35.5	0.0140845	No		hsa-miR-431	83	101	0.821782	92	1.76087	No										HLA-G	0.930153	595	6	9	5	8	7	8
									hsa-miR-296-3p	112	108	1.03704	110	0.0727273	No		hsa-miR-20a*	34	35	0.971429	34.5	0.0144928	No		hsa-miR-631	95	116	0.818966	105.5	2.09005	No										PIGC	0.929737	596	6	9	1	2	1	2
									hsa-miR-1255b	85	82	1.03659	83.5	0.0538922	No		hsa-miR-518c*	32	33	0.969697	32.5	0.0153846	No		hsa-miR-520b	18	22	0.818182	20	0.4	No										HLA-A	0.929018	597			2	4	4	5
									hsa-miR-331-3p	87	84	1.03571	85.5	0.0526316	No		hsa-miR-124	62	64	0.96875	63	0.031746	No		hsa-miR-609	89	109	0.816514	99	2.0202	No										RPS4Y1	0.928414	598			1	2	1	1
									hsa-miR-485-5p	126	123	1.02439	124.5	0.0361446	No		hsa-miR-551b*	29	30	0.966667	29.5	0.0169492	No		hsa-miR-920	133	163	0.815951	148	3.04054	No										SNRPA1	0.926773	599	3	8	1	4	1	3
									hsa-miR-514	42	41	1.02439	41.5	0.0120482	No		hsa-miR-181a	54	56	0.964286	55	0.0363636	No		hsa-miR-1234	53	65	0.815385	59	1.22034	No										FBXO2	0.926096	600	2	2	0	1
									hsa-let-7b	91	89	1.02247	90	0.0222222	No		hsa-miR-19b-1*	26	27	0.962963	26.5	0.0188679	No		hsa-miR-520f	101	124	0.814516	112.5	2.35111	No										DOCK3	0.925417	601	2	3	16	22	14	19
									hsa-miR-744	51	50	1.02	50.5	0.00990099	No		hsa-miR-20b*	25	26	0.961538	25.5	0.0196078	No		hsa-miR-342-3p	140	172	0.813953	156	3.28205	No										GEMIN7	0.924784	602	1	2	6	6
									hsa-miR-1261	52	51	1.01961	51.5	0.00970874	No		hsa-miR-331-3p	49	51	0.960784	50	0.04	No		hsa-miR-149	148	182	0.813187	165	3.50303	No										RFX3	0.924778	603	1	5	6	10	1	2
									hsa-miR-924	55	54	1.01852	54.5	0.00917431	No		hsa-miR-140-5p	46	48	0.958333	47	0.0425532	No		hsa-miR-886-5p	26	32	0.8125	29	0.62069	No										ABCF1	0.922662	604	3	4	4	8	2	2
									hsa-miR-1182	112	110	1.01818	111	0.018018	No		hsa-miR-9	46	48	0.958333	47	0.0425532	No		hsa-miR-9	130	160	0.8125	145	3.10345	No										MOSPD1	0.922572	605	0	3	14	18	9	17
									hsa-miR-1287	56	55	1.01818	55.5	0.00900901	No		hsa-miR-362-5p	45	47	0.957447	46	0.0434783	No		hsa-miR-339-5p	124	153	0.810458	138.5	3.0361	No										CDK5	0.9217	606	2	3	1	1	1	2
									hsa-miR-25	64	63	1.01587	63.5	0.00787402	No		hsa-miR-411	44	46	0.956522	45	0.0444444	No		hsa-miR-1247	34	42	0.809524	38	0.842105	No										NUMB	0.921379	607	1	1	3	7	11	17
									hsa-miR-767-3p	77	76	1.01316	76.5	0.00653595	No		hsa-miR-551b	44	46	0.956522	45	0.0444444	No		hsa-miR-885-3p	123	152	0.809211	137.5	3.05818	No										JUNB	0.919539	608	3	7	4	7	7	12
									hsa-miR-1254	117	116	1.00862	116.5	0.00429185	No		hsa-miR-665	44	46	0.956522	45	0.0444444	No		hsa-miR-1249	21	26	0.807692	23.5	0.531915	No										SRA1	0.919341	609	7	8	5	7	0	2
									hsa-miR-598	25	25	1	25	0	No		hsa-miR-487a	42	44	0.954545	43	0.0465116	No		hsa-miR-1295	40	50	0.8	45	1.11111	No										SUDS3	0.917376	610			9	15	6	16
									hsa-miR-648	44	44	1	44	0	No		hsa-miR-299-5p	40	42	0.952381	41	0.0487805	No		hsa-miR-519c-3p	4	5	0.8	4.5	0.111111	No										AQP4	0.917015	611	1	3	14	24	10	20
									hsa-miR-1291	102	102	1	102	0	No		hsa-miR-514	40	42	0.952381	41	0.0487805	No		hsa-miR-523	4	5	0.8	4.5	0.111111	No										VPS72	0.916189	612	2	4
									hsa-miR-1227	47	47	1	47	0	No		hsa-miR-920	39	41	0.95122	40	0.05	No		hsa-miR-455-5p	83	104	0.798077	93.5	2.35829	No										DNAJC17	0.914303	613			1	1
									hsa-miR-1250	39	39	1	39	0	No		hsa-miR-23a*	38	40	0.95	39	0.0512821	No		hsa-miR-10a	79	99	0.79798	89	2.24719	No										SPOP	0.912716	614			7	15	9	12
									hsa-miR-1268	33	33	1	33	0	No		hsa-miR-561	38	40	0.95	39	0.0512821	No		hsa-miR-1229	104	131	0.793893	117.5	3.10213	No										RTN1	0.911406	615	1	6	4	11	13	22
									hsa-miR-219-2-3p	61	61	1	61	0	No		hsa-miR-340*	18	19	0.947368	18.5	0.027027	No		hsa-miR-346	93	118	0.788136	105.5	2.96209	No										FMNL1	0.909941	616	4	4	1	2	2	3
									hsa-miR-32	74	74	1	74	0	No		hsa-miR-375	36	38	0.947368	37	0.0540541	No		hsa-miR-1298	92	118	0.779661	105	3.21905	No										POLDIP2	0.908205	617	1	1	5	8	6	9
									hsa-miR-521	23	23	1	23	0	No		hsa-miR-504	36	38	0.947368	37	0.0540541	No		hsa-miR-1180	24	31	0.774194	27.5	0.890909	No										TMEM50A	0.907525	618	2	4	8	14	0	2
									hsa-miR-889	52	52	1	52	0	No		hsa-miR-922	50	53	0.943396	51.5	0.0873786	No		hsa-miR-1307	27	35	0.771429	31	1.03226	No										G3BP1	0.907304	619	0	2	4	11	4	11
									hsa-miR-933	25	25	1	25	0	No		hsa-miR-661	32	34	0.941176	33	0.0606061	No		hsa-miR-181d	23	30	0.766667	26.5	0.924528	No										ELMO2	0.90629	620	1	1	5	8	10	15
									hsa-miR-937	9	9	1	9	0	No		hsa-miR-609	31	33	0.939394	32	0.0625	No		hsa-miR-29b	23	30	0.766667	26.5	0.924528	No										CTNNBL1	0.904613	621	0	1			7	7
									hsa-miR-99b	8	8	1	8	0	No		hsa-miR-425	45	48	0.9375	46.5	0.0967742	No		hsa-miR-15a	59	77	0.766234	68	2.38235	No										CADM2	0.902835	622	1	1	14	20	10	17
									hsa-miR-9	113	114	0.991228	113.5	0.00440529	No		hsa-miR-769-5p	45	48	0.9375	46.5	0.0967742	No		hsa-miR-877	87	114	0.763158	100.5	3.62687	No										VSNL1	0.900859	623	2	5	4	8	6	11
									hsa-miR-27b	101	102	0.990196	101.5	0.00492611	No		hsa-miR-196a	44	47	0.93617	45.5	0.0989011	No		hsa-miR-28-5p	70	92	0.76087	81	2.98765	No										KHDRBS1	0.900715	624	1	1	7	10	8	12
									hsa-miR-708	94	95	0.989474	94.5	0.00529101	No		hsa-miR-611	44	47	0.93617	45.5	0.0989011	No		hsa-miR-519b-5p	12	16	0.75	14	0.571429	No										ALDH2	0.900033	625	1	2	2	4
									hsa-miR-1208	65	66	0.984848	65.5	0.00763359	No		hsa-miR-21	43	46	0.934783	44.5	0.101124	No		hsa-miR-585	30	40	0.75	35	1.42857	No										RPN2	0.897015	626	4	6	2	3	1	3
									hsa-miR-363	56	57	0.982456	56.5	0.00884956	No		hsa-miR-551a	41	44	0.931818	42.5	0.105882	No		hsa-miR-506	52	70	0.742857	61	2.65574	No										SQLE	0.896315	627	5	8	0	2	0	1
									hsa-miR-492	53	54	0.981481	53.5	0.00934579	No		hsa-miR-145*	27	29	0.931034	28	0.0714286	No		hsa-miR-184	34	46	0.73913	40	1.8	No										SLC1A6	0.896114	628
									hsa-miR-596	52	53	0.981132	52.5	0.00952381	No		hsa-miR-544	40	43	0.930233	41.5	0.108434	No		hsa-miR-671-3p	17	23	0.73913	20	0.9	No										BTF3	0.894446	629	5	7	3	6	2	4
									hsa-miR-1297	49	50	0.98	49.5	0.010101	No		hsa-miR-365	53	57	0.929825	55	0.145455	No		hsa-miR-1270	65	88	0.738636	76.5	3.45752	No										DDX17	0.894409	630	1	2	12	17	6	10
									hsa-miR-943	49	50	0.98	49.5	0.010101	No		hsa-miR-615-3p	51	55	0.927273	53	0.150943	No		hsa-miR-26b	16	22	0.727273	19	0.947368	No										LUC7L	0.893776	631	3	3	1	3	4	4
									hsa-miR-28-3p	48	49	0.979592	48.5	0.0103093	No		hsa-miR-32	37	40	0.925	38.5	0.116883	No		hsa-miR-320b	16	22	0.727273	19	0.947368	No										TFPT	0.89347	632	3	4
									hsa-miR-632	47	48	0.979167	47.5	0.0105263	No		hsa-miR-34a*	37	40	0.925	38.5	0.116883	No		hsa-miR-95	16	22	0.727273	19	0.947368	No										APEX1	0.891068	633	0	1	1	2
									hsa-miR-339-5p	84	86	0.976744	85	0.0235294	No		hsa-miR-560	37	40	0.925	38.5	0.116883	No		hsa-miR-32	31	43	0.72093	37	1.94595	No										ASTN1	0.88855	634	4	4	8	15	2	11
									hsa-miR-184	35	36	0.972222	35.5	0.0140845	No		hsa-miR-23b	48	52	0.923077	50	0.16	No		hsa-miR-181c	20	28	0.714286	24	1.33333	No										ATP6V0C	0.887839	635	3	4	3	3	4	5
									hsa-miR-591	34	35	0.971429	34.5	0.0144928	No		hsa-miR-510	36	39	0.923077	37.5	0.12	No		hsa-miR-517b	21	30	0.7	25.5	1.58824	No										ZNHIT1	0.886103	636	3	5
									hsa-miR-1827	113	117	0.965812	115	0.0695652	No		hsa-miR-598	35	38	0.921053	36.5	0.123288	No		hsa-miR-1268	46	66	0.69697	56	3.57143	No										ATP6V0E1	0.886031	637	2	7	4	7	0	3
									hsa-miR-216b	79	82	0.963415	80.5	0.0559006	No		hsa-miR-519c-3p	58	63	0.920635	60.5	0.206612	No		hsa-miR-483-5p	43	62	0.693548	52.5	3.4381	No										GNA11	0.885348	638	4	5	1	2	1	2
									hsa-miR-517b	25	26	0.961538	25.5	0.0196078	No		hsa-miR-28-5p	46	50	0.92	48	0.166667	No		hsa-miR-720	36	53	0.679245	44.5	3.24719	No										CUL1	0.881492	639	1	3	2	3	3	5
									hsa-miR-345	62	65	0.953846	63.5	0.0708661	No		hsa-miR-621	46	50	0.92	48	0.166667	No		hsa-miR-367	23	34	0.676471	28.5	2.12281	No										RTN2	0.880385	640			2	4	1	3
									hsa-miR-151-5p	40	42	0.952381	41	0.0487805	No		hsa-miR-871	33	36	0.916667	34.5	0.130435	No		hsa-miR-195	10	15	0.666667	12.5	1	No										MYCBP2	0.880206	641	2	3	2	4	3	9
									hsa-miR-510	86	91	0.945055	88.5	0.141243	No		hsa-miR-9*	33	36	0.916667	34.5	0.130435	No		hsa-miR-27b	10	15	0.666667	12.5	1	No										HDAC6	0.879312	642	4	5	0	2	1	3
									hsa-miR-665	120	127	0.944882	123.5	0.198381	No		hsa-miR-487b	42	46	0.913043	44	0.181818	No		hsa-miR-423-3p	22	33	0.666667	27.5	2.2	No										TXNDC4	0.87904	643			12	25	11	21
									hsa-miR-367	65	69	0.942029	67	0.119403	No		hsa-miR-198	52	57	0.912281	54.5	0.229358	No		hsa-miR-933	15	23	0.652174	19	1.68421	No										DLGAP1	0.876568	644	2	3	1	2	1	2
									hsa-miR-1257	65	70	0.928571	67.5	0.185185	No		hsa-miR-654-3p	41	45	0.911111	43	0.186047	No		hsa-miR-339-3p	18	28	0.642857	23	2.17391	No										RNF113A	0.875737	645	1	3	0	1	1	1
									hsa-miR-202	51	55	0.927273	53	0.150943	No		hsa-miR-499-3p	49	54	0.907407	51.5	0.242718	No		hsa-miR-181b	7	11	0.636364	9	0.888889	No										CNOT6L	0.875541	646	1	3	25	38	24	38
									hsa-miR-1277	35	38	0.921053	36.5	0.123288	No		hsa-miR-10b	39	43	0.906977	41	0.195122	No		hsa-let-7a	25	40	0.625	32.5	3.46154	No										APOE	0.873946	647	1	1	1	1
									hsa-miR-1203	32	35	0.914286	33.5	0.134328	No		hsa-miR-330-5p	48	53	0.90566	50.5	0.247525	No		hsa-miR-923	19	31	0.612903	25	2.88	No										SEPW1	0.870963	648	2	4	3	5	1	1
									hsa-miR-619	83	91	0.912088	87	0.367816	No		hsa-miR-643	37	41	0.902439	39	0.205128	No		hsa-let-7d	22	36	0.611111	29	3.37931	No										ARHGAP21	0.868591	649	8	10	5	6	10	15
									hsa-miR-193a-5p	60	66	0.909091	63	0.285714	No		hsa-miR-126*	27	30	0.9	28.5	0.157895	No		hsa-miR-33b	3	5	0.6	4	0.5	No										WDR1	0.867481	650	0	2	7	12	5	9
									hsa-miR-92b	49	54	0.907407	51.5	0.242718	No		hsa-miR-96	45	50	0.9	47.5	0.263158	No		hsa-miR-92a	3	5	0.6	4	0.5	No										COPS8	0.867121	651	0	2	6	10	9	13
									hsa-miR-661	127	141	0.900709	134	0.731343	No		hsa-miR-27b	44	49	0.897959	46.5	0.268817	No		hsa-miR-373	4	7	0.571429	5.5	0.818182	No										TH1L	0.866779	652	1	4	3	3
									hsa-miR-27a	95	106	0.896226	100.5	0.60199	No		hsa-miR-618	35	39	0.897436	37	0.216216	No		hsa-miR-301b	2	5	0.4	3.5	1.28571	No										CHCHD6	0.865485	653	1	1			2	2
									hsa-miR-125a-5p	80	90	0.888889	85	0.588235	No		hsa-miR-541*	25	28	0.892857	26.5	0.169811	No		hsa-let-7i	1	3	0.333333	2	1	No										PAIP1	0.865409	654	3	4	7	12	5	10
									hsa-miR-1295	14	16	0.875	15	0.133333	No		hsa-miR-635	41	46	0.891304	43.5	0.287356	No		hsa-miR-106b	1	3	0.333333	2	1	No										NSMCE1	0.86473	655	1	1	1	1
									hsa-miR-877	77	88	0.875	82.5	0.733333	No		hsa-miR-326	40	45	0.888889	42.5	0.294118	No		hsa-miR-100	2	7	0.285714	4.5	2.77778	No										AIFM3	0.864448	656	1	2	2	3	1	2
									hsa-miR-593	77	90	0.855556	83.5	1.01198	No		hsa-miR-941	32	36	0.888889	34	0.235294	No		hsa-miR-320c	2	7	0.285714	4.5	2.77778	No										UBE2H	0.86365	657	2	6	8	17	8	14
									hsa-miR-92a	52	61	0.852459	56.5	0.716814	No		hsa-miR-95	48	54	0.888889	51	0.352941	No																		TMEM32	0.862715	658			11	16	16	27
									hsa-miR-1294	68	80	0.85	74	0.972973	No		hsa-miR-501-5p	55	62	0.887097	58.5	0.418803	No																		CTCF	0.862281	659	3	4	5	12	9	17
									hsa-miR-1181	11	13	0.846154	12	0.166667	No		hsa-miR-708	47	53	0.886792	50	0.36	No																		NUDT3	0.861153	660	8	12	2	5	7	11
									hsa-miR-675	33	39	0.846154	36	0.5	No		hsa-miR-23a	46	52	0.884615	49	0.367347	No																		APLP2	0.859932	661	2	2	10	12	3	3
									hsa-miR-302f	41	50	0.82	45.5	0.89011	No		hsa-miR-377*	30	34	0.882353	32	0.25	No																		DDR1	0.858009	662	2	2	10	15	4	6
									hsa-miR-339-3p	21	26	0.807692	23.5	0.531915	No		hsa-miR-367	42	48	0.875	45	0.4	No																		PPIL3	0.857946	663	5	8	4	5
									hsa-miR-125b	67	85	0.788235	76	2.13158	No		hsa-miR-556-3p	42	48	0.875	45	0.4	No																		RPS10	0.857162	664	4	6			1	2
									hsa-miR-490-5p	44	56	0.785714	50	1.44	No		hsa-miR-620	35	40	0.875	37.5	0.333333	No																		GNAI2	0.855519	665	1	1	5	8	3	4
									hsa-miR-611	26	34	0.764706	30	1.06667	No		hsa-miR-567	34	39	0.871795	36.5	0.342466	No																		APTX	0.855323	666	3	3	2	3	6	9
									hsa-miR-629	48	65	0.738462	56.5	2.55752	No		hsa-miR-554	47	54	0.87037	50.5	0.485149	No																		YLPM1	0.855235	667	4	10	6	11	2	6
									hsa-miR-886-3p	21	29	0.724138	25	1.28	No		hsa-miR-187	40	46	0.869565	43	0.418605	No																		HINT2	0.854735	668	1	3	0	1	0	2
									hsa-miR-1225-5p	33	46	0.717391	39.5	2.13924	No		hsa-miR-890	40	46	0.869565	43	0.418605	No																		MAD2L2	0.853736	669	10	11	2	3	2	2
									hsa-miR-375	15	21	0.714286	18	1	No		hsa-miR-579	32	37	0.864865	34.5	0.362319	No																		GPX4	0.849989	670	2	3	1	2
									hsa-miR-615-3p	25	36	0.694444	30.5	1.98361	No		hsa-miR-126	43	50	0.86	46.5	0.526882	No																		PFKM	0.848913	671	3	4	2	3	2	3
									hsa-miR-551a	13	19	0.684211	16	1.125	No		hsa-miR-339-5p	42	49	0.857143	45.5	0.538462	No																		HS2ST1	0.845535	672	3	7	24	36	19	35
									hsa-miR-371-3p	17	25	0.68	21	1.52381	No		hsa-miR-499-5p	41	48	0.854167	44.5	0.550562	No																		UHRF2	0.845221	673	6	6	4	9	10	18
									hsa-miR-523	3	5	0.6	4	0.5	No		hsa-miR-324-5p	52	61	0.852459	56.5	0.716814	No																		EBP	0.84403	674	3	5	0	1	1	2
																	hsa-miR-675	34	40	0.85	37	0.486486	No																		WBSCR17	0.842887	675	1	1	5	8	3	6
																	hsa-miR-199a-3p	45	53	0.849057	49	0.653061	No																		ZFP91	0.840156	676	3	5	13	25	22	42
																	hsa-miR-302d*	33	39	0.846154	36	0.5	No																		TRIM3	0.840033	677	8	10	2	5	7	9
																	hsa-miR-577	22	26	0.846154	24	0.333333	No																		CAMTA1	0.838939	678	5	5	16	23	20	33
																	hsa-miR-767-3p	43	51	0.843137	47	0.680851	No																		ATP2C1	0.838584	679	3	8	12	18	9	13
																	hsa-miR-450a	47	56	0.839286	51.5	0.786408	No																		YKT6	0.837576	680			3	7
																	hsa-miR-192*	31	37	0.837838	34	0.529412	No																		TPM2	0.837296	681	3	3	2	2	1	1
																	hsa-miR-24-1*	35	42	0.833333	38.5	0.636364	No																		WDFY3	0.836907	682			21	33	19	31
																	hsa-miR-192	38	46	0.826087	42	0.761905	No																		TIMM23	0.836204	683	3	6	3	7	2	5
																	hsa-miR-886-3p	38	46	0.826087	42	0.761905	No																		PPP2R5B	0.836051	684	2	2	2	2	3	4
																	hsa-miR-506	52	63	0.825397	57.5	1.05217	No																		SAAL1	0.835333	685	1	2	1	1	1	3
																	hsa-miR-7-1*	28	34	0.823529	31	0.580645	No																		NQO2	0.834114	686	4	4	2	2
																	hsa-miR-513-5p	49	60	0.816667	54.5	1.11009	No																		RYR1	0.833615	687	1	1	1	1	10	15
																	hsa-miR-132*	28	35	0.8	31.5	0.777778	No																		BAD	0.833612	688	4	8	2	3	2	2
																	hsa-miR-454*	20	25	0.8	22.5	0.555556	No																		PTS	0.833295	689	1	6	2	8	2	8
																	hsa-miR-101*	27	34	0.794118	30.5	0.803279	No																		CDC42	0.832975	690	7	7	7	12	23	26
																	hsa-miR-221*	27	34	0.794118	30.5	0.803279	No																		NPR2	0.832322	691	8	10	1	1	6	6
																	hsa-miR-136	29	37	0.783784	33	0.969697	No																		FBXO11	0.83195	692			8	15	5	12
																	hsa-miR-219-5p	41	53	0.773585	47	1.53191	No																		TLOC1	0.831932	693					8	19
																	hsa-miR-27a	37	48	0.770833	42.5	1.42353	No																		CALU	0.831357	694	2	5	14	22	16	23
																	hsa-miR-378*	30	39	0.769231	34.5	1.17391	No																		SMARCC1	0.830684	695	0	1	10	17	11	18
																	hsa-miR-580	20	26	0.769231	23	0.782609	No																		SLC25A39	0.828014	696	6	10	4	4	0	1
																	hsa-miR-125b	49	65	0.753846	57	2.24561	No																		DDAH2	0.827205	697			3	3	1	1
																	hsa-miR-801	40	54	0.740741	47	2.08511	No																		TMEM70	0.826974	698	3	4	6	9	3	3
																	hsa-miR-363	28	38	0.736842	33	1.51515	No																		ARF6	0.826948	699	1	3	12	22	2	4
																	hsa-miR-146a*	30	41	0.731707	35.5	1.70423	No																		CIB1	0.826518	700	4	5	0	2	1	2
																	hsa-miR-302b*	31	43	0.72093	37	1.94595	No																		GPKOW	0.825902	701	4	7	2	4	3	4
																	hsa-miR-345	39	55	0.709091	47	2.7234	No																		GRM7	0.82587	702	5	7	9	14	12	20
																	hsa-miR-183*	19	27	0.703704	23	1.3913	No																		SSRP1	0.823343	703	3	7	2	2	2	4
																	hsa-miR-215	34	49	0.693878	41.5	2.71084	No																		TOB2	0.82326	704			4	10	5	12
																	hsa-miR-944	26	38	0.684211	32	2.25	No																		SEC11A	0.821659	705	5	6	3	5	5	8
																	hsa-miR-328	34	50	0.68	42	3.04762	No																		ATP13A1	0.821311	706	1	1	1	2
																	hsa-miR-626	36	54	0.666667	45	3.6	No																		PSMD8	0.818705	707	3	4	3	3
																	hsa-miR-431*	26	42	0.619048	34	3.76471	No																		RNF130	0.815449	708	1	2	1	1	1	3
																																									UBE2Q1	0.813616	709			9	13	10	17
																																									ENSA	0.812144	710	6	11	12	16	9	17
																																									DAXX	0.81076	711	5	6	1	1	2	2
																																									LMO4	0.810118	712	2	4	3	5	5	10
																																									GNB5	0.807165	713	1	3	7	16	0	1
																																									TRIM27	0.803617	714	1	1	12	18	12	22
																																									UBFD1	0.803523	715			13	20	13	23
																																									RPS6KC1	0.803264	716			5	6	1	1
																																									TMEM35	0.802568	717	4	4	7	12	3	7
																																									SNRPA	0.802398	718	1	2	1	3	1	3
																																									ABHD6	0.80197	719	3	3	5	8	7	7
																																									RASSF8	0.801969	720	2	2	4	5	12	23
																																									PSMD13	0.80139	721	2	6	2	2	1	1
																																									ECHDC1	0.799906	722	5	9	8	11
																																									PHB2	0.797984	723			1	2	1	4
																																									RANBP5	0.796534	724					7	13
																																									SSR2	0.796166	725	1	5	1	1	2	4
																																									HDDC2	0.795244	726	4	6	7	8	0	1
																																									AAMP	0.792591	727	5	6	1	2	0	1
																																									TBL1XR1	0.790104	728	2	4	18	28	22	37
																																									ERCC1	0.789885	729
																																									NCOA2	0.789141	730			6	11	6	10
																																									CALCOCO2	0.787275	731	1	1	5	9	2	3
																																									ITFG1	0.786781	732	11	14	3	3	3	6
																																									GALK2	0.785717	733	0	3	2	5	3	5
																																									FIBP	0.785047	734	4	4	1	1	2	2
																																									MRPL38	0.783385	735	5	5			1	1
																																									SLC25A12	0.783365	736	2	3	10	14	10	13
																																									ZFAND2B	0.78147	737	1	2	1	1	3	5
																																									TM9SF4	0.780373	738			8	9	3	5
																																									RPS19	0.77897	739
																																									SNRPB2	0.778772	740	3	4	2	3
																																									FUNDC2	0.775284	741			15	21	2	3
																																									RAB4A	0.774731	742	8	9	9	11	3	4
																																									TMEM57	0.774227	743			11	16	5	7
																																									SMARCA4	0.774013	744	7	7	7	7	6	6
																																									WDR61	0.771581	745	3	4	1	1
																																									MRPL43	0.770895	746	6	13	2	4	2	4
																																									ELOVL1	0.766491	747	0	1	1	2	1	4
																																									SCAND1	0.766252	748	0	1
																																									GNB1	0.762966	749			10	15	7	9
																																									CTR9	0.761852	750	2	3	5	11	2	3
																																									SNAG1	0.759474	751	3	5			1	2
																																									TAF12	0.758469	752	3	5	2	2	1	3
																																									SLC39A9	0.757608	753	0	1	8	14	6	13
																																									RUSC2	0.756902	754	2	4	0	2	3	5
																																									RPL28	0.756004	755			13	19	1	1
																																									ANXA5	0.753064	756	5	7	4	4	6	7
																																									RBMX	0.748879	757	1	3	3	4	4	7
																																									RBM6	0.746622	758	5	5	4	4	3	3
																																									SFRS4	0.744746	759	8	8	5	6	4	4
																																									CKS1B	0.744505	760	4	6	2	4	3	5
																																									H2AFV	0.743967	761	3	5	12	18	4	7
																																									NFIX	0.743854	762	3	3	13	20	16	23
																																									SNRPB	0.743023	763	7	7	1	1	3	5
																																									ERP29	0.742878	764	1	2	2	3	2	2
																																									DEGS1	0.742345	765	2	3	4	6	1	1
																																									IQWD1	0.741508	766	4	6	2	5	4	8
																																									CDH2	0.74146	767	3	4	9	12	9	17
																																									PLXNB2	0.740577	768	0	2	2	3
																																									RBM14	0.738017	769	1	2	2	4	1	3
																																									SLC25A11	0.737022	770	2	4	1	2	1	2
																																									CPNE4	0.734199	771	5	7	2	6	4	7
																																									TMEM55B	0.731916	772	4	4	3	5	5	7
																																									PTHR1	0.731539	773	2	2
																																									MRPL4	0.731313	774	2	2	0	1	2	3
																																									PDE6D	0.728112	775	2	5	4	5	2	4
																																									PSAT1	0.727927	776	3	5	5	10
																																									GRAMD1A	0.726668	777	3	9	3	5	1	6
																																									H2AFJ	0.725996	778	1	1	13	18	2	2
																																									CEP57	0.724765	779	1	3	9	14	1	2
																																									HMGN1	0.722852	780	5	8	2	6	2	5
																																									DBP	0.722768	781	2	2	1	1	3	4
																																									CLIC1	0.722388	782	2	7	2	6	2	4
																																									POLE4	0.721089	783	8	11	3	6	5	8
																																									CLIP2	0.720781	784			6	9	1	2
																																									GRINA	0.719576	785	3	5	4	6	3	5
																																									USP21	0.716985	786	1	1	0	1	0	1
																																									BCCIP	0.71692	787	6	9	5	6	6	9
																																									HBXIP	0.715494	788	5	10	1	1	1	3
																																									RPS11	0.714193	789	0	1
																																									COPZ1	0.714167	790			3	5	3	8
																																									TMED10	0.714021	791			13	22	17	27
																																									ADRM1	0.713514	792	1	3	1	1
																																									STX12	0.712952	793	2	2	14	23	17	25
																																									SDHA	0.710671	794			0	1
																																									MRPS24	0.710577	795	1	2	2	3
																																									PPP2R2C	0.709895	796			7	15	8	12
																																									RHOG	0.707823	797	4	7	5	6	6	8
																																									STAT1	0.70727	798	1	1	9	16	4	8
																																									CRELD1	0.707226	799	2	2	4	4	4	4
																																									SDHC	0.703875	800	2	5	11	18	9	14
																																									CSF1R	0.702575	801	1	1	2	4	1	1
																																									VKORC1	0.702043	802	1	1	2	3	1	1
																																									SLC25A1	0.701308	803	1	1	2	2
																																									COMMD10	0.699318	804	1	3	7	12	3	6
																																									KCTD5	0.697382	805	0	2	5	11	8	12
																																									FBXW2	0.695686	806	0	2	21	38	25	46
																																									CHD7	0.694337	807	3	4	8	10	8	12
																																									ICA1	0.694277	808	3	9	1	1	5	8
																																									FAM98C	0.694127	809			0	1
																																									FNDC5	0.693499	810			8	13	13	17
																																									NSL1	0.692602	811	3	8	27	43	14	28
																																									MAOA	0.689477	812			14	19	7	10
																																									DLC1	0.688415	813	4	4	15	18	12	17
																																									ALDH1L1	0.688282	814	3	3	2	2
																																									PIAS2	0.686369	815	7	8	4	5	5	6
																																									SFRS3	0.686016	816	2	2	7	16	6	14
																																									FARS2	0.685732	817	2	4	0	1	0	1
																																									LSM2	0.681849	818	3	6	5	9	1	2
																																									DBN1	0.678448	819			4	5	5	6
																																									M6PR	0.677658	820	3	3	6	14	7	14
																																									BUB3	0.677026	821	4	6	1	3	9	17
																																									IHPK2	0.67637	822	1	6	7	9	9	13
																																									EIF2A	0.67622	823	2	2	9	15	1	1
																																									PA2G4	0.675541	824			8	11	6	7
																																									PPP1R8	0.671827	825	6	6	7	12	13	18
																																									MCAM	0.671489	826			4	7	1	2
																																									STMN1	0.669833	827	7	9	10	11	4	5
																																									PRKD2	0.668335	828	0	2	1	1
																																									TADA1L	0.66749	829	1	2	9	15	4	5
																																									RBM10	0.666691	830	1	1
																																									POGK	0.666595	831			13	18	2	2
																																									RBM8A	0.666257	832	3	3	14	16	1	1
																																									CHID1	0.666055	833			4	5
																																									NPEPPS	0.665305	834	1	2	6	10	9	16
																																									AGPAT1	0.663839	835	0	1	9	12	2	5
																																									IGF2R	0.662859	836	1	1	11	15	3	3
																																									FAM89B	0.657696	837	1	1	1	3	1	1
																																									NIP30	0.657557	838			11	17	2	4
																																									EIF2B4	0.657536	839	1	1
																																									BRMS1	0.657088	840	5	5			1	1
																																									BRP44	0.656757	841	2	5	2	3	1	2
																																									FBXO41	0.656412	842			11	18	8	13
																																									LASS2	0.65476	843	0	1	5	11	3	9
																																									AGPAT6	0.654537	844	1	1
																																									TRIM44	0.651918	845			13	20	13	19
																																									B3GAT3	0.649083	846	6	9	2	3	6	8
																																									TAGLN2	0.648686	847	4	5	3	8	5	7
																																									OTUD7A	0.647973	848	2	2			1	1
																																									EID1	0.646991	849			7	11	6	11
																																									CARS	0.644127	850	1	2	1	1
																																									SF3B4	0.642805	851	2	3	1	2
																																									ZNF513	0.641365	852	2	6	2	3	1	2
																																									CEP70	0.64014	853	3	4	2	5	6	7
																																									TRPV2	0.639685	854	1	1
																																									BAT2	0.639616	855	3	3	2	3	3	3
																																									AATF	0.636205	856	4	5	2	2
																																									ARRB1	0.635957	857	2	2	3	3	3	3
																																									HNRPA3	0.635764	858	1	5			25	38
																																									ZC3H14	0.63538	859	1	7	9	21	3	9
																																									CLIP1	0.63532	860	3	5	13	19	14	25
																																									TREML1	0.630568	861					1	2
																																									MRPL24	0.630363	862	2	4	1	1
																																									MAP7D1	0.629717	863	6	6	6	8	8	9
																																									COMMD4	0.628464	864
																																									PTRH1	0.627465	865	3	3	1	1	3	3
																																									TOM1	0.627289	866	4	4	3	3	3	3
																																									MON1A	0.626532	867	3	8	1	2	1	2
																																									FKBP4	0.626146	868	1	2	6	7	2	3
																																									UBTF	0.625532	869			5	10	5	7
																																									CREB3	0.617867	870
																																									RAB3GAP2	0.61749	871	0	1	5	7	1	1
																																									ING4	0.617467	872	2	2	3	5	3	6
																																									NGRN	0.61658	873	2	5	3	3	1	1
																																									RAB30	0.613683	874	5	6	5	8	9	12
																																									JAK1	0.613275	875	3	6	4	9	2	5
																																									BBS9	0.613159	876	2	2	5	11	8	16
																																									PARP2	0.611349	877	4	7	2	2	3	3
																																									AKAP13	0.60919	878	1	1	22	32	5	7
																																									ARAF	0.607842	879	6	7	2	4	3	4
																																									PRDM2	0.605554	880	0	1	8	10	23	35
																																									NRXN1	0.604864	881			4	12	13	27
																																									RAB1B	0.603702	882	1	1	4	9	8	11
																																									HTRA2	0.595666	883	2	3	1	2	1	3
																																									BRUNOL4	0.595211	884	1	3	6	8
																																									HSPC171	0.593161	885					8	9
																																									TCEB3	0.59264	886			3	3	5	5
																																									VPS45	0.589642	887	5	8	3	5	2	4
																																									KCNB2	0.588561	888	2	3	1	1	1	2
																																									SCCPDH	0.585782	889	2	2	2	8	3	7
																																									RNF20	0.584348	890	1	2	2	9	4	9
																																									UBE2L3	0.583477	891			5	9	4	6
																																									POLR1D	0.566826	892	5	6	9	18	9	17
																																									SH3BP5	0.56513	893			3	9	1	1
																																									MED10	0.564983	894	2	5	3	3
																																									MAPK1	0.563539	895	0	2	16	26
																																									NDUFA11	0.560057	896	1	1
																																									RNF40	0.556015	897			0	3
																																									FCGRT	0.554629	898	3	9	0	4	10	17
																																									LFNG	0.549502	899	2	6	4	9	4	5
																																									PHF23	0.548772	900			1	8	2	7
																																									MED12	0.546209	901	1	2	3	5	1	2
																																									TIMM17B	0.544307	902	4	5	1	3	2	3
																																									TEX264	0.539047	903	4	5	1	1	1	1
																																									GRN	0.538168	904	4	6			2	3
																																									ZDHHC3	0.535491	905	1	1	6	8	1	4
																																									PTPMT1	0.533901	906			0	1	3	6
																																									DIMT1L	0.527231	907	1	2	5	10	0	1
																																									STX10	0.527176	908	2	5
																																									GPR177	0.522171	909	8	11	6	12	5	11
																																									EIF4B	0.520478	910	2	4	6	13	5	11
																																									CCDC16	0.520309	911	2	5			4	11
																																									GNPAT	0.519453	912	3	4	1	3
																																									BTG1	0.51892	913	4	5	7	12	14	19
																																									RDH11	0.515338	914	0	1	7	13	2	4
																																									PFDN5	0.514678	915	0	2	0	1
																																									ATP6V1A	0.514387	916			13	19	12	20
																																									FLAD1	0.513674	917	3	4	1	2	1	2
																																									UBAP1	0.508651	918	3	4	4	7	7	11
																																									ARD1A	0.507657	919	3	5	1	1	1	1
																																									AARSD1	0.506487	920	2	3			0	2
																																									JMJD2B	0.505805	921			7	11	1	1
																																									TARBP2	0.504016	922	6	7	2	2	12	16
																																									THYN1	0.503162	923	4	5	0	1	1	1
																																									TBCE	0.50278	924	1	3	3	5	1	1
																																									TMEM24	0.502016	925	0	1			5	6
																																									DUT	0.498863	926	2	2	6	9	4	5
																																									RANBP10	0.49619	927	0	2	9	16	9	18
																																									MRPL12	0.494379	928	2	3	1	1
																																									NXF1	0.493644	929	5	12	9	16	3	11
																																									NUDCD3	0.493121	930	1	1	14	20	5	5
																																									PBX1	0.491697	931	5	5	7	7	5	6
																																									XPO5	0.488661	932	1	1	5	8	3	5
																																									HIRIP3	0.484238	933	1	5	1	3	1	1
																																									PSMB5	0.482995	934	6	9	0	1	3	3
																																									DCTN2	0.482436	935	6	7	8	9	5	6
																																									CSTF1	0.480881	936	6	6	7	9
																																									POLR2J	0.480877	937	0	1	1	1
																																									KIFC2	0.479892	938	3	4	2	3	1	1
																																									WDR57	0.478547	939	1	3			1	3
																																									CDGAP	0.472728	940			10	17	5	10
																																									MAF1	0.472175	941	2	3	1	2	3	5
																																									SLC25A14	0.469434	942	1	4	2	2	1	2
																																									HARS	0.465551	943	5	11	4	7	4	10
																																									USF2	0.463517	944	0	3	4	7	5	9
																																									RNF123	0.462626	945	2	3	1	1	1	1
																																									UBE2R2	0.46051	946			10	16	9	15
																																									KBTBD4	0.460063	947	0	2			2	4
																																									PSMA4	0.4551	948	6	9	5	5	1	1
																																									SLC27A4	0.454966	949	1	2	3	4	3	4
																																									NR1H2	0.446654	950	3	4	2	3	0	1
																																									NLE1	0.44317	951	1	2	2	5	3	3
																																									HMG20B	0.43665	952	4	4	3	3	1	1
																																									ATP6V1G1	0.433588	953	1	1	6	8	2	3
																																									GRIN1	0.432815	954	1	1	4	7	5	7
																																									PRMT5	0.430976	955	4	9	2	3	3	6
																																									VDAC3	0.430737	956	5	8	4	9	4	11
																																									HSD17B10	0.429292	957	1	1	1	1	1	1
																																									NEDD8	0.429276	958	7	12	3	5	4	7
																																									TRMT1	0.423313	959
																																									DHDDS	0.421569	960	6	10	8	9	8	14
																																									TOP3B	0.417046	961			1	3	5	5
																																									SERF2	0.412543	962	0	1	5	6	5	7
																																									ALKBH5	0.411618	963	1	1	5	11	3	11
																																									UBE2N	0.409185	964			13	21	13	19
																																									RNASEH2A	0.405796	965	2	5	1	2	1	1
																																									ATP6V1F	0.404275	966	4	7	1	1	1	5
																																									DHRS3	0.401374	967	3	4	4	5	2	3
																																									RPS9	0.401201	968	1	5			1	2
																																									APBA2BP	0.401017	969	3	6			4	4
																																									TRAPPC5	0.394096	970			1	1	1	1
																																									RAB35	0.385664	971			6	10	7	11
																																									RAB5C	0.376799	972	3	5	6	11	5	6
																																									NRBF2	0.372717	973	2	5	9	16	7	16
																																									WARS	0.372612	974	2	3	10	11
																																									EIF2B2	0.369767	975	5	5	2	2
																																									UBE2Z	0.364422	976	1	1	6	11	7	13
																																									DNAJC8	0.363628	977	3	5	6	11	8	14
																																									CENTG3	0.359153	978	1	3	6	6	7	11
																																									IMPAD1	0.357526	979	1	2	24	36	7	10
																																									SARM1	0.348781	980	0	1	10	15	1	2
																																									SIN3A	0.348196	981	2	2	7	9	10	12
																																									ZW10	0.345294	982	5	5	1	1
																																									DTX3	0.341501	983	4	5	5	9	3	6
																																									PCCB	0.335876	984	2	5	0	1	9	15
																																									CDKN2D	0.331139	985	3	5	2	3	5	7
																																									PRCC	0.328225	986	1	1	1	3	1	2
																																									GDPD2	0.316911	987	3	6	1	1	0	1
																																									IFIT5	0.316898	988			14	19
																																									C1QB	0.316069	989	2	2			2	2
																																									EIF4G1	0.315778	990	2	2	2	3	2	3
																																									SELM	0.31488	991
																																									TMEM60	0.313213	992	7	10	3	4	5	5
																																									TP53RK	0.308684	993			7	17
																																									GBA2	0.308261	994	4	7	1	3	2	4
																																									THAP7	0.296462	995	0	1
																																									TMEM59L	0.285452	996	3	6	3	6	1	1
																																									RCSD1	0.273922	997	0	2	8	11	5	7
																																									CENTD2	0.236924	998			1	4	2	6
																																									SLC39A4	0.206463	999			0	1	4	4
																																									ARFIP1	0.199595	1000	1	1	10	14	10	15
[truncated: 4 more columns]
