# Supplementary material for: miRNA Regulation of Gene Expression: A Predictive Bioinformatics Analysis in the Postnatally Developing Monkey Hippocampus
Source: PLoS One. 2012 Aug 28;7(8):e43435. doi: 10.1371/journal.pone.0043435 (PMC3429458; doi:10.1371/journal.pone.0043435)
Supplement: Table S3 — Relation between the number of miRNAs targeting a gene and its pattern of regulation. (XLS) [file pone.0043435.s003.xls]

## Sheet: Sheet1
Supporting information 3: Relation between the number of miRNAs targeting a gene and its pattern of regulation
A. Relation between the number of miRNAs targeting the same genes and the pattern of regulation of gene expression (down-regulated versus control genes). Proportion of target genes of the 65 miRNAs identified in Figure 2 that are comprised in the 1000down group versus the 1000control group, as a function of the number of miRNAs targeting each target gene.
hsa targetscan
Number of miRNAs targeting the same gene				1	2	5	10	15	20	25
Number of genes targeted in 1000down (d)				911	816	565	344	190	101	49
Number of genes targeted in 1000control (c)				889	801	538	286	150	66	23
Ratio d/c				1.02	1.02	1.05	1.2	1.27	1.53	2.13
Chi-square significance, p<0.05				No	No	No	Yes	Yes	Yes	Yes
mml targetscan
Number of miRNAs targeting the same gene				1	2	5	10	15	20	25
Number of genes targeted in 1000down (d)				867	763	523	291	139	66	30
Number of genes targeted in 1000control (c)				843	745	489	230	110	41	12
Ratio d/c				1.03	1.02	1.07	1.27	1.26	1.61	2.5
Chi-square significance, p<0.05				No	No	No	Yes	No	Yes	Yes
microrna.org
Number of miRNAs targeting the same gene				1	2	5	10	15	20	25	30	35
Number of genes targeted in 1000down (d)				853	758	534	306	175	92	48	25	16
Number of genes targeted in 1000control (c)				778	629	384	191	86	47	21	8	3
Ratio d/c				1.1	1.21	1.39	1.6	2.03	1.96	2.29	3.13	5.33
Chi-square significance, p<0.05				No	Yes	Yes	Yes	Yes	Yes	Yes	Yes	Yes
hsa mirbase
Number of miRNAs targeting the same gene				1	2	5	10	15
Number of genes targeted in 1000down (d)				817	691	339	46	4
Number of genes targeted in 1000control (c)				734	542	173	15	0
Ratio d/c				1.11	1.27	1.96	3.07	-
Chi-square significance, p<0.05				Yes	Yes	Yes	Yes	Yes
B. Graphical representation of the relationship between the amplitude of the change in gene expression (x axis) and the number of miRNAs targeting each gene (y axis). Each point represents a gene of the 1000down group (Gene symbol appears when you point the dot, select the figure first). A. hsa-TargetScan. B. mml-TargetScan. C. microRNA.org. D. hsa-miRBase. There are significantly more genes show…
C. Relations between the number of miRNAs targeting each gene and the amplitude of the change in its expression pattern. We considered the number of genes targeted by at least one, five, ten, fifteen, twenty and twenty-five miRNAs. We compared the 200 genes exhibiting the strongest pattern (difference in expression between newborns and adults in CA1; ratio, 1.51 to 3.91) with the 200 genes (left …
Hsa targetscan											Hsa targetscan
Number of miRNA(s) targeting the same gene				1	5	10	15	20	25		Number of miRNA(s) targeting the same gene				1	5	10	15	20	25
Number of genes per group				200	200	200	200	200	200		Number of genes per group				500	500	500	500	500	500
Number of genes targeted in the strong pattern group				181	116	78	41	30	16		Number of genes targeted in the strong pattern group				458	287	182	100	64	35
Number of genes targeted in the weak pattern group				175	107	60	30	9	5		Number of genes targeted in the weak pattern group				454	278	162	90	37	14
Ratio				1.03	1.08	1.3	1.37	3.33	3.2		Ratio				1.01	1.03	1.12	1.11	1.73	2.5
Chi-square significance p<0.05				No	No	No	No	Yes	Yes		Chi-square significance p<0.05				No	No	No	No	Yes	Yes
Mml targetscan											Mml targetscan
Number of miRNA(s) targeting the same gene				1	5	10	15	20			Number of miRNA(s) targeting the same gene				1	5	10	15	20
Number of genes per group				200	200	200	200	200			Number of genes per group				500	500	500	500	500
Number of genes targeted in the strong pattern group				173	112	61	36	21			Number of genes targeted in the strong pattern group				433	268	153	84	46
Number of genes targeted in the weak pattern group				172	97	46	16	6			Number of genes targeted in the weak pattern group				435	255	138	55	20
Ratio				1.01	1.15	1.33	2.25	3.5			Ratio				1	1.05	1.11	1.53	2.3
Chi-square significance p<0.05				No	No	No	Yes	Yes			Chi-square significance p<0.05				No	No	No	Yes	Yes
Microrna.org											Microrna.org
Number of miRNA(s) targeting the same gene				1	5	10	15	20	25		Number of miRNA(s) targeting the same gene				1	5	10	15	20	25
Number of genes per group				200	200	200	200	200	200		Number of genes per group				500	500	500	500	500	500
Number of genes targeted in the strong pattern group				170	113	67	38	22	13		Number of genes targeted in the strong pattern group				433	288	171	96	55	27
Number of genes targeted in the weak pattern group				165	95	50	24	7	6		Number of genes targeted in the weak pattern group				420	246	135	79	37	21
Ratio				1.03	1.19	1.34	1.58	3.14	2.17		Ratio				1.03	1.17	1.27	1.22	1.49	1.29
Chi-square significance p<0.05				No	No	No	No	Yes	No		Chi-square significance p<0.05				No	No	Yes	No	No	No
Hsa mirbase											Hsa mirbase
Number of miRNA(s) targeting the same gene				1	5	10	15				Number of miRNA(s) targeting the same gene				1	5	10	15
Number of genes per group				200	200	200	200				Number of genes per group				500	500	500	500
Number of genes targeted in the strong pattern group				161	64	10	1				Number of genes targeted in the strong pattern group				402	170	27
Number of genes targeted in the weak pattern group				162	67	6	3				Number of genes targeted in the weak pattern group				416	169	19
Ratio				0.99	0.96	1.67	3				Ratio				0.97	1.01	1.42
Chi-square significance p<0.05				No	No	No	No				Chi-square significance p<0.05				No	No	No
D. Graphical representation of the relationship between the amplitude of the change in gene expression (x axis) and the number of miRNAs targeting each gene (y axis). The primate-specific miRNAs have been omitted in the number of miRNAs targeting each gene. Omitting the primate-specific shows that the relationship between amplitude and number of miRNAs is weaker, but still present and significant…
E. Relations between the number of miRNAs targeting each gene and the amplitude of the change in its expression pattern excluding the primate-specific miRNAs in the number of miRNAs targeting the same genes. We considered the number of genes targeted by at least one, five, ten, fifteen, twenty and twenty-five miRNAs. We compared the 200 genes exhibiting the strongest pattern (difference in expres…
Hsa targetscan
Number of miRNA(s) targeting the same genes				1	5	10	15	20	25
number of genes targeted in the strong pattern group				168	86	35	19	5	0
number of genes targeted in the weak pattern group				165	74	18	6	4	1
ratio				1.01818	1.16216	1.94444	3.16667	1.25	0
Chi-square significance p<0.05				No	No	Yes	Yes	No	No
Mml targetscan
Number of miRNA(s) targeting the same genes				1	5	10	15	20
number of genes targeted in the strong pattern group				163	81	30	15	3
number of genes targeted in the weak pattern group				160	74	17	7	3
ratio				1.01875	1.09459	1.76471	2.14286	1
Chi-square significance p<0.05				No	No	No	No	No
Microrna.org
Number of miRNA(s) targeting the same genes				1	5	10	15	20	25
number of genes targeted in the strong pattern group				160	74	29	14	5	2
number of genes targeted in the weak pattern group				161	66	14	3	3	2
ratio				0.993789	1.12121	2.07143	4.66667	1.66667	1
Chi-square significance p<0.05				No	No	Yes	Yes	No	No
Hsa mirbase
Number of miRNA(s) targeting the same genes				1	5	10
number of genes targeted in the strong pattern group				148	29	0
number of genes targeted in the weak pattern group				143	25	0
ratio				1.03497	1.16
Chi-square significance p<0.05				No	No
F. The genes of 1000down gene list are ranked from the gene showing the weakest (ARFIP1) to the strongest pattern (YBX1) (see Materials and Methods). For each database, the first column indicates the total number of miRNAs targeting each gene and the second indicates the number of miRNAs, not including primate-specific miRNAs, targeting each gene.
	hsa targetscan		mml targetscan		microrna.org		mirbase
ARFIP1	14	10	12	9	15	10	1	1
SLC39A4	1	0			4	4
CENTD2	4	1	2	1	6	2
RCSD1	11	8	7	4	7	5	2	0
TMEM59L	6	3	4	3	1	1	6	3
THAP7							1	0
GBA2	3	1	1	0	4	2	7	4
TP53RK	17	7	11	5
TMEM60	4	3	3	2	5	5	10	7
SELM
EIF4G1	3	2	2	2	3	2	2	2
C1QB					2	2	2	2
IFIT5	19	14	17	11
GDPD2	1	1	2	2	1	0	6	3
PRCC	3	1	3	1	2	1	1	1
CDKN2D	3	2	3	1	7	5	5	3
PCCB	1	0			15	9	5	2
DTX3	9	5	5	3	6	3	5	4
ZW10	1	1	2	1			5	5
SIN3A	9	7	10	5	12	10	2	2
SARM1	15	10	12	9	2	1	1	0
IMPAD1	36	24	31	22	10	7	2	1
CENTG3	6	6	6	5	11	7	3	1
DNAJC8	11	6	8	5	14	8	5	3
UBE2Z	11	6	9	6	13	7	1	1
EIF2B2	2	2	1	1			5	5
WARS	11	10	10	9			3	2
NRBF2	16	9	16	9	16	7	5	2
RAB5C	11	6	7	4	6	5	5	3
RAB35	10	6	7	6	11	7
TRAPPC5	1	1			1	1
APBA2BP					4	4	6	3
RPS9					2	1	5	1
DHRS3	5	4	2	2	3	2	4	3
ATP6V1F	1	1	1	1	5	1	7	4
RNASEH2A	2	1			1	1	5	2
UBE2N	21	13	20	15	19	13
ALKBH5	11	5	10	4	11	3	1	1
SERF2	6	5	7	5	7	5	1	0
TOP3B	3	1	1	0	5	5
DHDDS	9	8	10	9	14	8	10	6
TRMT1
NEDD8	5	3	2	2	7	4	12	7
HSD17B10	1	1	3	2	1	1	1	1
VDAC3	9	4	6	3	11	4	8	5
PRMT5	3	2			6	3	9	4
GRIN1	7	4	6	4	7	5	1	1
ATP6V1G1	8	6	8	5	3	2	1	1
HMG20B	3	3	5	5	1	1	4	4
NLE1	5	2	5	4	3	3	2	1
NR1H2	3	2	4	3	1	0	4	3
SLC27A4	4	3	3	3	4	3	2	1
PSMA4	5	5	6	6	1	1	9	6
KBTBD4			3	2	4	2	2	0
UBE2R2	16	10	15	11	15	9
RNF123	1	1	4	1	1	1	3	2
USF2	7	4	3	2	9	5	3	0
HARS	7	4	4	3	10	4	11	5
SLC25A14	2	2	2	1	2	1	4	1
MAF1	2	1	1	1	5	3	3	2
CDGAP	17	10	14	9	10	5
WDR57			3	2	3	1	3	1
KIFC2	3	2	6	5	1	1	4	3
POLR2J	1	1	3	1			1	0
CSTF1	9	7	7	5			6	6
DCTN2	9	8	9	8	6	5	7	6
PSMB5	1	0			3	3	9	6
HIRIP3	3	1	3	2	1	1	5	1
XPO5	8	5	11	7	5	3	1	1
PBX1	7	7	6	6	6	5	5	5
NUDCD3	20	14	14	13	5	5	1	1
NXF1	16	9	14	10	11	3	12	5
MRPL12	1	1	2	2			3	2
RANBP10	16	9	11	9	18	9	2	0
DUT	9	6	8	6	5	4	2	2
TMEM24					6	5	1	0
TBCE	5	3	2	2	1	1	3	1
THYN1	1	0	2	0	1	1	5	4
TARBP2	2	2	2	1	16	12	7	6
JMJD2B	11	7	12	9	1	1
AARSD1					2	0	3	2
ARD1A	1	1	1	1	1	1	5	3
UBAP1	7	4	5	4	11	7	4	3
FLAD1	2	1	3	2	2	1	4	3
ATP6V1A	19	13	19	15	20	12
PFDN5	1	0	2	1			2	0
RDH11	13	7	11	6	4	2	1	0
BTG1	12	7	12	8	19	14	5	4
GNPAT	3	1	6	4			4	3
CCDC16					11	4	5	2
EIF4B	13	6	2	1	11	5	4	2
GPR177	12	6	10	5	11	5	11	8
STX10							5	2
DIMT1L	10	5	5	5	1	0	2	1
PTPMT1	1	0	1	0	6	3
ZDHHC3	8	6	10	6	4	1	1	1
GRN			1	0	3	2	6	4
TEX264	1	1	1	1	1	1	5	4
TIMM17B	3	1	1	1	3	2	5	4
MED12	5	3	2	2	2	1	2	1
PHF23	8	1	5	1	7	2
LFNG	9	4	10	8	5	4	6	2
FCGRT	4	0	2	0	17	10	9	3
RNF40	3	0	3	3
NDUFA11							1	1
MAPK1	26	16	28	17			2	0
MED10	3	3	6	2			5	2
SH3BP5	9	3			1	1
POLR1D	18	9	14	6	17	9	6	5
UBE2L3	9	5	8	6	6	4
RNF20	9	2	10	4	9	4	2	1
SCCPDH	8	2	2	1	7	3	2	2
KCNB2	1	1	2	1	2	1	3	2
VPS45	5	3	4	3	4	2	8	5
TCEB3	3	3	5	3	5	5
HSPC171					9	8
BRUNOL4	8	6	8	7			3	1
HTRA2	2	1	2	1	3	1	3	2
RAB1B	9	4	7	5	11	8	1	1
NRXN1	12	4	9	5	27	13
PRDM2	10	8	8	5	35	23	1	0
ARAF	4	2	2	2	4	3	7	6
AKAP13	32	22	25	19	7	5	1	1
PARP2	2	2	2	2	3	3	7	4
BBS9	11	5	11	8	16	8	2	2
JAK1	9	4	4	2	5	2	6	3
RAB30	8	5	9	5	12	9	6	5
NGRN	3	3	1	1	1	1	5	2
ING4	5	3	6	4	6	3	2	2
RAB3GAP2	7	5	7	4	1	1	1	0
CREB3			1	0
UBTF	10	5	7	6	7	5
FKBP4	7	6	8	6	3	2	2	1
MON1A	2	1	1	1	2	1	8	3
TOM1	3	3	4	3	3	3	4	4
PTRH1	1	1	1	1	3	3	3	3
COMMD4			1	0
MAP7D1	8	6	7	6	9	8	6	6
MRPL24	1	1					4	2
TREML1					2	1
CLIP1	19	13	13	11	25	14	5	3
ZC3H14	21	9	16	9	9	3	7	1
HNRPA3					38	25	5	1
ARRB1	3	3	4	4	3	3	2	2
AATF	2	2	2	2			5	4
BAT2	3	2	4	3	3	3	3	3
TRPV2							1	1
CEP70	5	2	7	4	7	6	4	3
ZNF513	3	2	3	2	2	1	6	2
SF3B4	2	1	1	1			3	2
CARS	1	1					2	1
EID1	11	7	12	9	11	6
OTUD7A					1	1	2	2
TAGLN2	8	3	5	2	7	5	5	4
B3GAT3	3	2	2	2	8	6	9	6
TRIM44	20	13	16	11	19	13
AGPAT6							1	1
LASS2	11	5	6	3	9	3	1	0
FBXO41	18	11	14	7	13	8
BRP44	3	2	3	2	2	1	5	2
BRMS1			2	1	1	1	5	5
EIF2B4							1	1
NIP30	17	11	15	12	4	2
FAM89B	3	1	2	1	1	1	1	1
IGF2R	15	11	13	9	3	3	1	1
AGPAT1	12	9	6	5	5	2	1	0
NPEPPS	10	6	6	4	16	9	2	1
CHID1	5	4	4	3
RBM8A	16	14	15	11	1	1	3	3
POGK	18	13	19	14	2	2
RBM10			1	0			1	1
TADA1L	15	9	9	5	5	4	2	1
PRKD2	1	1	1	1			2	0
STMN1	11	10	7	6	5	4	9	7
MCAM	7	4	8	5	2	1
PPP1R8	12	7	5	3	18	13	6	6
PA2G4	11	8	8	7	7	6
EIF2A	15	9	10	3	1	1	2	2
IHPK2	9	7	8	5	13	9	6	1
BUB3	3	1	4	0	17	9	6	4
M6PR	14	6	9	8	14	7	3	3
DBN1	5	4	7	5	6	5
LSM2	9	5	3	1	2	1	6	3
FARS2	1	0	1	0	1	0	4	2
SFRS3	16	7	11	6	14	6	2	2
PIAS2	5	4	4	4	6	5	8	7
ALDH1L1	2	2	2	2			3	3
DLC1	18	15	16	14	17	12	4	4
MAOA	19	14	14	12	10	7
NSL1	43	27	38	27	28	14	8	3
FNDC5	13	8	12	9	17	13
FAM98C	1	0	1	0
ICA1	1	1	3	1	8	5	9	3
CHD7	10	8	8	6	12	8	4	3
FBXW2	38	21	32	21	46	25	2	0
KCTD5	11	5	11	7	12	8	2	0
COMMD10	12	7	4	3	6	3	3	1
SLC25A1	2	2	4	4			1	1
VKORC1	3	2			1	1	1	1
CSF1R	4	2	5	3	1	1	1	1
SDHC	18	11	13	9	14	9	5	2
CRELD1	4	4	3	3	4	4	2	2
STAT1	16	9	11	7	8	4	1	1
RHOG	6	5	5	4	8	6	7	4
PPP2R2C	15	7	14	9	12	8
MRPS24	3	2	1	1			2	1
SDHA	1	0	2	1
STX12	23	14	21	14	25	17	2	2
ADRM1	1	1	2	2			3	1
TMED10	22	13	17	10	27	17
COPZ1	5	3	6	3	8	3
RPS11							1	0
HBXIP	1	1	3	2	3	1	10	5
BCCIP	6	5	3	1	9	6	9	6
USP21	1	0	1	0	1	0	1	1
GRINA	6	4			5	3	5	3
CLIP2	9	6			2	1
POLE4	6	3	5	3	8	5	11	8
CLIC1	6	2	5	2	4	2	7	2
DBP	1	1	1	1	4	3	2	2
HMGN1	6	2	7	3	5	2	8	5
CEP57	14	9	13	10	2	1	3	1
H2AFJ	18	13	16	11	2	2	1	1
GRAMD1A	5	3	3	3	6	1	9	3
PSAT1	10	5	12	7			5	3
PDE6D	5	4	5	3	4	2	5	2
MRPL4	1	0	1	1	3	2	2	2
PTHR1							2	2
TMEM55B	5	3	5	3	7	5	4	4
CPNE4	6	2	3	3	7	4	7	5
SLC25A11	2	1	2	1	2	1	4	2
RBM14	4	2	5	2	3	1	2	1
PLXNB2	3	2	5	2			2	0
CDH2	12	9	13	8	17	9	4	3
IQWD1	5	2	4	3	8	4	6	4
DEGS1	6	4	10	6	1	1	3	2
ERP29	3	2	2	2	2	2	2	1
SNRPB	1	1	1	1	5	3	7	7
NFIX	20	13	16	12	23	16	3	3
H2AFV	18	12	17	11	7	4	5	3
CKS1B	4	2	6	2	5	3	6	4
SFRS4	6	5	8	6	4	4	8	8
RBM6	4	4	5	5	3	3	5	5
RBMX	4	3	5	4	7	4	3	1
ANXA5	4	4	4	3	7	6	7	5
RPL28	19	13	16	11	1	1
RUSC2	2	0	1	1	5	3	4	2
SLC39A9	14	8	12	7	13	6	1	0
TAF12	2	2	4	2	3	1	5	3
SNAG1					2	1	5	3
CTR9	11	5	8	6	3	2	3	2
GNB1	15	10	15	11	9	7
SCAND1							1	0
ELOVL1	2	1	2	2	4	1	1	0
MRPL43	4	2	1	1	4	2	13	6
WDR61	1	1	2	2			4	3
SMARCA4	7	7	9	8	6	6	7	7
TMEM57	16	11	13	10	7	5
RAB4A	11	9	10	9	4	3	9	8
FUNDC2	21	15	9	5	3	2
SNRPB2	3	2	3	2			4	3
RPS19
TM9SF4	9	8	8	6	5	3
ZFAND2B	1	1			5	3	2	1
SLC25A12	14	10	11	9	13	10	3	2
MRPL38			1	1	1	1	5	5
FIBP	1	1	2	2	2	2	4	4
GALK2	5	2	5	4	5	3	3	0
ITFG1	3	3	5	3	6	3	14	11
CALCOCO2	9	5	11	8	3	2	1	1
NCOA2	11	6	11	6	10	6
ERCC1
TBL1XR1	28	18	22	18	37	22	4	2
AAMP	2	1	3	2	1	0	6	5
HDDC2	8	7	6	6	1	0	6	4
SSR2	1	1	2	1	4	2	5	1
RANBP5					13	7
PHB2	2	1	1	1	4	1
ECHDC1	11	8	7	7			9	5
PSMD13	2	2	3	2	1	1	6	2
RASSF8	5	4	5	2	23	12	2	2
ABHD6	8	5	6	6	7	7	3	3
SNRPA	3	1	2	1	3	1	2	1
TMEM35	12	7	14	8	7	3	4	4
RPS6KC1	6	5	7	5	1	1
UBFD1	20	13	18	12	23	13
TRIM27	18	12	16	11	22	12	1	1
GNB5	16	7	11	3	1	0	3	1
LMO4	5	3	6	3	10	5	4	2
DAXX	1	1			2	2	6	5
ENSA	16	12	15	10	17	9	11	6
UBE2Q1	13	9	13	8	17	10
RNF130	1	1	2	1	3	1	2	1
PSMD8	3	3	3	3			4	3
ATP13A1	2	1	3	1			1	1
SEC11A	5	3	3	3	8	5	6	5
TOB2	10	4	12	6	12	5
SSRP1	2	2	2	1	4	2	7	3
GRM7	14	9	10	8	20	12	7	5
GPKOW	4	2	1	1	4	3	7	4
CIB1	2	0			2	1	5	4
ARF6	22	12	18	11	4	2	3	1
TMEM70	9	6	11	6	3	3	4	3
DDAH2	3	3	2	2	1	1
SLC25A39	4	4	1	1	1	0	10	6
SMARCC1	17	10	12	11	18	11	1	0
CALU	22	14	17	11	23	16	5	2
TLOC1					19	8
FBXO11	15	8	10	3	12	5
NPR2	1	1	1	1	6	6	10	8
CDC42	12	7	13	9	26	23	7	7
PTS	8	2	4	1	8	2	6	1
BAD	3	2	1	1	2	2	8	4
RYR1	1	1			15	10	1	1
NQO2	2	2	1	1			4	4
SAAL1	1	1	1	1	3	1	2	1
PPP2R5B	2	2	3	2	4	3	2	2
TIMM23	7	3	5	5	5	2	6	3
WDFY3	33	21	29	20	31	19
TPM2	2	2	2	2	1	1	3	3
YKT6	7	3	11	3
ATP2C1	18	12	16	12	13	9	8	3
CAMTA1	23	16	22	17	33	20	5	5
TRIM3	5	2	2	2	9	7	10	8
ZFP91	25	13	19	13	42	22	5	3
WBSCR17	8	5	9	6	6	3	1	1
EBP	1	0			2	1	5	3
UHRF2	9	4	5	4	18	10	6	6
HS2ST1	36	24	30	20	35	19	7	3
PFKM	3	2	3	3	3	2	4	3
GPX4	2	1					3	2
MAD2L2	3	2	2	2	2	2	11	10
HINT2	1	0			2	0	3	1
YLPM1	11	6	11	7	6	2	10	4
APTX	3	2	5	3	9	6	3	3
GNAI2	8	5	5	5	4	3	1	1
RPS10			1	1	2	1	6	4
PPIL3	5	4	5	4			8	5
DDR1	15	10	9	4	6	4	2	2
APLP2	12	10	12	9	3	3	2	2
NUDT3	5	2	4	1	11	7	12	8
CTCF	12	5	7	4	17	9	4	3
TMEM32	16	11	22	15	27	16
UBE2H	17	8	13	6	14	8	6	2
AIFM3	3	2	2	2	2	1	2	1
NSMCE1	1	1					1	1
PAIP1	12	7	10	7	10	5	4	3
CHCHD6					2	2	1	1
TH1L	3	3	1	1			4	1
COPS8	10	6	10	9	13	9	2	0
WDR1	12	7	12	8	9	5	2	0
ARHGAP21	6	5	9	7	15	10	10	8
SEPW1	5	3	3	3	1	1	4	2
APOE	1	1					1	1
CNOT6L	38	25	37	26	38	24	3	1
RNF113A	1	0	2	1	1	1	3	1
DLGAP1	2	1	2	1	2	1	3	2
TXNDC4	25	12	20	11	21	11
HDAC6	2	0	1	0	3	1	5	4
MYCBP2	4	2	3	2	9	3	3	2
RTN2	4	2	3	2	3	1
CUL1	3	2	4	4	5	3	3	1
GNA11	2	1	2	2	2	1	5	4
ATP6V0E1	7	4	4	3	3	0	7	2
ZNHIT1							5	3
ATP6V0C	3	3	6	4	5	4	4	3
ASTN1	15	8	15	10	11	2	4	4
APEX1	2	1	3	2			1	0
TFPT							4	3
LUC7L	3	1	4	2	4	4	3	3
DDX17	17	12	16	10	10	6	2	1
BTF3	6	3	3	3	4	2	7	5
SLC1A6
SQLE	2	0	3	2	1	0	8	5
RPN2	3	2	4	3	3	1	6	4
ALDH2	4	2	2	1			2	1
KHDRBS1	10	7	13	8	12	8	1	1
VSNL1	8	4	6	4	11	6	5	2
CADM2	20	14	19	12	17	10	1	1
CTNNBL1					7	7	1	0
ELMO2	8	5	4	3	15	10	1	1
G3BP1	11	4	8	4	11	4	2	0
TMEM50A	14	8	11	7	2	0	4	2
POLDIP2	8	5	11	5	9	6	1	1
FMNL1	2	1	1	1	3	2	4	4
RTN1	11	4	8	4	22	13	6	1
SPOP	15	7	8	7	12	9
DNAJC17	1	1
VPS72							4	2
AQP4	24	14	22	14	20	10	3	1
SUDS3	15	9	15	10	16	6
SRA1	7	5	7	4	2	0	8	7
JUNB	7	4	5	3	12	7	7	3
NUMB	7	3	9	3	17	11	1	1
CDK5	1	1	1	1	2	1	3	2
MOSPD1	18	14	13	8	17	9	3	0
ABCF1	8	4	10	4	2	2	4	3
RFX3	10	6	8	4	2	1	5	1
GEMIN7	6	6	6	4			2	1
DOCK3	22	16	19	15	19	14	3	2
FBXO2	1	0					2	2
SNRPA1	4	1	4	1	3	1	8	3
RPS4Y1	2	1			1	1
HLA-A	4	2	3	2	5	4
PIGC	2	1	1	1	2	1	9	6
HLA-G	8	5	5	5	8	7	9	6
SNX12	2	1	2	1	3	1	3	1
AHSA1	4	3	2	1	3	2	5	4
RPL10	11	5	6	2	5	3	1	0
PTBP1	10	7	5	5	6	2	1	1
POP4	2	2	3	2			3	3
SPCS2	20	13	14	11	11	9
SCAMP5	17	11	14	9	19	13
ACLY	6	4	3	3	7	3
GAL3ST1	3	2			1	0	7	6
CCDC22	7	5	7	6			9	8
MAST1							2	1
ERLIN2	20	13	16	10	16	9	1	0
WDR8	2	2	1	0	2	1	6	4
RUFY3	22	14	19	13	6	4	3	2
PTEN	27	17	21	16	38	20
NAV1	33	24	30	21	31	19
TNFRSF21	13	8	10	8	9	5	2	1
GTF2A2	1	0			1	0	2	0
RNF41	16	10	14	10	21	14
C1QBP	4	2	3	3			6	4
RUSC1	2	2	2	2			3	1
SEZ6L2	8	6	5	5	3	2	2	1
APIP	3	1	1	1			2	0
SRF	11	8	9	7	14	10	1	1
PNN	18	9	12	7	5	4	8	7
CUEDC2	2	1	2	1	1	0	4	2
FYTTD1	22	14			19	11	1	1
PICALM	19	12	13	11	21	13	2	2
GABARAP	3	3	2	1	6	4	4	2
NME1	2	1	1	0			7	5
PTPLB	3	2	3	1	12	7	1	0
DLAT	16	8	11	8	15	6	1	1
ATP6V1D	5	1	1	0			2	1
ALS2	14	10	10	10	9	5	8	4
TTYH1	2	2	4	4	5	5	2	2
STAG2	18	9	15	8	29	15	5	3
P4HB	5	1			1	0	1	0
PLAA	13	9	9	8	6	4	7	4
SLC4A3	2	2	3	1			2	2
ARIH2	14	9	11	7	14	8	7	0
PPIA	8	5	12	8	1	1	1	1
ACOT7	2	1	2	1			7	3
BCL7C	1	1	1	1	2	1	4	4
WDR22	18	12	15	11	22	13	5	5
PRPF3					1	1	5	4
SH3BGRL	10	7	10	8	6	3
ARHGDIB	5	4	6	5	2	1	5	4
WRNIP1	3	1	1	1	4	3	9	6
CCDC109A	12	8	10	8	17	8	1	1
NRXN3	20	12	15	10	24	15	5	5
HM13	8	6	7	4	3	1	2	1
TMEM65	27	18	25	16	11	8	1	1
VDAC2	7	2	5	2	5	2	8	4
CANX	24	12	20	11	16	9	1	0
DRAP1	2	1	1	1	1	1	5	3
SKIV2L2	1	1	1	1			2	1
NGDN	3	3	1	1	4	4
XPO1	7	3	7	4	14	8	5	2
PPP1CC	12	9	8	7	18	13	4	3
BAT3	2	0	1	0	1	0	6	4
HERC1	5	2	4	1	8	5	4	3
AP2M1	8	6	7	7	9	6	7	5
PAIP2	10	9	10	8	8	7	3	3
GDI1	5	4	4	4	7	5	3	3
ACSL1	10	7	13	9	13	8	1	1
WTAP	9	7	9	7	16	8	6	3
SET	14	9	9	9	17	9
COTL1	12	9	11	7	3	3	1	1
GATM	8	6	9	9	12	8	1	1
SPRY4	23	16	22	16	21	15
RNF10	4	1	2	2	2	0	6	4
CAMK2A	15	9	8	5	8	5	1	1
IMPDH2	2	1			2	1	1	1
POLR3K	3	3	2	2			1	1
CRIPT	8	6	7	5	7	3	4	2
PCMT1	13	10	10	8	20	12	16	11
MDS032					1	1
MBD4	8	3	3	2			8	5
ASF1A	14	7	13	7	8	4	4	3
SYNE2	6	4	6	4	2	2	2	0
GRIPAP1	4	1	1	1	4	3	3	3
PAPSS1	3	2	2	2	7	5	4	2
SNX5	9	5	7	4	4	2	6	4
DHPS	1	1	1	1			2	2
VDAC1	6	4	6	5	8	5	2	2
NT5DC2	2	2	1	1			2	2
UBE2D2	17	11	14	12	25	15
NONO	7	5	7	5	6	5	3	3
LMAN2			1	0	4	3	1	1
GTF2H4					1	0	6	4
APBB1	2	1	4	4	3	2	4	2
LSM12	13	8	11	7	19	10
CD164	22	13	18	13	28	17	1	1
DPYSL2	17	8	16	10	14	7	2	2
SELS	2	1	1	0	6	5
ZFAND3	17	14	16	12	10	9	2	2
FHL1	12	5	8	6	15	7	3	1
NFIA	8	6	8	6	12	8	6	5
ARPP-19	24	17	25	17	17	11
COL4A2	5	3	5	4			3	0
SFPQ	14	8	13	9	15	9	3	2
XPO7	11	7	12	9	3	3	3	2
VPS28	2	2	2	1			1	0
FAM19A5	10	5			5	2
CLPTM1	1	1			3	3	7	6
BMPR1A	21	10	13	5	21	7	6	2
METTL3	1	1	2	1	5	3	9	7
RPL5							2	2
PARP6			1	0	2	2	6	5
ANKRD17	15	12	12	11	19	12	2	2
TCEAL2	3	1			4	2	8	3
PARK7							1	1
RSRC2	9	4	5	3	15	7	9	7
FBLN1	3	2	3	1			6	3
ZNF652	18	10	19	11	10	5
CBX1	14	10	12	9	12	7	2	2
USP37	27	15	24	15	15	10
DSTN	6	4	9	4	11	6	6	2
UTX	15	8	12	8	15	6	3	1
TTC5	3	2	3	3	2	2	9	5
DHX15	5	2	5	2	3	2	2	1
CCT3	5	3	3	2	3	1	8	5
GLG1					2	2	4	3
MRPS18B	11	8	10	7			7	3
ZNHIT4	1	1	2	2	2	2
SART1	9	6	6	4	2	1	4	4
PTDSS1	5	3	8	4	11	7
2011-09-01
DNAJB2	6	5	5	4	11	9
MPV17	4	4	4	3			3	3
CSE1L	4	2	4	2			6	6
TADA3L	7	2	4	4			6	4
RAF1	9	6	5	5	1	1	2	2
TIMM44	2	2	2	2			3	2
CAPRIN1	23	16	22	14	27	13
CSNK2B	4	2	4	2	2	1
DKC1	8	3	7	4			4	0
HMP19	12	7	10	8	8	4
IRF2BP2	20	10	18	12	27	15
ATP6V0B	1	0			3	1	9	8
APOA1BP	3	3	2	2	3	2	5	3
PPP4C	7	4	4	3	7	4	6	3
MKRN1	15	10	13	10	24	14	3	0
PATZ1	13	6	11	5	15	13	2	2
EHMT2	3	3	1	1			5	5
WWC1	3	1	2	2	5	5	5	5
ARID4A	15	9	15	9	22	11	2	2
TRAPPC3	3	2	5	3	3	3	4	3
RAB4B	1	0	2	1	8	6
DBC1	3	3	5	4	3	3	11	7
YTHDC1	21	15	25	18	11	8	2	2
ASCC2	5	3	2	2	1	0	2	0
PAFAH1B3							3	2
ACTR2	19	11	14	10	11	9	2	0
DHCR24	12	8	8	6	4	3	1	1
SUPT16H	12	6			22	14	3	3
TMEM115	2	1	3	1	4	2	4	2
CAMK2G	10	8	11	9	18	16	4	1
SNX17	3	1	2	2	11	5	6	4
ORMDL1	13	8	13	8	4	1
RER1	10	8	11	6	6	3	7	4
MRPL11	7	4	9	6			4	3
TCEAL8	7	4	5	5	10	5	5	3
RNASET2							3	2
CHIC2	6	4	6	4	10	5	17	11
ILK	2	1	1	1	3	2	5	4
NEDD4L	16	8	14	8	14	5	2	1
PSMD6	1	1	2	1	1	1	7	3
SERPINH1	1	0	5	1
PHF2	8	5	7	5	7	6	4	2
FTL					2	2	3	3
DNAJB11	3	2	2	1	4	3	7	4
RPL35	1	1	1	1	1	1	4	3
ENO2	8	6	5	4			2	2
SORBS1	25	12	20	13	13	7	7	3
CCND1	22	13	17	11	5	4
TRAM1	9	7	12	7	16	11
ZNF770	20	14	20	16	8	5
IGFBP2	5	4	2	2	7	4	10	5
PSMD10	4	3	4	2	5	1	10	8
CLTA	1	0	1	0	6	5	4	2
PRKAR2A	6	4	6	4	11	9	3	3
SEC61A1	12	7	8	7	3	2	1	1
PADI2	9	7	10	8	2	1	2	0
WAC	7	6	10	6	11	9	4	2
HNRPK					20	12	5	4
TAPBP	9	6	4	3	3	1	1	1
MGAT4B	11	8	9	7	7	6	6	5
EVL	2	1			3	1	3	1
ARMCX5	4	3	5	2	6	3	12	8
SNRP70	3	2	2	2	6	4	3	2
ARID1A	12	8	10	8	11	7	3	1
SFRS7	16	8	12	6	7	3	2	2
HMGN3	8	4	3	2	21	11	7	5
DHX9	2	1	1	1	3	1	7	5
RAD17	5	4	5	3	5	3	5	3
ATP6V0D1	2	2	3	2			2	2
MORN2					1	0	4	3
LRRC41	2	2	2	2	3	3	4	4
PRPF31	2	0					3	2
HDGFRP3	15	9	12	9	17	7
CDK8	5	3	6	3	11	6	3	2
ANTXR1	18	11	14	9	20	10	2	1
RNF5	6	4	2	2	2	0	1	1
PCBP1	4	2	3	2	5	2	4	3
CSPG5	2	1	3	2	5	5	11	10
SAP18	16	12	12	10	8	6	3	2
AK2	20	13	17	12	10	4	4	2
PPP1R14B	3	2	2	2	2	1	4	1
RBM5	5	4	6	3	22	13	9	6
BIN1	2	1					4	3
MFSD5	2	1	3	1	2	1	7	2
CD81	4	3	5	3	2	2	4	4
CDC42BPB	9	4	9	5	3	0	2	1
BIRC6	12	8	10	9	15	11	5	2
SLITRK3	10	5	10	5	12	3
NUCKS1	2	0	2	0
DNER	8	5	7	6	8	3	2	2
CPLX1	7	4	6	6	3	2
ZFP36L1	16	9	12	7	10	7	4	3
CCND2	29	20	23	18	30	19
TBRG1	29	17	20	11	5	2	4	3
SP1	30	18	25	18	40	23
FADS3	4	3	3	2
NDUFS2					4	2	4	1
BANF1	1	0	2	1	1	0	1	0
MAGED2	2	2	1	1	2	2	7	5
UQCRC1	1	1					4	1
SFRS6	21	12	17	13	7	4
UBAP2L	7	3	5	4	20	14	18	10
CIRBP	6	3	6	3	4	4	3	2
CTSB	14	7	8	4	5	3
PCSK1N	1	1	1	1	1	1	4	4
CNOT7	18	9	12	7	21	13	1	1
TTC19	13	8	8	5	3	3	1	0
PKIG	6	4	4	3	1	1	4	2
FXYD7	6	4	3	2	7	5	8	6
KIFAP3	4	2	1	0	3	2	6	4
HNRPD					11	6	3	1
NRBP1	4	2	1	1	10	8	9	8
ANK2	19	14	20	14	27	15	1	1
APEH	1	0			2	1	3	1
SFRS8			1	0	1	1	1	1
SEC23B	4	2	3	2	2	2	6	3
CHST11	3	1	3	1	2	0	5	2
STAT3	16	10	15	10	20	14
GABRG2	14	10	14	8	24	13
P117	1	1			1	1
HIVEP2	14	9	16	10	23	14	2	2
SKP1A					8	6	6	4
TAF10	1	1	1	1	2	2	2	2
SEC11C	2	0	2	0			1	1
AP1S1	5	3	4	3	10	6	6	4
PRELID1	3	3	2	2			6	5
BRD2	9	6	6	4	5	2	4	2
PSENEN	1	0					1	1
RAB11FIP4	30	21	22	15	14	9
DAD1	2	1			5	3	6	5
PON2	4	2	4	2	3	3	8	4
MIF
GPI	2	1	1	1	2	2	6	4
AXIN2	20	12	18	11	8	5
PURA	18	12	19	13	23	16	4	2
SOX2	11	1	7	2	15	4	4	2
CAPNS1	6	5	3	3	8	5	3	2
ZNF207	7	5	6	5	22	15	4	3
ICAM5	2	1			1	1	1	1
ARPC4	8	7	9	8	8	5	4	2
TSPAN3	13	10	11	9	14	8	7	5
PH-4	2	2	2	2	2	2
PRKCZ	4	3	6	4	2	2	8	6
ARF5	3	2	3	2	6	3	10	6
SNX2	5	5	5	5	6	5	6	4
KIF5C	31	18	28	22	13	9
KLHDC3	4	3	3	2	6	5	4	3
MYO16	15	10	14	11	8	7	7	4
HDAC5	10	9	11	9	6	5
EWSR1	4	3	3	3	3	3	7	4
ARPC2	2	1			5	4	8	6
PIGU	3	1	2	1	2	0	5	1
RALY	3	1	1	1	6	6	4	3
JARID2	17	10	15	9	28	17	1	1
CYCS	28	19	21	15	12	8
TIMM17A	13	6	13	7	15	7	3	2
CNBP	8	4	8	7	10	6	4	3
RAD23A	3	3			3	3
FYN	4	2	2	2	6	3	5	2
IVNS1ABP	10	6	9	6	11	4	6	4
ARIH1	4	4	4	4	5	4	7	6
PRR6	2	2	2	1	3	3	8	7
DNPEP	6	4	2	2	3	2	7	6
GAP43	2	2	3	2	3	3	6	6
NAGK	2	1	1	1	3	1	3	1
NOLA2	1	1	1	1	2	2	2	2
RBBP4	7	5	5	4	8	4	3	3
MEST	11	8	12	9	7	5	3	3
UBE2E1	7	4	9	7	5	4	6	6
SNCA	15	10	11	7	9	7	6	6
FAM76B	27	16	26	17	24	15
SEC31A	6	4	4	2	8	5	2	1
ERGIC3	1	0	3	2	3	3	2	0
BCLAF1	27	14	15	10	16	9
LSM14A	12	9	18	12	25	13	5	2
TRAPPC4	1	0					7	4
HMGB1	21	13	16	10	12	8	4	2
RBM12	19	13	19	14	25	13	17	9
RHOA	14	10	12	9	13	10	4	2
SNRK	25	12	18	11	18	8	1	0
PTOV1	4	2	4	2	7	4	1	1
SAE1	9	6	7	6	5	2	4	1
FEZ1	13	9	10	6	1	0	4	1
RPS6							7	5
PLXNB1	2	2	2	1	4	4	2	2
CNN3	11	8	11	8	15	11	6	5
MAF	32	21	24	16	26	14	3	3
EIF5B	11	8	8	7	9	9	6	6
BEXL1					9	3	4	0
SH3BGRL3	3	2	1	1			4	3
VCP	12	5	8	5	6	1	6	3
SPINT2	3	1	1	1			9	4
PPAP2B	12	7	18	12	12	6
SFRS10	9	5	7	4	15	10	7	4
KATNB1	1	1	2	1			2	2
GNAI3	28	18	25	18	33	18	1	1
CC2D1A	3	3	2	2	1	0	11	7
CD63	2	1			3	1	2	0
MARS					19	13	1	0
RPS3	1	1			1	1	5	5
SFRS5	5	2	4	2	25	15	8	3
UBL7	1	1	1	1	1	1	3	1
UNC13A	23	16	20	17	13	9
SMARCA5	4	3	3	3	5	3	5	3
SST	3	2	3	2	4	3	7	6
SCP2	8	4	1	0	19	13	2	2
PHB	9	6	6	4	5	3	1	0
NIPSNAP1	8	6	4	4	1	1
H3F3B	21	12	17	12	21	14
SNIP	15	9	10	5	12	8
KLF13	33	20	26	17	13	7
PFN1	4	2	1	1	6	2	7	2
ANXA6	2	1	1	1
PTP4A1	30	19	26	18	22	14
TAF15	1	0	2	0	5	2	11	3
OBSL1					5	4	9	5
PSMF1	17	12	11	8	9	7
BLMH	2	2	3	1	5	4	9	7
ACO2	5	5	5	4			7	4
DLG2	25	17	27	18	38	27	2	1
EIF4G2	14	9	12	10	12	7	6	3
RAD23B	18	10	20	12	28	14	2	2
YWHAQ	6	6	6	4	18	10	3	3
RBM9	29	21	26	21	7	4	6	5
TM9SF3	21	11	15	9	13	7
CLCN3	7	3	8	5	13	8	3	1
AK1	4	3	3	3	2	1	1	1
ARHGDIG	2	2	1	1	3	3	2	2
KLC1	9	6	10	6	1	1	6	4
FADS1	20	13	15	10	6	3	6	4
ACSL3	19	15	20	13	14	6	2	2
PQBP1					1	1
UBE1					2	1	2	1
RAP1GDS1	14	11	18	13	11	10	7	5
VPS29	8	3	6	3	5	1
PHACTR3	6	3	3	2	4	2	2	2
RPL13A	2	2	4	3	1	1	3	2
RNF146	6	3	5	3	11	5	4	4
CAPZB	6	4	7	5	4	3	10	6
AKTIP	9	5	9	7	12	4	2	1
EPC1	1	1	2	1	1	1	12	10
MYL6			1	0	2	2	3	3
LRRTM2	25	16	21	14	13	9	4	3
AZIN1	26	15	25	17	30	17
HSPBP1	2	2	1	1
PTN	4	3	4	3	5	2	6	3
OTUB1	6	4	5	3	9	6	4	3
DC2	5	2	3	1	9	4
MAPRE1	14	7	6	6	23	12	1	1
PRNP	12	8	9	6	6	3
MLF2	4	2	2	1	4	2	3	0
BLCAP	10	5	6	5	15	9	1	0
ACTR3	10	6	8	6	10	5	3	2
DDOST	4	4					6	5
CD99	4	2	2	1	5	2	11	5
TUFM	2	1	3	2			4	3
SCOC	14	8	17	8	15	10	8	6
APP	11	10	14	11	16	13	8	7
CPNE2	2	1	3	2	5	5	9	7
HNRPM					4	1	10	3
PIK3CA	8	5	5	4	8	3	10	6
PSCD2	2	2	3	2	9	9	5	4
PGK1	8	6	6	5	4	2
GRIA3	13	9	13	7	14	11	10	7
NACA	3	1	1	1	7	5	7	6
ARF3	14	9	10	8	19	12
ADCY1	32	19	24	15	8	7	1	1
MTRF1L	23	14	20	13	1	0	2	1
NEUROD6	7	3	4	4	14	9	7	5
TCEA2	3	1	1	1			4	1
SENP6	24	15	18	13	8	4	8	5
RGS7	4	3	6	3	9	4	6	5
CFL1	2	1	1	1	4	2	2	2
DCTN1	2	1	1	1	3	2	3	3
PRKAR1A	11	6	15	9	3	1
ST13	19	10	19	11	21	13
DNAJB5	6	4	7	4	6	4	2	1
ARL6IP5	11	6	11	7	1	1
TGFA	24	15	12	8	9	6
ACTR3B	8	5	11	7	12	9	2	2
PPIE	2	1	1	1			9	8
EPB41L3	9	5	9	7	1	0	6	1
PRPS1	3	2	6	4	4	3	4	4
GOLPH3	14	10	8	5	15	10	2	2
RHOB	11	7	9	7	14	12	2	2
RPL29	1	1			1	1
CKAP5	4	2	6	3	7	5	8	8
PFDN2	3	2	2	2	1	0	6	2
ACADVL	2	1	1	1			6	4
CTNNA2	10	2	8	3	12	4	1	0
AKAP8L					1	1	1	1
PPM1G	3	1	3	2	3	2	3	1
DHX30					2	1	5	3
BTG3	5	3	3	3	8	4	8	5
HSPD1			1	1	3	3	6	4
ASNA1	2	1	1	1	2	2	6	5
ILF3	14	9	14	9	17	10	1	1
ALDOA	1	1	2	2	2	1	2	1
RAB24	1	1			4	1
PLTP	2	1	2	1	1	0	8	6
SNX1	34	20	30	17	8	3	5	2
TNPO1	33	21	31	20	1	1	4	2
COPS7A	6	3	4	1	8	5
IPO7	1	0			2	1	8	4
H2AFY	8	4	5	3	10	5	5	2
AUP1	1	0			1	1	3	2
SH3GLB1	26	18	27	16	28	17	2	2
E2F1	8	4	4	3	11	6	1	1
AHCYL1	11	7	8	7	13	5
TM7SF2							4	1
CMAS	2	2	3	2	7	6	10	7
PBX2	23	14	13	10	17	11	6	4
CLU	10	4	8	4	14	9	9	6
SFRS1	24	13	24	13	24	13	3	3
TMEM9B	15	6	13	9	13	7	2	1
NUCB2					2	0	4	3
VPS25	4	3	2	1	5	4	6	6
PPP1R7	1	0	2	0	2	1	3	2
HSP90AB1	2	1	2	1	1	1	9	8
REEP1	24	14	17	11	24	17
CCT2	3	2	2	2	5	2	8	4
LUC7L2	10	6	10	8	14	8	1	0
MAP4K4	28	17	24	18	15	7	1	0
ZADH2	20	13			17	9
NRP1	22	17	21	17	30	18	8	7
AP2B1	15	10	16	12	7	5	1	0
TMEM9	8	3	7	4			3	2
PTPRD	31	20	27	18	39	22	5	4
GLUD2	7	4			5	5	4	3
IGF1	37	23	33	22	40	22	2	1
PCTK1	8	7	10	8	9	7	1	1
STARD10	2	0					11	4
STK16			3	2			1	0
PJA2	17	12	15	11	22	15
FAM108A1	2	2	2	2	1	1	1	1
FUBP3	16	11	15	9	24	16
RRAS2	15	9	12	8	2	1	1	1
HMOX2	1	0	1	1	1	1	3	2
FBL	1	1	1	1	2	2	2	2
NPM1	4	2	4	2	10	5	1	1
SUMO1	11	9	12	9	15	11
PPP2CA	10	6	6	4	15	10	4	1
2003-09-01
PRNPIP	3	1	2	1	4	2	3	2
TKT					3	2	2	2
MYST3	26	15	23	15	13	6	3	2
MSI2	11	7	6	5	5	4	6	2
PABPN1	12	4	5	4	13	6	3	3
OCIAD1	12	7	10	6	12	9	10	7
DDX3X	29	16	17	10	35	22
ARF1	9	6	8	7	11	7	1	1
SOX11	33	21	28	20	37	25
WDR68	27	18	23	17	26	18
BHLHB5	7	2	6	4	16	8
BCAN	5	4	3	1			2	2
LAP3	6	3	7	3	2	1	5	2
NDRG4	8	6	9	8	5	4
SELT	21	13	16	12	15	11
TCF4	31	21	26	18	1	1	7	4
RANBP9	13	6	11	6	14	8	10	5
SPTAN1	5	4	3	3	2	2	7	6
NNT	11	8	12	10	7	4	2	2
TRIM28	3	1	1	1	2	1	1	1
GNB2L1					3	2	4	3
THRA	4	2	3	3	9	3	4	1
METAP2	13	8	16	9	3	2	6	4
EIF4A1	7	5	7	4	6	4	6	3
MAP1LC3A	3	3	3	3	5	4	6	4
TIMP2	15	12	9	8	11	6
RBM39	5	3	7	4	7	4	3	3
RHEB	11	7			5	3	2	0
RRAGB	6	5	7	5	7	5	8	6
GLTSCR2			1	1
CRIP2	1	1	4	3	2	1	3	2
SMARCA2	13	10	11	9	14	9	9	7
HNRPAB					6	4	6	4
ID4	17	11	16	11	8	6	2	0
PRKACB	22	17	22	15	25	16	1	0
CSDE1	11	6	8	6	17	7
NF1	26	16	24	15	24	14	3	1
PJA1	4	2	5	3	9	4	5	3
LY6H	1	1	2	2	3	3	1	1
SYNCRIP	4	3	6	3	24	16	6	3
MOG	16	13	8	6	12	9	2	2
DNAJC7	1	1	1	1	2	1	3	1
UQCRC2	3	1	3	1	1	1	3	3
CXCL14	11	7	8	7	15	9
BZW2	7	5	8	6	6	4	8	5
CPNE6	2	2	2	2	5	5	2	2
RAB7A	12	7	11	7	20	12	2	1
SULF2	7	4	6	4
PPP2R2A	7	5	5	4	6	4	2	1
WBP5	7	5	9	7	5	5	4	4
PSAP	9	6	5	4	5	4	7	5
RABAC1	2	1	2	2	2	2	7	6
HMGB2	7	5	7	6	11	5	10	5
CAMSAP1L1	22	14	17	13	32	20
SUMO2	7	4	4	3	9	5	1	1
ITM2C	11	6	11	8	1	1	2	2
EEF1A1	12	7	12	9	3	2	10	6
RPL8							1	1
TOP1	10	7	8	7	12	7	2	1
ATP1A1	1	0	1	0	1	0	6	4
PRKAG1	2	1	1	1	3	2	1	0
CSTF3	5	4	7	5	15	11	7	4
RPS2	1	0			1	0	1	0
IL8	13	6	8	4			3	1
GNG3	4	2	2	1	2	1	4	3
NNAT	5	4	6	5	13	10	6	2
ANKRD50	26	16	18	12	9	6
CRMP1	8	5	6	5	9	7	5	4
MAG	3	2	5	3	3	2	3	2
PPP2R1A	2	0	1	1	5	3	4	3
RHBDD2	1	1	5	2
CST3			1	1			2	2
PDIA3	10	7	9	6	5	3	6	4
PEA15	9	6	8	5	20	14	4	3
TUSC3	4	2	4	3	11	7	14	9
GNB4	28	18	33	21			2	2
BAT1	1	1	2	1	5	1
TBCB	2	2	3	2			3	2
HNRPDL	12	7	12	8	19	11
GDI2	7	5	7	4	4	3	7	6
PURB	40	24	35	22	48	30	2	1
PRMT1	2	1			1	0	2	1
CCDC80	11	9	10	8			3	1
CD9	5	5	5	4	8	5	10	7
CFDP1							4	1
CAMK1			1	0	2	2	2	2
GAPDH	3	1	4	3			3	1
TMEM4					1	1	2	1
TUBA1C	1	1					5	3
PGRMC1	13	8	12	7	19	12	1	0
CALM3	14	11	14	12	11	10
ACTR1A	8	6	9	6	12	9
NSFL1C	11	8	7	5	7	4	1	1
TUBA1B			2	0			2	2
MAGI1	22	15	21	14	38	25	4	2
COPS6	2	1	1	0
GLUL	14	8	9	7	8	3
WBP11	3	2	3	2	5	4	5	2
GNB2	1	0			5	1	5	3
OAZ1	4	2	1	1	4	1	8	6
GABBR2	17	12	16	11	15	12
NCAM1	15	10	12	7	30	16
PPIB	2	1	3	1	1	0	1	1
CORO1A							2	1
XPNPEP1	4	3	3	3	8	3	6	2
PSMD4	1	0	1	0			1	1
MBP	23	14	24	15
GMPR2	5	3	5	3
EEF2	3	1	1	0			1	0
STMN4			1	0	3	2	2	1
RAB1A	22	13	21	14	13	9	2	2
PTP4A2	5	2	6	3	6	1
ILF2	2	0	2	0	2	1	10	9
SOX4	12	6	15	9	17	10	1	1
TRO	1	0			14	13	11	9
TUBB	10	6	7	5	5	3	3	2
SLC25A6	5	3			2	2	5	3
TNC	9	6	10	7	13	9	6	3
CLTB	4	3			1	0	6	2
FUS	2	0	1	0	3	0	4	2
GFAP	13	8	12	7	13	8	6	3
MOBP	13	6	11	7	27	14	2	1
YBX1	2	1	2	1			5	0
