# Supplementary material for: miRNA Regulation of Gene Expression: A Predictive Bioinformatics Analysis in the Postnatally Developing Monkey Hippocampus
Source: PLoS One. 2012 Aug 28;7(8):e43435. doi: 10.1371/journal.pone.0043435 (PMC3429458; doi:10.1371/journal.pone.0043435)
Supplement: Table S4 — Functional analyses of down-regulated genes. (XLS) [file pone.0043435.s004.xls]

## Sheet: Sheet1
Supporting information 4: Functional analyses of down-regulated genes
A. Functional analysis KEGG pathways: down-noP group
Term	Count	%	PValue	Genes	Fold Enrichment	Bonferroni	Benjamini	FDR
hsa03040:Spliceosome	88	1.39395	6.66245e-11	NCBP1,CHERP,CRNKL1,U2AF2,SNRPD3,LSM7,ZMAT2,SNRPD1,BUD31,SART1,SMNDC1,CTNNBL1,SFRS2B,SFRS6,SFRS7,SFRS4,SFRS5,DHX38,PLRG1,DDX23,RBM8A,PCBP1,SFRS9,U2AF1,LSM5,PQBP1,LSM4,ACIN1,LSM2,PRPF31,SNRPA1,SF3B14,EFTUD2,MAGOH,PRPF3,CDC5L,SFRS1,HNRNPU,SFRS3,PRPF6,SFRS2,EIF4A3,AQR,SNRPB,SNRPA,THOC4,SNRPC,THOC2,PRPF38A,BAT1,CCDC12,NHP2L1,PPIL1,SNRPB2,SR140,WBP11,SF3B4,SF3B3,SF3B2,PRPF19,SF3B1,TCERG1,DDX46,PRPF8,US…	1.70626	1.31916e-08	1.31916e-08	8.33695e-08		MAPK signaling pathway
hsa03018:RNA degradation	38	0.601933	0.000295707	CNOT8,SKIV2L,PNPT1,LSM7,CNOT3,EDC4,SKIV2L2,CNOT1,CNOT7,CNOT4,EXOSC10,DCPS,CNOT6L,EDC3,LSM5,ENO2,RQCD1,LSM4,ENO3,LSM2,LSM1,ZCCHC7,HSPA9,ENO1,EXOSC8,EXOSC9,EXOSC7,EXOSC4,CNOT10,EXOSC5,EXOSC2,EXOSC3,DIS3,PAPOLA,WDR61,HSPD1,PAPOLG,XRN2	1.60285	0.0568771	0.0288548	0.369399		RNA processing
hsa04722:Neurotrophin signaling pathway	71	1.12466	0.000505669	HRAS,FOXO3,AKT1,CDC42,MAP3K5,GAB1,RHOA,PIK3CA,CSK,RAPGEF1,SHC2,AKT3,MAP2K5,IRS4,PIK3CG,IRAK1,RELA,KIDINS220,MAPK1,PRDM4,PSEN1,CAMK4,MAPK9,SORT1,MAPK8,MAPK7,ZNF274,NFKBIB,CAMK2G,MAPKAPK2,KRAS,MAP3K1,SOS2,RAC1,CAMK2B,SH2B2,SH2B1,PIK3R3,CAMK2A,PIK3R1,ARHGDIA,ARHGDIB,PIK3R2,NTF3,MAP2K2,YWHAB,RAF1,MAPK11,BAD,YWHAE,PTPN11,NTRK3,NRAS,RPS6KA6,RPS6KA3,ATF4,YWHAH,RPS6KA1,PLCG1,RPS6KA2,MAPK14,GSK3B,BAX,NTRK…	1.37664	0.0952964	0.0328316	0.630922		protein metabolism and catabolism
hsa05014:Amyotrophic lateral sclerosis (ALS)	35	0.554412	0.000714188	BID,ALS2,PRPH,DERL1,PPP3R1,BCL2L1,DAXX,MAP3K5,TNFRSF1B,SLC1A2,CASP3,GRIN2B,CASP9,RAC1,PPP3CB,PPP3CC,PPP3CA,CAT,CHP,NEFL,NEFM,MAP2K6,GRIN1,CYCS,TOMM40,MAPK11,BAD,SOD1,GRIA2,GRIA1,MAPK14,BAX,TOMM40L,RAB5A,APAF1	1.58773	0.13191	0.0347469	0.890022
hsa05213:Endometrial cancer	34	0.538571	0.00112663	HRAS,ELK1,FOXO3,TCF7L2,PTEN,CTNNB1,AKT1,PDPK1,KRAS,CASP9,ILK,SOS2,PIK3CA,AXIN2,PIK3R3,MYC,AKT3,PIK3R1,PIK3R2,APC,EGFR,PIK3CG,TCF7,MAP2K2,LEF1,RAF1,BAD,CTNNA1,CTNNA2,MAPK1,NRAS,CCND1,GSK3B,ARAF	1.57203	0.200044	0.043658	1.40068		p<0.005
hsa04120:Ubiquitin mediated proteolysis	74	1.17218	0.00115413	UBE2G2,SAE1,CDC16,CUL3,CUL2,CUL5,CUL7,WWP1,ITCH,CUL1,ANAPC2,UBE2A,ANAPC5,DDB1,ANAPC4,SKP2,UBE2J1,UBE2F,HERC3,UBE2H,UBE2J2,UBE2NL,HERC1,UBE2B,UBE2N,RFWD2,PIAS4,HUWE1,UBR5,UBE2M,KLHL13,UBE2W,SIAH1,PIAS2,ANAPC7,FZR1,UBE2Z,UBE3B,UBE3A,PPIL2,ANAPC10,CDC34,UBE3C,STUB1,UBE2R2,PRPF19,UBE2D4,FBXW7,UBE2D2,MAP3K1,RHOBTB2,FBXO4,NEDD4L,RCHY1,UBE2D1,TRIP12,UBE4B,FBXO2,UBE2L6,CDC23,BIRC6,UBE2L3,CDC26,CDC27,BIRC…	1.33772	0.204394	0.0373915	1.43465		p<0.05
hsa04720:Long-term potentiation	42	0.665294	0.00132269	ADCY1,HRAS,ADCY8,CAMK2G,PPP3R1,KRAS,GRIN2B,PPP1R1A,PPP3CB,PPP1R12A,PPP3CC,PRKACA,CAMK2B,PPP3CA,PRKACB,CHP,PLCB1,CAMK2A,MAP2K2,CREBBP,GRIN1,RAF1,PPP1CC,PPP1CB,GRM5,MAPK1,NRAS,RPS6KA6,ATF4,RPS6KA3,PPP1CA,EP300,CAMK4,GRIA2,RPS6KA1,GNAQ,RPS6KA2,GRIA1,ARAF,CALM3,RAP1A,RAP1B,CALM2,CALM1	1.48499	0.23054	0.0367459	1.64258
hsa03050:Proteasome	29	0.45937	0.00149306	PSMB5,PSMF1,PSMB4,PSMB7,PSMB6,PSMB1,PSMB3,PSMB2,PSMD1,PSMD2,PSMD3,PSMD4,PSMD6,PSMD8,PSMA2,PSMA1,PSMD13,PSMC5,PSMA6,PSME1,PSMD12,PSMD11,PSMC3,PSMA4,PSMC2,PSMC1,PSMA3,POMP,PSME3	1.62149	0.256098	0.0363053	1.85234
hsa05016:Huntington's disease	91	1.44147	0.00192813	ATP5D,UQCRC2,CLTA,CLTB,UQCRC1,ATP5B,AP2S1,CYC1,TBP,UQCRFS1,COX5B,NDUFS7,CASP3,AP2B1,NDUFS4,SIN3A,GRIN2B,CASP9,NDUFS8,DLG4,CREB3L1,ATP5O,NDUFS3,PLCB1,NDUFS2,ATP5H,NDUFS1,TBPL1,NDUFB10,SLC25A4,SLC25A5,SLC25A6,CYCS,COX4I1,POLR2J2,PPARGC1A,DCTN4,DCTN1,DCTN2,GRM5,EP300,GNAQ,UQCRB,POLR2G,POLR2F,POLR2E,NDUFB7,NDUFB8,POLR2K,NDUFB9,POLR2J,ATP5G2,DNAH1,ATP5G3,POLR2C,POLR2B,DNAI1,COX6B1,HIP1,AP2M1,NDUFA5,TA…	1.27947	0.317599	0.041571	2.38613
hsa04914:Progesterone-mediated oocyte maturation	48	0.760336	0.00513174	HSP90AB1,FZR1,ADCY1,GNAI3,GNAI2,GNAI1,ADCY8,ANAPC10,CDC16,AKT1,KRAS,BUB1,PIK3CA,PRKACA,PRKACB,PIK3R3,CCNA2,AKT3,PIK3R1,PIK3R2,PIK3CG,ANAPC2,HSP90AA1,ANAPC5,ANAPC4,RAF1,IGF1,CDC23,MAPK11,CDC26,CDC27,PPP1CB,CDC25A,CDK2,CDC25B,MAPK1,RPS6KA6,RPS6KA3,MAD2L1,RPS6KA1,RPS6KA2,PLK1,MAPK14,ARAF,MAPK9,MAPK8,ANAPC7,MAD2L2	1.37387	0.638936	0.0968532	6.23519
hsa04142:Lysosome	63	0.997941	0.00595572	ARSB,HGSNAT,CLTA,CLTB,AP1B1,ARSG,ATP6AP1,HEXA,HEXB,AP3S1,ASAH1,GLB1,AP1S1,AP1S2,AP3B2,ATP6V0D1,MAN2B1,AP3B1,CLN3,ATP6V1H,AP4M1,CTSS,CD164,M6PR,CTSW,GNS,IGF2R,CTSO,SORT1,NEU1,CTSB,CLN5,CTSF,CTSL2,NAGLU,AP1M1,AP1M2,MFSD8,PPT2,ACP2,CTSA,ABCA2,CTSL1,ATP6V0B,ATP6V0C,LAPTM5,AP3M1,NAGA,AP3D1,SCARB2,LAPTM4B,AGA,TCIRG1,LAPTM4A,PSAP,AP4S1,CD63,DNASE2,LAMP1,ARSA,CTNS,GGA2,GGA3	1.30577	0.693567	0.101945	7.20233
hsa04360:Axon guidance	69	1.09298	0.00628277	PLXNA3,HRAS,NRP1,PLXNA2,CXCL12,CDC42,PAK2,SEMA3F,SEMA3E,RHOA,SEMA3C,SEMA3B,PAK1,RHOD,SEMA3A,EFNB3,ROCK1,PLXNB1,PLXNB2,EFNB2,ARHGEF12,CDK5,SLIT1,MAPK1,CFL2,NCK1,CFL1,SEMA4D,SEMA4A,SRGAP1,SRGAP2,ABLIM1,DCC,PLXNC1,GNAI3,GNAI2,GNAI1,ABLIM3,PPP3R1,EPHB3,ITGB1,EPHB1,EPHB2,SEMA5A,SEMA5B,EPHB6,PTK2,KRAS,RAC1,PPP3CB,NFAT5,PPP3CC,NFATC4,PPP3CA,CHP,RASA1,NFATC1,DPYSL2,EPHA3,EPHA5,SEMA6A,EPHA4,NRAS,EPHA7,SEM…	1.28601	0.712897	0.0987682	7.58366
hsa05211:Renal cell carcinoma	40	0.633613	0.0113047	HRAS,PDGFB,EGLN3,EGLN2,EGLN1,TGFB1,AKT1,CDC42,CUL2,KRAS,PAK2,GAB1,SOS2,RAC1,PIK3CA,TGFA,PAK1,PIK3R3,RAPGEF1,AKT3,PIK3R1,PIK3R2,PIK3CG,EPAS1,MAP2K2,CREBBP,RAF1,PTPN11,VEGFB,MAPK1,NRAS,HIF1A,EP300,ETS1,ARAF,VEGFA,TCEB2,RAP1A,RAP1B,CRK	1.37387	0.894714	0.158997	13.2609
hsa05212:Pancreatic cancer	40	0.633613	0.0201235	E2F1,E2F3,BCL2L1,TGFB1,AKT1,CDC42,ACVR1B,KRAS,CASP9,RAC1,RALB,PIK3CA,RALA,TGFA,PIK3R3,AKT3,PIK3R1,PIK3R2,PIK3CG,EGFR,PLD1,TGFBR1,RELA,RAF1,SMAD2,BAD,STAT1,CDK4,RALGDS,STAT3,RAD51,VEGFB,MAPK1,CCND1,ARAF,VEGFA,JAK1,MAPK9,MAPK8,IKBKB	1.33571	0.982138	0.249869	22.4603
hsa00970:Aminoacyl-tRNA biosynthesis	25	0.396008	0.0206823	PSTK,FARS2,QARS,VARS,KARS,DTD1,WARS,NARS2,LARS,MARS,CARS,YARS,RARS2,DARS,SARS,AARS,GARS,EPRS,DARS2,SARS2,TARS,RARS,FARSB,HARS,FARSA	1.46602	0.984046	0.241088	23.0118
hsa03022:Basal transcription factors	21	0.332647	0.0209556	TAF1,TAF4,STON1,TAF5,GTF2H4,TBP,TAF6L,GTF2H1,TAF11,TAF10,GTF2E1,TAF5L,GTF2E2,TAF12,GTF2A1,GTF2I,GTF2F1,GTF2A2,GTF2F2,TAF9,TBPL1	1.52999	0.984904	0.230551	23.2802
hsa04530:Tight junction	67	1.0613	0.0241438	HRAS,VAPA,ZAK,CLDN3,CLDN6,CLDN5,CASK,AMOTL1,PTEN,CTNNB1,CSNK2A2,AKT1,ACTG1,CDC42,CSNK2A1,RHOA,RRAS,AKT3,PPP2R1B,SYMPK,PPP2R1A,F11R,MAGI3,MAGI2,MAGI1,PRKCI,ACTN1,ACTN3,MYH9,CSDA,CTNNA1,PRKCE,CDK4,CTNNA2,EPB41L2,EPB41L3,EPB41L1,RRAS2,ASH1L,RAB13,JAM3,PPP2R2A,MYL7,PRKCZ,PARD3,RAB3B,GNAI3,GNAI2,GNAI1,MRAS,LLGL1,SRC,MYL9,KRAS,PPP2CA,PPP2CB,EXOC4,YES1,PPP2R2B,PPP2R2C,PPP2R2D,MLLT4,ACTB,CSNK2B,NRAS,TJP1…	1.22967	0.992086	0.247726	26.3485
hsa04520:Adherens junction	41	0.649454	0.0253942	PARD3,CTNND1,TCF7L2,ACP1,SRC,IQGAP1,CTNNB1,CSNK2A2,MAP3K7,ACTG1,CDC42,ACVR1B,CSNK2A1,SORBS1,PVRL3,PVRL2,RAC1,RHOA,SSX2IP,YES1,INSR,MLLT4,EGFR,ACTB,PTPN6,TCF7,PTPRF,BAIAP2,TGFBR1,CREBBP,CSNK2B,LEF1,ACTN1,SMAD2,ACTN3,CTNNA1,CTNNA2,MAPK1,TJP1,EP300,FYN	1.31434	0.99386	0.246439	27.5208
hsa04910:Insulin signaling pathway	68	1.07714	0.0280632	HRAS,PHKB,PRKAG1,PRKAG2,RHOQ,RPS6KB1,AKT1,PRKAR2B,PDPK1,PRKAR2A,PIK3CA,PRKACA,PRKACB,RAPGEF1,INSR,SHC2,AKT3,IRS4,PIK3CG,PTPRF,FLOT2,PHKG2,FLOT1,PRKAB2,PRKAB1,PRKCI,SOCS4,PPP1CC,PPP1CB,PPARGC1A,MAPK1,PPP1CA,MAPK9,MAPK8,PHKA2,PRKCZ,HK2,ELK1,HK1,PPP1R3D,PPP1R3C,KRAS,SORBS1,SOS2,FASN,SH2B2,PRKAA1,PIK3R3,PIK3R1,PIK3R2,MAP2K2,ACACA,RAF1,BAD,RPS6,NRAS,PYGM,GCK,GSK3B,ARAF,PRKAR1A,TSC2,RHEB,CALM3,IKBKB,CR…	1.22008	0.996433	0.256681	29.9658
hsa05210:Colorectal cancer	45	0.712815	0.0283516	DCC,TCF7L2,TGFB1,CTNNB1,AKT1,FOS,ACVR1B,CASP3,KRAS,CASP9,SOS2,RAC1,PIK3CA,PIK3R3,AXIN2,MYC,AKT3,PIK3R1,PIK3R2,APC,DVL2,PIK3CG,EGFR,MSH6,DVL3,TCF7,MSH2,TGFBR1,CYCS,FZD1,LEF1,RAF1,SMAD2,BAD,FZD2,APPL1,RALGDS,MAPK1,CCND1,GSK3B,BAX,ARAF,PDGFRA,MAPK9,MAPK8	1.28801	0.996636	0.247787	30.2253
hsa00310:Lysine degradation	26	0.411849	0.0290253	AASS,ACAT2,OGDH,ACAT1,HADHA,ALDH3A2,BBOX1,AASDHPPT,SETMAR,HADH,SETDB1,GCDH,EHMT1,SUV39H1,WHSC1,EHMT2,DOT1L,ALDH7A1,ALDH1B1,WHSC1L1,ASH1L,ALDH2,SETD7,SETD2,NSD1,SUV420H1	1.42071	0.997068	0.242489	30.8283
hsa00280:Valine, leucine and isoleucine degradation	26	0.411849	0.0290253	BCAT1,HSD17B10,BCAT2,HMGCS1,ACAT2,ACAT1,HADHA,ALDH3A2,HIBADH,AUH,HADHB,IVD,MCCC1,MCEE,OXCT1,HADH,ACAA2,ALDH6A1,BCKDHB,ALDH7A1,ALDH1B1,DLD,ALDH2,HIBCH,PCCB,ACAA1	1.42071	0.997068	0.242489	30.8283
hsa00620:Pyruvate metabolism	24	0.380168	0.0301213	ME1,LDHB,ME3,ME2,ACACA,DLAT,GRHPR,ACSS2,ACAT2,ACAT1,ALDH3A2,PDHB,HAGH,ACSS1,ALDH7A1,ALDH1B1,PKM2,AKR1B1,DLD,ALDH2,HAGHL,PDHA1,MDH2,PC	1.44257	0.997655	0.240624	31.799
hsa05130:Pathogenic Escherichia coli infection	30	0.47521	0.0357969	TUBB2B,TUBB2C,ARPC4,ARPC5,ITGB1,CTNNB1,TTLL3,ACTG1,CDC42,TUBB,ARPC3,ARPC2,RHOA,TUBA3C,TUBB6,TUBA3D,TUBA1A,TUBA1B,TUBA1C,TUBB3,TUBB4,ACTB,ARHGEF2,ROCK1,NCL,ARPC1A,KRT18,FYN,NCK1,YWHAQ,ABL1,CD14	1.36091	0.999267	0.269346	36.6283
hsa05120:Epithelial cell signaling in Helicobacter pylori infection	37	0.586092	0.0373506	ATP6V0E1,ATP6AP1,ATP6V1B2,ATP6V1G1,ATP6V0B,SRC,ATP6V0C,CDC42,CASP3,RAC1,PAK1,ATP6V0D1,CSK,TCIRG1,EGFR,F11R,ADAM10,LYN,IL8,PTPRZ1,RELA,MAP2K4,ATP6V1H,MAPK11,ATP6V1D,ATP6V1F,PTPN11,ATP6V1C1,ATP6V1A,TJP1,PLCG1,MAPK14,ATP6V1E1,MAPK9,MAPK8,IKBKB,JAM3	1.30821	0.999467	0.269513	37.8943
hsa00900:Terpenoid backbone biosynthesis	11	0.174244	0.0443193	DHDDS,MVD,HMGCR,HMGCS1,FDPS,GGPS1,IDI1,PMVK,ACAT2,ACAT1,PDSS1	1.76314	0.999874	0.301643	43.2916
hsa00100:Steroid biosynthesis	12	0.190084	0.0462782	TM7SF2,SOAT1,EBP,CYP51A1,SQLE,DHCR7,LSS,SC5DL,DHCR24,FDFT1,SC4MOL,NSDHL	1.69714	0.999916	0.302911	44.7291
hsa05223:Non-small cell lung cancer	30	0.47521	0.0473129	E2F1,HRAS,E2F3,FOXO3,AKT1,PDPK1,KRAS,CASP9,SOS2,TGFA,PIK3CA,PIK3R3,AKT3,PIK3R1,PIK3R2,EGFR,PIK3CG,MAP2K2,RXRA,RXRG,RAF1,BAD,CDK4,STK4,MAPK1,NRAS,CCND1,PLCG1,RASSF1,ARAF	1.33571	0.999932	0.299134	45.4748
hsa05200:Pathways in cancer	151	2.39189	0.0521938	HRAS,PDGFB,FGF14,STAT5B,FGF11,FGF13,FGF12,TGFB1,CTNNB1,CUL2,WNT4,RALB,RALA,PIK3CA,FAS,PIK3CG,EGFR,PLD1,BCR,RELA,RXRA,RXRG,SKP2,CTNNA1,STK4,CTNNA2,VEGFB,MAPK1,EP300,HIF1A,PIAS4,VEGFA,PDGFRA,MAPK9,MAPK8,PIAS2,LAMC1,ITGA2B,WNT5A,FGFR2,BCL2L1,ITGB1,LAMB3,PTK2,KRAS,LAMB2,RAC1,LAMB1,AXIN2,RUNX1,TRAF4,TRAF3,CSF1R,DVL2,BMP4,DVL3,BMP2,TCF7,EPAS1,MAP2K2,TGFBR1,CREBBP,SMAD2,LAMA2,LAMA1,HDAC2,ITGA6,PLCG1,ETS…	1.11364	0.999975	0.315499	48.869
hsa00480:Glutathione metabolism	27	0.427689	0.0522061	SRM,PGD,ANPEP,GGT1,GSTM5,GPX2,GSS,GSTM1,GSTM2,GSR,GSTM3,GSTM4,OPLAH,GPX4,GSTK1,IDH2,GSTZ1,GPX7,GSTO1,ODC1,GSTT1,MGST3,LAP3,TXNDC12,SMS,MGST1,GSTP1	1.35241	0.999975	0.306555	48.8774
hsa05215:Prostate cancer	46	0.728655	0.0524326	E2F1,FGFR2,HSP90AB1,E2F3,HRAS,PDGFB,TCF7L2,PTEN,CTNNB1,AKT1,PDPK1,KRAS,CASP9,SOS2,PIK3CA,TGFA,CREB3L1,PIK3R3,AKT3,PIK3R1,PIK3R2,PIK3CG,EGFR,TCF7,HSP90AA1,CREB3,MAP2K2,CREB1,RELA,CREBBP,LEF1,RAF1,IGF1,BAD,CDK2,MAPK1,NRAS,ATF4,HSP90B1,CCND1,EP300,GSK3B,ARAF,PDGFRA,IKBKB,GSTP1	1.24266	0.999977	0.299147	49.03
hsa03420:Nucleotide excision repair	25	0.396008	0.0556531	RAD23B,RAD23A,CETN2,RPA1,RPA2,POLE4,POLE3,ERCC4,ERCC1,ERCC2,CCNH,LIG1,DDB1,GTF2H4,CDK7,GTF2H1,RFC5,POLD4,RFC3,RFC4,CUL4A,RFC2,POLD2,PCNA,CUL4B	1.36607	0.999988	0.306314	51.1558
hsa00071:Fatty acid metabolism	23	0.364328	0.0592141	CPT1C,ACAA2,ACOX1,GCDH,ADH5,ACAT2,ACAT1,PECI,ALDH3A2,DCI,HADHA,CPT1A,HADHB,ACADVL,CYP4A11,ALDH7A1,ACSL1,ALDH1B1,ALDH2,HADH,ACSL3,ACSL6,ACAA1	1.38246	0.999994	0.314552	53.4112
hsa05012:Parkinson's disease	57	0.902899	0.0600689	ATP5D,UQCRC2,UQCRC1,ATP5B,CYC1,UBE2G2,UCHL1,SNCA,PINK1,UQCRFS1,COX5B,NDUFS7,CASP3,NDUFS4,CASP9,HTRA2,NDUFS8,ATP5O,NDUFS3,ATP5H,NDUFS2,NDUFS1,NDUFB10,SLC25A4,SLC25A5,SLC25A6,CYCS,UBE2J1,COX4I1,UBE2J2,UQCRB,NDUFB7,NDUFB8,NDUFB9,ATP5G2,ATP5G3,COX6B1,NDUFA5,NDUFA3,NDUFA8,NDUFA4L2,NDUFA6,COX8A,ATP5F1,UBE2L6,VDAC2,UBE2L3,VDAC3,PARK7,VDAC1,SDHA,SDHB,NDUFV1,SDHC,NDUFV2,COX6A1,APAF1	1.20214	0.999995	0.310434	53.9382
hsa03030:DNA replication	21	0.332647	0.062835	SSBP1,LIG1,POLA1,POLA2,RNASEH2A,MCM4,MCM5,MCM6,RPA1,RFC5,POLD4,RPA2,RFC3,POLE4,RFC4,MCM7,RFC2,POLE3,POLD2,PCNA,FEN1	1.40249	0.999997	0.314717	55.6059
hsa04010:MAPK signaling pathway	124	1.9642	0.0638837	MEF2C,HRAS,ZAK,PDGFB,FGF14,GNA12,FGF11,FGF13,FGF12,TGFB1,MAP3K7,MAP3K5,MAP3K8,RRAS,PRKACA,PRKACB,FAS,RAPGEF2,MAP2K6,MAP2K5,EGFR,RELA,RELB,STK4,DDIT3,MAP4K4,MAPK1,ARRB2,ARRB1,PDGFRA,MAPK9,HSPB1,MAPK8,STMN1,MAPK7,PPP5C,FGFR2,IL1R1,MAPKAPK5,MRAS,CACNB1,MAP4K1,ELK1,CACNB2,CACNB4,MAPKAPK2,SRF,ATF2,KRAS,ELK4,RAC1,JUND,TAOK2,NTF3,MAP2K2,PTPN5,TGFBR1,CACNA1I,MAP2K4,TAOK3,NR4A1,ATF4,NTRK2,CACNA1H,RAP1A,RA…	1.12079	0.999998	0.311651	56.2236
hsa00020:Citrate cycle (TCA cycle)	18	0.285126	0.0681601	ACO2,CS,IDH3B,ACLY,DLAT,OGDH,PDHB,IDH3A,SDHA,SDHB,IDH3G,SDHC,DLD,IDH2,PDHA1,SUCLA2,MDH2,PC	1.44257	0.999999	0.32177	58.6612
hsa05222:Small cell lung cancer	43	0.681134	0.0715139	E2F1,CKS1B,E2F3,BCL2L1,ITGB1,PTEN,AKT1,MAX,LAMB3,PTK2,LAMB2,CASP9,PIK3CA,LAMB1,PIK3R3,MYC,AKT3,TRAF4,PIK3R1,TRAF3,PIK3R2,PIK3CG,COL4A4,COL4A2,COL4A1,RELA,RXRA,CYCS,SKP2,RXRG,CDK4,BIRC2,CDK2,LAMA2,LAMA1,CCND1,PIAS4,ITGA6,PIAS2,APAF1,LAMC1,IKBKB,ITGA2B	1.23076	1	0.327713	60.4849
hsa04144:Endocytosis	87	1.37811	0.0751838	CLTA,HRAS,CLTB,LDLR,RAB5B,RAB5C,CHMP4B,TSG101,CHMP6,CHMP4A,AP2S1,PIP5K1B,CDC42,FAM125A,ACVR1B,DAB2,AP2B1,RNF103,WWP1,GIT2,STAM,ITCH,EGFR,PLD1,VPS45,RAB4A,HLA-A,PRKCI,HLA-C,HLA-B,HLA-E,LDLRAP1,HLA-G,HLA-F,RAB11FIP4,RAB11FIP2,ADRB1,ARRB2,PSD,ARRB1,PDGFRA,RAB5A,PDCD6IP,EPN2,SH3GL1,FGFR2,ARFGAP1,PRKCZ,ARFGAP3,PARD3,USP8,ERBB4,STAM2,EEA1,ARF6,SRC,CHMP2B,SH3GLB2,SH3GLB1,SNF8,RAB11B,RAB11A,NEDD4L,EHD1,E…	1.14302	1	0.334526	62.3955
hsa05010:Alzheimer's disease	75	1.18802	0.0770628	ATP5D,UQCRC2,UQCRC1,ATP5B,SNCA,CYC1,UQCRFS1,COX5B,NDUFS7,CASP3,APP,NDUFS4,CASP9,GRIN2B,APOE,MAPT,NDUFS8,ATP5O,PSENEN,FAS,NDUFS3,PLCB1,NDUFS2,ATP5H,NDUFS1,NDUFB10,ADAM10,CYCS,COX4I1,CDK5,MAPK1,GNAQ,PSEN1,BACE1,PSEN2,UQCRB,BID,HSD17B10,CDK5R1,APH1A,NDUFB7,NDUFB8,NDUFB9,PPP3R1,ATP5G2,ATP5G3,COX6B1,PPP3CB,PPP3CC,PPP3CA,CHP,GAPDH,NDUFA5,NDUFA3,NDUFA8,NDUFA4L2,NDUFA6,GRIN1,COX8A,ATP5F1,BAD,SDHA,ATF6,SD…	1.1559	1	0.334448	63.3404
hsa03410:Base excision repair	19	0.300966	0.0908832	HMGB1,LIG1,LIG3,MBD4,POLB,XRCC1,SMUG1,POLD4,MPG,POLE4,POLE3,POLD2,PCNA,PARP1,OGG1,APEX1,NTHL1,PARP2,FEN1	1.38428	1	0.376025	69.6475
hsa00010:Glycolysis / Gluconeogenesis	31	0.49105	0.0937577	ALDOA,LDHB,ALDOC,HK2,ADH5,HK1,PGAM2,ACSS2,ALDH3A2,PDHB,ACSS1,TPI1,AKR1A1,ENO2,ENO3,PDHA1,GAPDH,ENO1,PFKL,PFKP,BPGM,PFKM,DLAT,GPI,ALDH7A1,GCK,ALDH1B1,PKM2,DLD,ALDH2,PGK1	1.26326	1	0.378385	70.8268
hsa00260:Glycine, serine and threonine metabolism	18	0.285126	0.0940562	CHDH,SHMT1,SHMT2,GATM,AMT,MAOA,PSPH,GLYCTK,ALAS1,SDS,DLD,SRR,PHGDH,GAMT,GNMT,PSAT1,SARDH,CBS	1.39603	1	0.372284	70.9468
hsa00510:N-Glycan biosynthesis	25	0.396008	0.0948072	TUSC3,GANAB,FUT8,ALG1,ALG3,MAN1B1,ALG8,ALG9,STT3B,STT3A,RPN1,DAD1,RPN2,DDOST,MGAT4B,ST6GAL1,B4GALT3,MAN1A2,MGAT1,MGAT2,MAN2A1,MGAT3,DPM1,DPM2,ALG12	1.30667	1	0.367868	71.2468
hsa05216:Thyroid cancer	17	0.269286	0.0972829	HRAS,TCF7,MAP2K2,RXRA,RXRG,LEF1,TFG,TCF7L2,CTNNB1,TPM3,NRAS,MAPK1,CCND1,KRAS,PAX8,TPR,MYC	1.4094	1	0.369068	72.2154
hsa05221:Acute myeloid leukemia	30	0.47521	0.0976006	HRAS,STAT5B,RPS6KB1,ZBTB16,TCF7L2,AKT1,KRAS,SOS2,PIK3CA,RUNX1,PIK3R3,MYC,PIK3R1,AKT3,PIK3R2,PIK3CG,CEBPA,TCF7,MAP2K2,RELA,RUNX1T1,LEF1,RAF1,BAD,STAT3,MAPK1,NRAS,CCND1,ARAF,IKBKB	1.26541	1	0.363564	72.3376
hsa00520:Amino sugar and nucleotide sugar metabolism	24	0.380168	0.0986184	CYB5R3,UAP1,GMDS,GNPDA2,CMAS,HEXA,HEXB,HK2,UGDH,HK1,NAGK,UXS1,PMM2,GALK2,GPI,PGM3,AMDHD2,MPI,GCK,GFPT1,GMPPA,GALE,TSTA3,UGP2	1.31142	1	0.360396	72.7255
B. Functional analysis KEGG pathways: 1000down group
Term	Count	%	PValue	Genes	Fold Enrichment	Bonferroni	Benjamini	FDR
hsa03040:Spliceosome	24	2.52632	2.43479e-05	SNRPA1,PRPF31,SNRPB2,WBP11,PRPF3,SFRS1,RBMX,SF3B4,SART1,SFRS3,CTNNBL1,SFRS6,SFRS7,PPIE,SFRS4,SFRS5,RBM8A,PCBP1,DHX15,SNRPB,PQBP1,SNRPA,LSM2,BAT1	2.63382	0.00388814	0.00388814	0.0293959		MAPK signaling pathway
hsa03010:Ribosome	15	1.57895	0.00350786	RPL35,RPS9,RPS6,RPS2,RPL28,RPL29,RPS3,RPS19,RPL13A,RPL8,RPS4Y1,RPL10,RPS10,RPL5,RPS11	2.3735	0.430072	0.245064	4.15439		RNA processing
hsa05110:Vibrio cholerae infection	11	1.15789	0.00511182	ATP6V0C,ATP6V1A,ATP6V0E1,ARF1,ATP6V1G1,PRKACB,ATP6V0D1,ATP6V1D,SEC61A1,ATP6V0B,ATP6V1F	2.77201	0.559563	0.239158	6.00071		protein metabolism and catabolism
hsa05214:Glioma	12	1.26316	0.00540121	E2F1,MAPK1,CCND1,CAMK2G,ARAF,CALM3,TGFA,RAF1,IGF1,PIK3CA,CAMK2A,PTEN	2.59201	0.579595	0.194775	6.33033
hsa05213:Endometrial cancer	10	1.05263	0.0120957	MAPK1,CCND1,ARAF,ILK,RAF1,PIK3CA,BAD,AXIN2,PTEN,CTNNA2	2.61694	0.857315	0.322552	13.6658		p<0.005
hsa05212:Pancreatic cancer	12	1.26316	0.0146876	E2F1,CDC42,MAPK1,CCND1,ARAF,TGFA,RAF1,JAK1,PIK3CA,BAD,STAT1,STAT3	2.26801	0.90628	0.326032	16.3615		p<0.05
hsa05016:Huntington's disease	21	2.21053	0.023862	UQCRC2,CLTA,CLTB,UQCRC1,CREB3,SLC25A6,POLR2J,CYCS,GRIN1,VDAC2,VDAC3,DCTN1,VDAC1,DCTN2,SDHA,AP2B1,SIN3A,SP1,SDHC,NDUFS2,AP2M1	1.67117	0.97902	0.42422	25.2951
hsa04730:Long-term depression	11	1.15789	0.0249903	MAPK1,PPP2R1A,GNAI3,GNAI2,GNA11,PPP2CA,ARAF,RYR1,RAF1,IGF1,GRIA3	2.20131	0.982565	0.397192	26.3311
hsa05130:Pathogenic Escherichia coli infection	9	0.947368	0.0372772	CDC42,TUBB,ARPC2,FYN,YWHAQ,RHOA,ARPC4,TUBA1B,TUBA1C	2.3108	0.997708	0.491034	36.7909
hsa04114:Oocyte meiosis	14	1.47368	0.047527	PPP2R1A,ADCY1,PPP2R5B,CAMK2G,IGF1,PPP1CC,MAPK1,PPP2CA,YWHAQ,CALM3,PRKACB,MAD2L2,CAMK2A,CUL1	1.7805	0.999587	0.54118	44.4545
hsa04530:Tight junction	16	1.68421	0.0544081	PRKCZ,PPP2R1A,GNAI3,MAGI1,GNAI2,CSNK2B,PTEN,CTNNA2,EPB41L3,CDC42,PPP2CA,RRAS2,RHOA,PPP2R2C,SPTAN1,PPP2R2A	1.66205	0.99987	0.5568	49.1108
hsa05120:Epithelial cell signaling in Helicobacter pylori infection	10	1.05263	0.0582362	ATP6V0C,CDC42,ATP6V1A,ATP6V0E1,IL8,ATP6V1G1,ATP6V0D1,ATP6V1D,ATP6V0B,ATP6V1F	2.00119	0.999932	0.550676	51.5435
hsa04720:Long-term potentiation	10	1.05263	0.0582362	MAPK1,ADCY1,CAMK2G,ARAF,GRIN1,CALM3,RAF1,PRKACB,PPP1CC,CAMK2A	2.00119	0.999932	0.550676	51.5435
hsa05215:Prostate cancer	12	1.26316	0.0588414	E2F1,HSP90AB1,MAPK1,CCND1,CREB3,ARAF,TGFA,RAF1,IGF1,PIK3CA,BAD,PTEN	1.8348	0.999939	0.525921	51.9181
hsa05010:Alzheimer's disease	18	1.89474	0.0624739	UQCRC2,HSD17B10,UQCRC1,SNCA,GRIN1,CYCS,BAD,CDK5,SDHA,MAPK1,APP,APOE,SDHC,CALM3,PSENEN,NDUFS2,APBB1,GAPDH	1.57016	0.999967	0.52158	54.1117
hsa05012:Parkinson's disease	14	1.47368	0.0720106	UQCRC2,UQCRC1,SLC25A6,SNCA,CYCS,VDAC2,UBE2L3,VDAC3,PARK7,VDAC1,SDHA,HTRA2,SDHC,NDUFS2	1.67117	0.999994	0.549399	59.4411
hsa04062:Chemokine signaling pathway	20	2.10526	0.0721351	PRKCZ,ADCY1,GNAI3,GNAI2,IL8,RAF1,STAT1,STAT3,CDC42,MAPK1,CXCL14,GNB2,GNB1,ARRB1,RHOA,GNB5,PIK3CA,GNB4,GNG3,PRKACB	1.49539	0.999994	0.527015	59.5068
hsa04144:Endocytosis	20	2.10526	0.075308	PRKCZ,CLTA,CLTB,RAB5C,RAB4A,VPS45,HLA-A,ARF6,HLA-G,RAB11FIP4,CDC42,AP2B1,SH3GLB1,ARRB1,NEDD4L,VPS28,AP2M1,CSF1R,RNF41,VPS25	1.48722	0.999996	0.5214	61.1475
hsa04914:Progesterone-mediated oocyte maturation	11	1.15789	0.0850813	HSP90AB1,MAPK1,ADCY1,GNAI3,GNAI2,ARAF,RAF1,IGF1,PIK3CA,PRKACB,MAD2L2	1.78201	0.999999	0.546337	65.8258
hsa03050:Proteasome	7	0.736842	0.091038	PSMB5,PSMF1,PSMD13,PSMA4,PSMD4,PSMD6,PSMD8	2.21527	1	0.552378	68.4176
hsa00190:Oxidative phosphorylation	14	1.47368	0.0937979	UQCRC2,ATP6V0E1,UQCRC1,ATP6V1G1,ATP6V1D,ATP6V0B,NDUFA11,ATP6V1F,ATP6V0C,SDHA,ATP6V1A,SDHC,ATP6V0D1,NDUFS2	1.60095	1	0.545221	69.5563
hsa05223:Non-small cell lung cancer	8	0.842105	0.0969992	E2F1,MAPK1,CCND1,ARAF,TGFA,RAF1,PIK3CA,BAD	2.01601	1	0.540394	70.8298
C. Functional analysis GOTERM_BP_FAT: 1000down group
Term	Count	%	PValue	Genes	Fold Enrichment	Bonferroni	Benjamini	FDR
GO:0008380~RNA splicing	52	5.47368	2.41573e-12	RALY, RBM5, SYNCRIP, SKIV2L2, WTAP, RBM9, SART1, YBX1, PNN, SFRS6, NONO, SFRS7, SFRS4, SFRS5, RBM8A, SFRS8, PRMT5, PCBP1, DNAJC8, LSM2, RBM10, PABPN1, PRPF31, SNRPA1, PPP2R1A, PTBP1, PRPF3, SFRS1, SFRS3, SNRPB, SNRPA, RBM39, BAT1, FUS, POLR2J, SNRPB2, WBP11, IVNS1ABP, SF3B4, PPP2CA, DHX15, PPIL3, GEMIN7, DHX9, CSTF3, YTHDC1, RBMX, PPIE, PPP1R8, SFPQ, RBM14, CSTF1	2.9868	7.03462e-09	7.03462e-09	4.33552e-09		MAPK signaling pathway
GO:0006397~mRNA processing	54	5.68421	3.14061e-11	RALY, RBM5, SYNCRIP, SKIV2L2, WTAP, RBM9, SART1, YBX1, PNN, SFRS6, NONO, SFRS7, SFRS4, APP, SFRS5, RBM8A, SFRS8, PRMT5, PCBP1, DNAJC8, LSM2, RBM10, KHDRBS1, PABPN1, PRPF31, SNRPA1, PTBP1, PRPF3, SFRS1, SFRS3, SNRPB, SNRPA, RBM39, BAT1, FUS, POLR2J, SNRPB2, WBP11, SF3B4, CNOT6L, DHX15, PPIL3, GEMIN7, SPOP, DHX9, CSTF3, YTHDC1, RBMX, PPIE, PPP1R8, SFPQ, POP4, RBM14, CSTF1	2.72987	9.14546e-08	4.57273e-08	5.63646e-08		RNA processing
GO:0016071~mRNA metabolic process	57	6	2.93238e-10	RALY, RBM5, SYNCRIP, SKIV2L2, WTAP, RBM9, SART1, YBX1, PNN, SFRS6, NONO, SFRS7, SFRS4, APP, SFRS5, DNAJB11, RBM8A, SFRS8, PRMT5, PCBP1, DNAJC8, LSM2, RBM10, KHDRBS1, PABPN1, PRPF31, SNRPA1, PTBP1, PRPF3, SFRS1, SFRS3, SNRPB, SNRPA, RBM39, BAT1, FUS, POLR2J, SNRPB2, WBP11, SF3B4, ZFP36L1, CNOT6L, DHX15, PPIL3, GEMIN7, SPOP, DHX9, CSTF3, PAIP1, YTHDC1, RBMX, PPIE, PPP1R8, SFPQ, POP4, RBM14, CSTF1	2.49575	8.53909e-07	2.84636e-07	5.26275e-07		protein metabolism and catabolism
GO:0006396~RNA processing	71	7.47368	2.64181e-09	RALY, RBM5, RBM6, SYNCRIP, SKIV2L2, TRMT1, WTAP, RBM9, YBX1, SART1, PNN, NONO, SFRS6, SFRS7, DDX17, APP, SFRS4, SFRS5, DKC1, RBM8A, PCBP1, SFRS8, PRMT5, DNAJC8, LSM2, RBM10, PABPN1, KHDRBS1, PRPF31, SNRPA1, PPP2R1A, PTBP1, PRPF3, SFRS1, SFRS3, HNRPDL, TARBP2, PA2G4, RPS19, SNRPB, SNRPA, RBM39, BAT1, FUS, HSD17B10, POLR2J, FARS2, SNRPB2, WBP11, IVNS1ABP, SF3B4, DIMT1L, CNOT6L, PPP2CA, DHX15, PPIL3…	2.11487	7.69294e-06	1.92324e-06	4.74127e-06
GO:0000377~RNA splicing, via transesterification reactions with bulged adenosine as nucleophile	32	3.36842	4.05702e-09	FUS, POLR2J, SNRPB2, RBM5, SF3B4, YBX1, SFRS6, SFRS7, SFRS4, SFRS5, RBM8A, SFRS8, PRMT5, PCBP1, DNAJC8, LSM2, GEMIN7, PABPN1, DHX9, SNRPA1, PRPF31, CSTF3, PTBP1, YTHDC1, PRPF3, SFRS1, RBMX, SFRS3, SNRPB, SNRPA, CSTF1, BAT1	3.35171	1.1814e-05	2.3628e-06	7.28114e-06		p<0.005
GO:0000398~nuclear mRNA splicing, via spliceosome	32	3.36842	4.05702e-09	FUS, POLR2J, SNRPB2, RBM5, SF3B4, YBX1, SFRS6, SFRS7, SFRS4, SFRS5, RBM8A, SFRS8, PRMT5, PCBP1, DNAJC8, LSM2, GEMIN7, PABPN1, DHX9, SNRPA1, PRPF31, CSTF3, PTBP1, YTHDC1, PRPF3, SFRS1, RBMX, SFRS3, SNRPB, SNRPA, CSTF1, BAT1	3.35171	1.1814e-05	2.3628e-06	7.28114e-06		p<0.05
GO:0000375~RNA splicing, via transesterification reactions	32	3.36842	4.05702e-09	FUS, POLR2J, SNRPB2, RBM5, SF3B4, YBX1, SFRS6, SFRS7, SFRS4, SFRS5, RBM8A, SFRS8, PRMT5, PCBP1, DNAJC8, LSM2, GEMIN7, PABPN1, DHX9, SNRPA1, PRPF31, CSTF3, PTBP1, YTHDC1, PRPF3, SFRS1, RBMX, SFRS3, SNRPB, SNRPA, CSTF1, BAT1	3.35171	1.1814e-05	2.3628e-06	7.28114e-06
GO:0006412~translation	46	4.84211	1.38572e-07	ABCF1, TUFM, NACA, PTRH1, FARS2, EIF5B, RPL35, EIF2A, RPS2, RPS3, MRPL11, WARS, MRPL12, RPL8, RPL10, RPL5, EIF2B2, EIF2B4, MARS, EEF1A1, CARS, MRPL4, PAIP1, MRPS24, RPS9, EEF2, MTRF1L, AARSD1, RPS6, SELT, RPL28, RPL29, MRPL24, EIF4G1, EIF4B, EIF4G2, RPS19, MRPS18B, RPL13A, EIF4A1, HARS, RPS4Y1, DHPS, RPS10, RPS11, MRPL43	2.34021	0.00040344	6.72514e-05	0.000248695
GO:0046907~intracellular transport	74	7.78947	6.13919e-07	ALS2, XPO1, RAB3GAP2, CLTA, SEC31A, CLTB, NRBP1, PDIA3, XPO5, TIMM17A, TIMM17B, CSPG5, TAPBP, APP, AP2B1, AP1S1, APOE, RHOB, SLC25A1, ZW10, FTL, PABPN1, VPS45, SLC25A6, ERP29, TIMM44, CDK5, M6PR, MAPK1, ATP2C1, IPO7, ARRB1, TBRG1, CAMK1, TOM1, TRAPPC4, SEC23B, TRAPPC3, BAT1, MYL6, PRKCZ, SNX17, COPZ1, KATNB1, SNX2, SNX1, RER1, SET, STX12, CEP57, CSE1L, KLC1, NPM1, TMED10, STX10, TRAM1, TNPO1, SEC…	1.81883	0.00178614	0.000255358	0.0011018
GO:0051129~negative regulation of cellular component organization	26	2.73684	1.57078e-06	DLC1, PRKCZ, HMGB1, NRP1, SNCA, CLU, KATNB1, ARF6, PTEN, CAPZB, MBP, NR1H2, CDC42, SET, NPM1, RHOA, ERCC1, SCAMP5, MAG, CST3, RUFY3, CORO1A, MAPRE1, MAD2L2, SPTAN1, HDAC6	2.97614	0.00456366	0.0005716	0.00281904
GO:0034621~cellular macromolecular complex subunit organization	44	4.63158	6.50334e-06	XPO1, HMGB2, FKBP4, RBM5, ARPC4, CTCF, EIF2A, DSTN, SFRS6, TUBB, SET, SFRS5, PICALM, CSE1L, H2AFV, SFRS8, PRMT5, GTF2A2, NPM1, H2AFY, TNPO1, TUBA1B, ASF1A, GEMIN7, TUBA1C, MYST3, PRPF31, TMEM70, MTRF1L, EVL, ARID1A, H2AFJ, SFRS1, CDK5, TARBP2, ADRM1, IPO7, SMARCA5, SNRPB, SUPT16H, H3F3B, HSPD1, STMN1, XPO7	2.07999	0.0187596	0.00210199	0.0116709
GO:0006325~chromatin organization	45	4.73684	1.42388e-05	HMGB1, ING4, HMGB2, ARID4A, SOX2, CTCF, CBX1, VPS72, EPC1, SET, CHD7, H2AFV, PRMT5, GPX4, NPM1, H2AFY, HIRIP3, ASF1A, MYST3, TBL1XR1, RBBP4, PHB, HMG20B, ARID1A, H2AFJ, EHMT2, CTR9, UBE2N, HDAC5, TAF10, TAF12, SMARCC1, SMARCA5, SUPT16H, USP21, H3F3B, RBM14, APBB1, RNF20, SMARCA2, RNF40, SUDS3, HDAC6, UBE2E1, SMARCA4	1.99762	0.0406157	0.00413777	0.0255513
GO:0010605~negative regulation of macromolecule metabolic process	74	7.78947	2.41989e-05	HSP90AB1, E2F1, THRA, ARID4A, XPO5, SNCA, CTCF, MAF1, RBM9, DAXX, RPS3, EPC1, SIN3A, PSMD4, PSMD6, PSMD8, EIF2B4, MYST3, KHDRBS1, TBL1XR1, PPP2R1A, PKIG, CST3, CDK5, PURB, PURA, TARBP2, PA2G4, NCOA2, PSMA4, SMARCA2, SUDS3, RAD17, SMARCA4, THAP7, ING4, HMGB1, PRKCZ, EID1, BCLAF1, HMGB2, SOX2, TH1L, VPS72, PSMB5, NR1H2, PSMF1, SUMO1, SET, DRAP1, PPP2CA, NPM1, AATF, TCF4, BUB3, ERCC1, PAIP2, JARID2,…	1.64249	0.0680424	0.0063857	0.0434209
GO:0006414~translational elongation	19	2	2.61513e-05	TUFM, EEF1A1, RPL35, RPS9, EEF2, RPS2, RPS6, SELT, RPL28, RPS3, RPL29, RPS19, RPL13A, RPL8, RPS4Y1, RPL10, RPS10, RPL5, RPS11	3.13899	0.0733262	0.00632605	0.0469235
GO:0010975~regulation of neuron projection development	15	1.57895	7.39965e-05	MAG, NRP1, PLXNB1, PLXNB2, GRIN1, CDH2, RUFY3, MBP, ACTR3, ZFP91, APOE, NUMB, ILK, RHOA, DBN1	3.48377	0.19385	0.0164392	0.132719
GO:0032268~regulation of cellular protein metabolic process	51	5.36842	9.5908e-05	HSP90AB1, DLC1, SNCA, EIF5B, EIF2A, DAXX, ZFP91, APP, PRKAR2A, RBM8A, APOE, PSMD4, EIF2B2, PSMD6, PSMD8, EIF2B4, CUL1, PPP2R1A, CDK5, EIF4G1, UBE2N, TARBP2, EIF4G2, MAPK1, PA2G4, CCND1, CCND2, PSMA4, CD81, PRKCZ, ZFP36L1, NR1H2, PSMB5, PSMF1, SET, PPP2CA, BUB3, PAIP2, PAIP1, FBXO2, IGF1, SELT, EIF4B, PSMD13, PSMD10, PRKAR1A, NGDN, VPS28, HDAC6, UBE2E1, BMPR1A	1.76521	0.243685	0.0197521	0.171987
GO:0043933~macromolecular complex subunit organization	69	7.26316	9.7829e-05	XPO1, PRKAG1, RBM5, EIF2A, CTCF, TAPBP, DSTN, SFRS6, ZFP91, RANBP9, PICALM, SFRS5, H2AFV, APOE, KIFAP3, SFRS8, PRMT5, ILK, GTF2A2, H2AFY, TUBA1B, TUBA1C, ZW10, MYST3, PRPF31, PPP2R1A, MAGI1, MED12, GTF2H4, TMEM70, ARID1A, PFKM, H2AFJ, SFRS1, CDK5, TAF10, TARBP2, ADRM1, TAF12, IPO7, SNRPB, SMARCA5, STMN1, PRNP, STK16, HSD17B10, PRKCZ, HMGB2, POLR2J, FKBP4, ARPC4, CDH2, TUBB, SET, CSE1L, NPM1, ASF1…	1.60486	0.247905	0.0188136	0.175429
GO:0034622~cellular macromolecular complex assembly	37	3.89474	0.000116121	XPO1, HMGB2, FKBP4, RBM5, ARPC4, EIF2A, SFRS6, TUBB, SET, SFRS5, PICALM, CSE1L, H2AFV, PRMT5, SFRS8, GTF2A2, NPM1, H2AFY, TNPO1, TUBA1B, ASF1A, GEMIN7, TUBA1C, MYST3, PRPF31, TMEM70, H2AFJ, SFRS1, CDK5, TARBP2, ADRM1, IPO7, SMARCA5, SNRPB, H3F3B, HSPD1, XPO7	1.97646	0.286921	0.0209134	0.208198
GO:0044265~cellular macromolecule catabolic process	70	7.36842	0.000126854	SAE1, SENP6, MAP1LC3A, RBM8A, APOE, PSMD4, PSENEN, PSMD6, PSMD8, CUL1, AUP1, TBL1XR1, CYCS, GTF2H4, ERLIN2, MBD4, UBE2H, HERC1, RNASEH2A, UBE2N, PJA2, PJA1, UHRF2, PSMA4, USP21, PIAS2, RNF20, FBXO11, CUEDC2, RAD23B, UBE2Z, RAD23A, NEDD8, MYCBP2, UBE2R2, ZFP36L1, PSMB5, PSMF1, SUMO2, ARIH1, SUMO1, RNF123, ARIH2, UBE2D2, RNASET2, OTUD7A, USP37, FBXW2, FBXO41, NEDD4L, BUB3, ERCC1, SPOP, UBL7, LRRC41…	1.58443	0.308866	0.0214962	0.22742
GO:0033043~regulation of organelle organization	29	3.05263	0.000130802	DLC1, XPO1, ACTR3B, SNCA, KATNB1, CTCF, ARF6, CAPZB, MYCBP2, DSTN, ACTR3, CDC42, SET, ARPC2, PRMT5, ILK, NPM1, RHOA, TGFA, ERCC1, IGF1, UBE2N, CORO1A, GOLPH3, CFL1, MAPRE1, MAD2L2, SPTAN1, HDAC6	2.19215	0.316767	0.0209399	0.23449
GO:0051603~proteolysis involved in cellular protein catabolic process	60	6.31579	0.000152683	SAE1, SENP6, MAP1LC3A, PSMD4, PSENEN, PSMD6, PSMD8, CUL1, AUP1, TBL1XR1, ERLIN2, UBE2H, HERC1, UBE2N, PJA2, PJA1, UHRF2, PSMA4, USP21, PIAS2, RNF20, FBXO11, CUEDC2, RAD23B, UBE2Z, RAD23A, NEDD8, MYCBP2, UBE2R2, PSMB5, PSMF1, ARIH1, SUMO2, SUMO1, ARIH2, RNF123, UBE2D2, FBXW2, USP37, OTUD7A, FBXO41, NEDD4L, BUB3, SPOP, UBL7, LRRC41, FBXO2, BIRC6, UBE2L3, UBE2Q1, SELS, PSMD13, VCP, RNF5, OTUB1, PSMD…	1.64644	0.358949	0.0231307	0.273666
GO:0043632~modification-dependent macromolecule catabolic process	58	6.10526	0.000154518	SAE1, SENP6, MAP1LC3A, PSMD4, PSMD6, PSMD8, CUL1, AUP1, TBL1XR1, ERLIN2, UBE2H, HERC1, UBE2N, PJA2, PJA1, UHRF2, PSMA4, USP21, PIAS2, RNF20, FBXO11, CUEDC2, RAD23B, UBE2Z, RAD23A, NEDD8, MYCBP2, UBE2R2, PSMB5, PSMF1, ARIH1, SUMO2, SUMO1, ARIH2, RNF123, UBE2D2, FBXW2, USP37, OTUD7A, FBXO41, NEDD4L, BUB3, SPOP, UBL7, LRRC41, FBXO2, BIRC6, UBE2L3, UBE2Q1, SELS, PSMD13, VCP, RNF5, OTUB1, PSMD10, RNF4…	1.66274	0.362366	0.0222483	0.276951
GO:0019941~modification-dependent protein catabolic process	58	6.10526	0.000154518	SAE1, SENP6, MAP1LC3A, PSMD4, PSMD6, PSMD8, CUL1, AUP1, TBL1XR1, ERLIN2, UBE2H, HERC1, UBE2N, PJA2, PJA1, UHRF2, PSMA4, USP21, PIAS2, RNF20, FBXO11, CUEDC2, RAD23B, UBE2Z, RAD23A, NEDD8, MYCBP2, UBE2R2, PSMB5, PSMF1, ARIH1, SUMO2, SUMO1, ARIH2, RNF123, UBE2D2, FBXW2, USP37, OTUD7A, FBXO41, NEDD4L, BUB3, SPOP, UBL7, LRRC41, FBXO2, BIRC6, UBE2L3, UBE2Q1, SELS, PSMD13, VCP, RNF5, OTUB1, PSMD10, RNF4…	1.66274	0.362366	0.0222483	0.276951
GO:0016192~vesicle-mediated transport	59	6.21053	0.000156805	ALS2, CLTA, NRBP1, CLTB, SEC31A, SNCA, RAB1A, TAPBP, AP1S1, APP, AP2B1, PICALM, APOE, ACTR1A, RHOB, RBM12, ZW10, SCAMP5, FTL, ICAM5, VPS45, RAB4B, CDK5, M6PR, ELMO2, ERGIC3, ARRB1, NME1, IGF2R, TRAPPC5, TOM1, TRAPPC4, BIN1, TRAPPC3, UNC13A, SEC23B, RAB7A, GNAI3, CPLX1, SNX17, COPZ1, SNX2, RER1, SNX1, ARF6, ARF5, STX12, DNER, TMED10, STX10, AP2M1, CPNE6, CORO1A, ARF1, AKTIP, VCP, RAB35, ARF3, YKT6	1.65296	0.3666	0.0215106	0.281045
GO:0015031~protein transport	73	7.68421	0.000159421	XPO1, RAB3GAP2, CLTA, SEC31A, CLTB, PDIA3, RAB5C, XPO5, TIMM17A, TIMM17B, RAB1B, CANX, RAB1A, AP2B1, AP1S1, TRIM3, RAB24, RHOB, ZW10, SCAMP5, VPS45, RAB4A, ERP29, RAB4B, TIMM44, CDK5, RAB11FIP4, MAPK1, IPO7, TOM1, SNX12, SEC23B, MON1A, VPS29, RAB7A, NACA, SNX5, SNX17, COPZ1, KATNB1, SNX2, SNX1, ARF6, ARF5, LMAN2, STX12, CEP57, CSE1L, NPM1, TMED10, STX10, TRAM1, TNPO1, SEC61A1, AP2M1, GDI1, GDI2, …	1.55565	0.371408	0.0208822	0.285728
GO:0044257~cellular protein catabolic process	60	6.31579	0.000175501	SAE1, SENP6, MAP1LC3A, PSMD4, PSENEN, PSMD6, PSMD8, CUL1, AUP1, TBL1XR1, ERLIN2, UBE2H, HERC1, UBE2N, PJA2, PJA1, UHRF2, PSMA4, USP21, PIAS2, RNF20, FBXO11, CUEDC2, RAD23B, UBE2Z, RAD23A, NEDD8, MYCBP2, UBE2R2, PSMB5, PSMF1, ARIH1, SUMO2, SUMO1, ARIH2, RNF123, UBE2D2, FBXW2, USP37, OTUD7A, FBXO41, NEDD4L, BUB3, SPOP, UBL7, LRRC41, FBXO2, BIRC6, UBE2L3, UBE2Q1, SELS, PSMD13, VCP, RNF5, OTUB1, PSMD…	1.63803	0.400166	0.0219768	0.314504
GO:0045184~establishment of protein localization	73	7.68421	0.000207936	XPO1, RAB3GAP2, CLTA, SEC31A, CLTB, PDIA3, RAB5C, XPO5, TIMM17A, TIMM17B, RAB1B, CANX, RAB1A, AP2B1, AP1S1, TRIM3, RAB24, RHOB, ZW10, SCAMP5, VPS45, RAB4A, ERP29, RAB4B, TIMM44, CDK5, RAB11FIP4, MAPK1, IPO7, TOM1, SNX12, SEC23B, MON1A, VPS29, RAB7A, NACA, SNX5, SNX17, COPZ1, KATNB1, SNX2, SNX1, ARF6, ARF5, LMAN2, STX12, CEP57, CSE1L, NPM1, TMED10, STX10, TRAM1, TNPO1, SEC61A1, AP2M1, GDI1, GDI2, …	1.5413	0.454238	0.0249165	0.372526
GO:0006511~ubiquitin-dependent protein catabolic process	30	3.15789	0.000209507	RAD23B, RAD23A, NEDD8, PSMB5, ARIH1, PSMF1, ARIH2, UBE2D2, USP37, PSMD4, PSMD6, CUL1, BUB3, PSMD8, TBL1XR1, FBXO2, ERLIN2, UBE2H, UBE2L3, SELS, UHRF2, PSMD13, VCP, PSMD10, PSMA4, USP21, RNF20, RNF40, FBXO11, UBE2E1	2.09939	0.45673	0.0241105	0.375337
GO:0009057~macromolecule catabolic process	73	7.68421	0.000234776	SAE1, SENP6, MAP1LC3A, RBM8A, APOE, PSMD4, PSENEN, PSMD6, CUL1, PSMD8, DHCR24, AUP1, TBL1XR1, CYCS, GTF2H4, ERLIN2, MBD4, UBE2H, HERC1, RNASEH2A, CDK5, UBE2N, PJA2, PJA1, CHID1, UHRF2, PSMA4, USP21, PIAS2, RNF20, FBXO11, CUEDC2, RAD23B, UBE2Z, RAD23A, NEDD8, MYCBP2, UBE2R2, ZFP36L1, PSMB5, PSMF1, SUMO2, ARIH1, SUMO1, RNF123, ARIH2, UBE2D2, RNASET2, OTUD7A, USP37, FBXW2, FBXO41, NEDD4L, BUB3, ERCC…	1.53524	0.495278	0.0259552	0.420516
GO:0008104~protein localization	81	8.52632	0.000237045	ALS2, XPO1, RAB3GAP2, CLTA, SEC31A, CLTB, PDIA3, RAB5C, XPO5, TIMM17A, TIMM17B, RAB1B, CANX, RAB1A, CDC42, AP2B1, AP1S1, TRIM3, KIFAP3, RAB24, RHOB, ZW10, SCAMP5, DHCR24, VPS45, RAB4A, ERP29, RAB4B, TIMM44, CDK5, RAB11FIP4, MAPK1, IPO7, CD81, TOM1, SNX12, SEC23B, MON1A, VPS29, RAB7A, NACA, SNX5, SNX17, COPZ1, KATNB1, SNX2, SNX1, NEDD8, ARF6, ARF5, LMAN2, STX12, CEP57, CSE1L, SH3GLB1, NPM1, TMED10…	1.49373	0.498603	0.0252447	0.424572
GO:0010033~response to organic substance	69	7.26316	0.000290244	HSP90AB1, ATP6V0E1, ADCY1, UQCRC1, THRA, SNCA, PTEN, ACTR3, PRKAR2A, APOE, GPX4, VKORC1, PRKACB, GNG3, DDAH2, EIF2B2, DDOST, EIF2B4, PPP2R1A, GATM, CLIC1, CDK5, JUNB, MAPK1, DDR1, C1QB, TARBP2, GLUL, CCND1, GNB2, CCND2, SQLE, NME1, GNB1, CFL1, RYR1, GNB4, PPP2R2A, HMGB2, NNAT, CALCOCO2, NEDD8, SRF, SERPINH1, ACSL1, SORBS1, PPP2CA, ENO2, FADS1, GRIN1, CSNK2B, ANXA5, STAT1, STAT3, SELS, HDAC5, CORO…	1.5465	0.570577	0.0297386	0.519623
GO:0031344~regulation of cell projection organization	16	1.68421	0.000321708	MAG, NRP1, PLXNB1, PLXNB2, GRIN1, CDH2, RUFY3, MBP, ACTR3, ZFP91, CDC42, APOE, ILK, NUMB, RHOA, DBN1	2.9137	0.608185	0.0317928	0.5758
GO:0030163~protein catabolic process	60	6.31579	0.000384299	SAE1, SENP6, MAP1LC3A, PSMD4, PSENEN, PSMD6, PSMD8, CUL1, AUP1, TBL1XR1, ERLIN2, UBE2H, HERC1, UBE2N, PJA2, PJA1, UHRF2, PSMA4, USP21, PIAS2, RNF20, FBXO11, CUEDC2, RAD23B, UBE2Z, RAD23A, NEDD8, MYCBP2, UBE2R2, PSMB5, PSMF1, ARIH1, SUMO2, SUMO1, ARIH2, RNF123, UBE2D2, FBXW2, USP37, OTUD7A, FBXO41, NEDD4L, BUB3, SPOP, UBL7, LRRC41, FBXO2, BIRC6, UBE2L3, UBE2Q1, SELS, PSMD13, VCP, RNF5, OTUB1, PSMD…	1.58929	0.67349	0.0366224	0.687462
GO:0051276~chromosome organization	49	5.15789	0.000398029	ARID4A, CTCF, CBX1, EPC1, H2AFV, DKC1, PRMT5, GPX4, H2AFY, HIRIP3, MYST3, ZW10, TBL1XR1, RBBP4, ARID1A, HMG20B, H2AFJ, UBE2N, TAF10, TAF12, SMARCA5, USP21, RNF20, SMARCA2, SUDS3, SMARCA4, HMGB1, ING4, HMGB2, SOX2, VPS72, CHD7, SET, NPM1, ASF1A, ERCC1, BUB3, PHB, EHMT2, CTR9, HDAC5, SMARCC1, SUPT16H, H3F3B, RBM14, APBB1, RNF40, UBE2E1, HDAC6	1.68507	0.686292	0.0367059	0.71194
GO:0045664~regulation of neuron differentiation	20	2.10526	0.000430716	MAG, NRP1, PLXNB1, PLXNB2, GRIN1, SOX2, CDH2, TIMP2, RUFY3, MBP, ACTR3, ZFP91, CCND2, APOE, ILK, NUMB, RHOA, PBX1, ID4, DBN1	2.46544	0.714786	0.0384451	0.770192
GO:0034613~cellular protein localization	44	4.63158	0.000441017	XPO1, RAB3GAP2, CLTA, CLTB, PDIA3, XPO5, TIMM17A, SNX17, TIMM17B, COPZ1, SNX2, KATNB1, SNX1, CDC42, AP1S1, AP2B1, STX12, CSE1L, CEP57, SH3GLB1, NPM1, TNPO1, STX10, TRAM1, SEC61A1, AP2M1, ZW10, VPS45, ERP29, ARFIP1, REEP1, CDK5, TIMM44, GABARAP, SELS, MAPK1, VCP, IPO7, YWHAQ, TOM1, XPO7, SEC23B, SSR2, HDAC6	1.73674	0.723218	0.0381772	0.788544
GO:0043161~proteasomal ubiquitin-dependent protein catabolic process	17	1.78947	0.000484619	RAD23B, TBL1XR1, RAD23A, FBXO2, ERLIN2, SELS, PSMB5, PSMF1, PSMD13, VCP, PSMD10, PSMA4, PSMD4, PSMD6, PSMD8, BUB3, UBE2E1	2.69734	0.756235	0.0406662	0.866184
GO:0010498~proteasomal protein catabolic process	17	1.78947	0.000484619	RAD23B, TBL1XR1, RAD23A, FBXO2, ERLIN2, SELS, PSMB5, PSMF1, PSMD13, VCP, PSMD10, PSMA4, PSMD4, PSMD6, PSMD8, BUB3, UBE2E1	2.69734	0.756235	0.0406662	0.866184
GO:0070727~cellular macromolecule localization	44	4.63158	0.000515092	XPO1, RAB3GAP2, CLTA, CLTB, PDIA3, XPO5, TIMM17A, SNX17, TIMM17B, COPZ1, SNX2, KATNB1, SNX1, CDC42, AP1S1, AP2B1, STX12, CSE1L, CEP57, SH3GLB1, NPM1, TNPO1, STX10, TRAM1, SEC61A1, AP2M1, ZW10, VPS45, ERP29, ARFIP1, REEP1, CDK5, TIMM44, GABARAP, SELS, MAPK1, VCP, IPO7, YWHAQ, TOM1, XPO7, SEC23B, SSR2, HDAC6	1.724	0.776944	0.0419609	0.920413
GO:0050770~regulation of axonogenesis	12	1.26316	0.000577455	MAG, ZFP91, NRP1, PLXNB1, APOE, PLXNB2, ILK, GRIN1, RHOA, CDH2, RUFY3, MBP	3.434	0.814005	0.0456485	1.0313
GO:0006457~protein folding	23	2.42105	0.000583639	HSP90AB1, FKBP4, ERP29, TBCE, CCT2, CCT3, CANX, HSPBP1, ST13, DNAJC17, PPIE, PFDN2, PPIB, DNAJB11, SH3GLB1, PPIA, PFDN5, DNAJC7, PPIL3, DNAJB2, HSPD1, AHSA1, DNAJB5	2.23384	0.817326	0.0449077	1.04229
GO:0065003~macromolecular complex assembly	62	6.52632	0.000662458	XPO1, PRKAG1, RBM5, EIF2A, TAPBP, SFRS6, ZFP91, RANBP9, PICALM, SFRS5, H2AFV, APOE, SFRS8, KIFAP3, PRMT5, ILK, GTF2A2, H2AFY, TUBA1B, TUBA1C, ZW10, MYST3, PRPF31, PPP2R1A, MAGI1, GTF2H4, MED12, TMEM70, PFKM, H2AFJ, SFRS1, CDK5, TAF10, TARBP2, ADRM1, TAF12, IPO7, SNRPB, SMARCA5, PRNP, STK16, HSD17B10, PRKCZ, HMGB2, POLR2J, FKBP4, ARPC4, CDH2, TUBB, SET, CSE1L, NPM1, GEMIN7, TNPO1, ASF1A, TRIM27, A…	1.54281	0.854811	0.0495142	1.18227
GO:0010769~regulation of cell morphogenesis involved in differentiation	14	1.47368	0.000764759	MAG, NRP1, PLXNB1, PLXNB2, GRIN1, CDH2, RUFY3, MBP, ACTR3, ZFP91, APOE, NUMB, ILK, RHOA	2.95204	0.892238	0.0555229	1.36366
GO:0051130~positive regulation of cellular component organization	24	2.52632	0.000808317	PLXNB1, PLXNB2, SNCA, KATNB1, IGF1, ARF6, CD63, SRF, DSTN, UBE2N, ACTR3, CDC42, ZFP91, SUMO1, SORBS1, ARPC2, ILK, NPM1, NUMB, CFL1, RHOA, TGFA, NEDD4L, HDAC6	2.13671	0.905085	0.05717	1.4408
GO:0043254~regulation of protein complex assembly	15	1.57895	0.000812109	PRKCZ, HMGB1, ACTR3B, CLU, ARF6, SRF, CAPZB, ACTR3, CDC42, SUMO1, CORO1A, ARPC2, MAPRE1, HDAC6, SPTAN1	2.79512	0.906128	0.0560697	1.44751
GO:0007264~small GTPase mediated signal transduction	34	3.57895	0.000829769	RAB7A, ARHGDIG, RAB5C, RAB1B, ARF6, ARF5, RAB1A, CDC42, APOE, RHOA, RAB24, RHOB, RHOG, ARHGDIB, DHCR24, GDI1, GDI2, RAB4A, NF1, RAB4B, G3BP1, IGF1, RAF1, PARK7, MAPK1, RAB30, ARF1, GNB1, RRAS2, ARF3, RAB35, CFL1, YWHAQ, RHEB	1.84075	0.910837	0.0559296	1.47876
GO:0016568~chromatin modification	32	3.36842	0.000870617	ING4, CTCF, VPS72, EPC1, CHD7, PRMT5, H2AFY, ASF1A, MYST3, TBL1XR1, RBBP4, PHB, HMG20B, ARID1A, EHMT2, CTR9, UBE2N, HDAC5, TAF10, TAF12, SMARCC1, SMARCA5, USP21, RBM14, APBB1, RNF20, SMARCA2, SUDS3, RNF40, SMARCA4, UBE2E1, HDAC6	1.87843	0.920844	0.0572788	1.55102
GO:0006886~intracellular protein transport	40	4.21053	0.00087762	XPO1, RAB3GAP2, CLTA, CLTB, PDIA3, XPO5, TIMM17A, SNX17, TIMM17B, COPZ1, SNX2, KATNB1, SNX1, AP1S1, AP2B1, STX12, CSE1L, CEP57, NPM1, TNPO1, STX10, TRAM1, SEC61A1, AP2M1, VPS45, ERP29, ARFIP1, CDK5, TIMM44, GABARAP, SELS, MAPK1, VCP, IPO7, YWHAQ, TOM1, XPO7, SEC23B, SSR2, HDAC6	1.73247	0.922444	0.0564519	1.56341
GO:0050767~regulation of neurogenesis	22	2.31579	0.00111325	MAG, NRP1, PLXNB1, PLXNB2, NF1, SOX2, GRIN1, CDH2, TIMP2, RUFY3, MBP, ACTR3, ZFP91, CCND2, APOE, ILK, NUMB, RHOA, PBX1, ID4, DBN1, BMPR1A	2.17628	0.960977	0.0695434	1.97922
GO:0022604~regulation of cell morphogenesis	19	2	0.00115197	ALDOA, DLC1, MAG, NRP1, PLXNB1, PLXNB2, GRIN1, CDH2, RUFY3, MBP, ACTR3, ZFP91, CORO1A, FYN, APOE, ILK, NUMB, RHOA, CFDP1	2.34217	0.965141	0.070368	2.04738
GO:0010608~posttranscriptional regulation of gene expression	26	2.73684	0.0012011	EIF5B, SYNCRIP, SOX4, EIF2A, PTEN, YBX1, ZFP36L1, APP, STX12, RBM8A, EIF2B2, EIF2B4, DHX9, PAIP2, PAIP1, APTX, SELT, EIF4G1, EIF4B, EIF4G2, TARBP2, MAPK1, PA2G4, TBRG1, NGDN, HSPD1	2.00317	0.969794	0.071757	2.13381
GO:0044092~negative regulation of molecular function	36	3.78947	0.00134937	PRKCZ, ADCY1, THRA, GNAI3, GNAI2, SNCA, GABBR2, SPRY4, RPS3, PSMB5, PSMF1, SUMO1, APOE, CDKN2D, PPP2CA, ILK, PSMD4, PSMD6, BUB3, PSMD8, DHCR24, PPP2R1A, NF1, PKIG, CST3, HBXIP, SH3BP5, TARBP2, PSMD13, GRM7, PSMA4, PSMD10, CALM3, PBX1, UBE2E1, HDAC6	1.75353	0.980396	0.0786514	2.39422
GO:0006333~chromatin assembly or disassembly	17	1.78947	0.0015224	HMGB2, ARID4A, CTCF, H2AFJ, CBX1, CHD7, SET, H2AFV, SMARCC1, NPM1, SMARCA5, SUPT16H, H2AFY, H3F3B, HIRIP3, ASF1A, MYST3	2.43242	0.988164	0.086565	2.69729
GO:0043086~negative regulation of catalytic activity	31	3.26316	0.00166434	PRKCZ, ADCY1, GNAI3, GNAI2, SNCA, GABBR2, SPRY4, PSMB5, PSMF1, APOE, CDKN2D, PPP2CA, ILK, PSMD4, PSMD6, BUB3, PSMD8, DHCR24, PPP2R1A, NF1, PKIG, CST3, HBXIP, SH3BP5, TARBP2, PSMD13, GRM7, PSMA4, PSMD10, UBE2E1, HDAC6	1.82642	0.992176	0.0924546	2.94523
GO:0044087~regulation of cellular component biogenesis	19	2	0.00193644	DLC1, PRKCZ, HMGB1, ACTR3B, CLU, GRIN1, ARF6, SRF, PTEN, CAPZB, ACTR3, CDC42, SUMO1, CORO1A, ARPC2, RHOA, MAPRE1, HDAC6, SPTAN1	2.23884	0.996463	0.104769	3.41889
GO:0016569~covalent chromatin modification	18	1.89474	0.00207479	ING4, PHB, CTR9, HDAC5, UBE2N, TAF10, EPC1, TAF12, PRMT5, USP21, RBM14, APBB1, RNF20, RNF40, SMARCA4, UBE2E1, HDAC6, MYST3	2.28934	0.997638	0.1098	3.65889
GO:0007265~Ras protein signal transduction	16	1.68421	0.00210948	ARHGDIG, NF1, G3BP1, IGF1, RAF1, PARK7, MAPK1, GNB1, APOE, RRAS2, CFL1, RHOA, RHOB, RHOG, DHCR24, ARHGDIB	2.44196	0.997865	0.109547	3.71898
GO:0031400~negative regulation of protein modification process	17	1.78947	0.002205	PPP2R1A, PRKCZ, SNCA, CDK5, PSMB5, PSMF1, PSMD13, SET, PSMD10, PPP2CA, PSMA4, PSMD4, VPS28, PSMD6, PSMD8, BUB3, UBE2E1	2.34854	0.998384	0.112226	3.88424
GO:0032446~protein modification by small protein conjugation	18	1.89474	0.00226032	SAE1, NEDD8, UBE2H, UBE2L3, CTR9, UBE2N, SUMO2, SUMO1, UHRF2, UBE2D2, VCP, NEDD4L, RNF20, RNF40, FBXO11, UBE2E1, HDAC6, RNF41	2.27131	0.998625	0.11291	3.97982
GO:0045934~negative regulation of nucleobase, nucleoside, nucleotide and nucleic acid metabolic process	49	5.15789	0.00226076	E2F1, THRA, ARID4A, CTCF, MAF1, RBM9, DAXX, RPS3, EPC1, SIN3A, MYST3, KHDRBS1, TBL1XR1, PKIG, PURB, PURA, PA2G4, NCOA2, GRM7, SMARCA2, RAD17, SUDS3, SMARCA4, EID1, HMGB1, ING4, THAP7, HMGB2, BCLAF1, TH1L, SOX2, VPS72, NR1H2, SUMO1, DRAP1, NPM1, TCF4, ERCC1, JARID2, PHB, TRIM28, TRIM27, ILF3, STAT3, HDAC5, PHB2, YWHAQ, RFX3, ID4	1.55493	0.998627	0.111031	3.98059
GO:0031396~regulation of protein ubiquitination	15	1.57895	0.00265705	FBXO2, CDK5, UBE2N, PSMB5, PSMF1, PSMD13, PSMA4, PSMD10, PSMD4, VPS28, PSMD6, PSMD8, BUB3, CUL1, UBE2E1	2.47815	0.999568	0.12709	4.66275
GO:0051960~regulation of nervous system development	23	2.42105	0.00281481	MAG, NRP1, PLXNB1, PLXNB2, NF1, SOX2, GRIN1, IGF1, CDH2, TIMP2, RUFY3, MBP, ACTR3, ZFP91, CCND2, APOE, ILK, NUMB, RHOA, ID4, PBX1, DBN1, BMPR1A	1.98163	0.999728	0.131964	4.93304
GO:0051172~negative regulation of nitrogen compound metabolic process	49	5.15789	0.00298049	E2F1, THRA, ARID4A, CTCF, MAF1, RBM9, DAXX, RPS3, EPC1, SIN3A, MYST3, KHDRBS1, TBL1XR1, PKIG, PURB, PURA, PA2G4, NCOA2, GRM7, SMARCA2, RAD17, SUDS3, SMARCA4, EID1, HMGB1, ING4, THAP7, HMGB2, BCLAF1, TH1L, SOX2, VPS72, NR1H2, SUMO1, DRAP1, NPM1, TCF4, ERCC1, JARID2, PHB, TRIM28, TRIM27, ILF3, STAT3, HDAC5, PHB2, YWHAQ, RFX3, ID4	1.53368	0.999832	0.136986	5.21612
GO:0022618~ribonucleoprotein complex assembly	12	1.26316	0.00301109	SFRS6, PRPF31, TARBP2, SFRS5, PRMT5, SFRS8, NPM1, RBM5, SNRPB, EIF2A, SFRS1, GEMIN7	2.828	0.999846	0.136152	5.26831
GO:0034728~nucleosome organization	13	1.36842	0.00305987	HMGB2, ARID1A, CTCF, H2AFJ, SET, H2AFV, NPM1, SUPT16H, SMARCA5, H2AFY, H3F3B, ASF1A, MYST3	2.67089	0.999867	0.136097	5.35145
GO:0060284~regulation of cell development	24	2.52632	0.00307381	MAG, NRP1, PLXNB1, PLXNB2, NF1, SOX2, GRIN1, CDH2, TIMP2, RUFY3, MBP, ACTR3, HDAC5, ZFP91, CCND2, BTG1, APOE, ILK, NUMB, RHOA, ID4, PBX1, DBN1, BMPR1A	1.93271	0.999872	0.134625	5.3752
GO:0048193~Golgi vesicle transport	18	1.89474	0.00314687	CLTA, SEC31A, NRBP1, COPZ1, RER1, TAPBP, AP1S1, ARF1, VCP, ARRB1, TRAPPC4, TMED10, YKT6, STX10, SEC23B, TRAPPC3, ZW10, FTL	2.20196	0.999897	0.13557	5.49959
GO:0051493~regulation of cytoskeleton organization	18	1.89474	0.00340864	DLC1, XPO1, ACTR3B, KATNB1, ARF6, CAPZB, MYCBP2, DSTN, ACTR3, CORO1A, ARPC2, ILK, NPM1, CFL1, RHOA, MAPRE1, HDAC6, SPTAN1	2.18527	0.999952	0.143891	5.94396
GO:0070647~protein modification by small protein conjugation or removal	20	2.10526	0.00356462	NEDD8, SAE1, UBE2H, UBE2L3, CTR9, UBE2N, TAF10, SUMO2, SUMO1, UHRF2, UBE2D2, VCP, USP21, NEDD4L, RNF20, RNF40, FBXO11, UBE2E1, HDAC6, RNF41	2.06779	0.99997	0.147839	6.20781
GO:0022613~ribonucleoprotein complex biogenesis	22	2.31579	0.00357614	PRPF31, RBM5, WBP11, EIF2A, SFRS1, RPS6, DIMT1L, FBL, SFRS6, TARBP2, PA2G4, SFRS5, RPS19, DKC1, PRMT5, SFRS8, NPM1, SNRPB, RPL5, AATF, POP4, GEMIN7	1.98066	0.999971	0.146207	6.22727
GO:0016570~histone modification	17	1.78947	0.00369315	ING4, PHB, CTR9, UBE2N, HDAC5, TAF10, EPC1, TAF12, PRMT5, USP21, RBM14, APBB1, RNF20, RNF40, UBE2E1, HDAC6, MYST3	2.23304	0.999979	0.148547	6.42471
GO:0016481~negative regulation of transcription	44	4.63158	0.00378598	E2F1, THAP7, HMGB1, EID1, ING4, HMGB2, BCLAF1, THRA, ARID4A, SOX2, TH1L, CTCF, MAF1, RBM9, DAXX, VPS72, NR1H2, EPC1, SUMO1, SIN3A, DRAP1, TCF4, MYST3, KHDRBS1, TBL1XR1, JARID2, PHB, TRIM28, PKIG, TRIM27, ILF3, STAT3, PURB, PURA, HDAC5, PA2G4, NCOA2, PHB2, YWHAQ, ID4, RFX3, SMARCA2, SUDS3, SMARCA4	1.55655	0.999984	0.14993	6.58106
GO:0006259~DNA metabolic process	47	4.94737	0.00410934	RAD23B, HMGB1, ING4, HMGB2, RAD23A, WRNIP1, BCCIP, NFIX, CTCF, TTC5, BANF1, NONO, ANKRD17, TOP1, SUMO1, SET, DKC1, CDKN2D, NSMCE1, APEX1, ASF1A, ERCC1, CIB1, SSRP1, RBBP4, PHB, CYCS, GTF2H4, IGF1, APTX, MBD4, RNASEH2A, PURA, KLHDC3, UBE2N, VCP, PPIA, SFPQ, TBRG1, SUPT16H, HSPD1, RBM14, PARP2, NFIA, RAD17, TOP3B, DUT	1.52468	0.999994	0.159521	7.12376
GO:0030100~regulation of endocytosis	11	1.15789	0.00415501	NR1H2, RAB5C, RAB4A, SNX17, SNCA, ARF6, NEDD4L, CD63, BIN1, PTEN, SCAMP5	2.88982	0.999995	0.159038	7.20017
GO:0007050~cell cycle arrest	15	1.57895	0.00463468	KHDRBS1, ING4, IL8, AK1, DBC1, SART1, PPM1G, EIF4G2, PA2G4, CDKN2D, ILK, TBRG1, APBB1, CUL1, DHCR24	2.33379	0.999999	0.173478	7.99912
GO:0031397~negative regulation of protein ubiquitination	12	1.26316	0.00473693	PSMB5, PSMF1, PSMD13, PSMA4, PSMD10, PSMD4, PSMD6, VPS28, CDK5, BUB3, PSMD8, UBE2E1	2.67089	0.999999	0.174724	8.16859
GO:0006260~DNA replication	22	2.31579	0.00494637	SSRP1, ING4, HMGB1, HMGB2, RBBP4, PHB, WRNIP1, IGF1, NFIX, RNASEH2A, PURA, TOP1, SET, DKC1, CDKN2D, TBRG1, SUPT16H, RBM14, NFIA, RAD17, TOP3B, DUT	1.92654	0.999999	0.179468	8.5148
GO:0009890~negative regulation of biosynthetic process	52	5.47368	0.00497983	E2F1, THRA, ARID4A, CTCF, MAF1, RBM9, DAXX, EPC1, SIN3A, APOE, EIF2B4, MYST3, KHDRBS1, TBL1XR1, PKIG, PURB, PURA, PA2G4, NCOA2, GRM7, SMARCA2, RAD17, SUDS3, SMARCA4, HMGB1, EID1, ING4, THAP7, HMGB2, BCLAF1, SOX2, TH1L, VPS72, NR1H2, SUMO1, DRAP1, AATF, TCF4, PAIP2, JARID2, PHB, TRIM28, TRIM27, ILF3, ATP1A1, STAT3, HDAC5, PHB2, YWHAQ, RFX3, ID4, APBB1	1.47229	1	0.17836	8.56999
GO:0010001~glial cell differentiation	10	1.05263	0.00505103	ZFP91, DNER, SOX11, NF1, IGF1, EIF2B2, CDK5, GAP43, EIF2B4, SMARCA4	3.02365	1	0.17849	8.68733
GO:0030036~actin cytoskeleton organization	25	2.63158	0.00560934	ALDOA, DLC1, PRKCZ, CNN3, ARPC4, ARF6, CAPZB, DSTN, PFN1, CDC42, SORBS1, RHOA, OBSL1, ARHGDIB, FMNL1, NF1, EVL, CDK5, EPB41L3, CORO1A, ATP2C1, CFL1, ANTXR1, DBN1, CDC42BPB	1.81282	1	0.193887	9.60258
GO:0007584~response to nutrient	18	1.89474	0.00578977	GATM, GNAI2, FADS1, SOX2, CSNK2B, CLIC1, ENSA, STAT1, PTEN, USF2, CCND1, ACSL1, CDKN2D, DAD1, IGFBP2, DDAH2, SST, MEST	2.07522	1	0.197156	9.8965
GO:0052547~regulation of peptidase activity	13	1.36842	0.00623218	DLC1, AIFM3, SNCA, CYCS, CST3, BAD, STAT1, HBXIP, RPS3, VCP, CDKN2D, HSPD1, DHCR24	2.45094	1	0.20816	10.6134
GO:0042981~regulation of apoptosis	68	7.15789	0.00647548	DLC1, PDIA3, SNCA, RBM5, DAXX, PTEN, SART1, CTNNBL1, RPS3, ZFP91, APP, HTRA2, APOE, CDKN2D, ILK, CHST11, RHOA, PIK3CA, PSENEN, DDAH2, CUL1, DHCR24, PPP2R1A, AIFM3, CYCS, MBD4, HBXIP, CDK5, MAPK1, NME1, BTG1, IGF2R, CFL1, CTSB, PRNP, ING4, HMGB1, PRKCZ, BCLAF1, CLU, SOX4, AKAP13, PEA15, TUBB, SH3GLB1, PPP2CA, NPM1, DAD1, AATF, ERCC1, PHB, NF1, GRIN1, IGF1, BIRC6, BAD, ANXA5, RPS6, STAT1, SELS, SAR…	1.37245	1	0.212953	11.0053
GO:0030029~actin filament-based process	26	2.73684	0.00652694	MYL6, ALDOA, DLC1, PRKCZ, CNN3, ARPC4, ARF6, CAPZB, DSTN, PFN1, CDC42, SORBS1, RHOA, OBSL1, ARHGDIB, FMNL1, NF1, EVL, CDK5, EPB41L3, CORO1A, ATP2C1, CFL1, ANTXR1, DBN1, CDC42BPB	1.7655	1	0.212081	11.088
GO:0032269~negative regulation of cellular protein metabolic process	21	2.21053	0.00668286	HSP90AB1, PPP2R1A, PRKCZ, PAIP2, SNCA, CDK5, PSMB5, PSMF1, PSMD13, SET, PSMD10, PSMA4, PPP2CA, PSMD4, PSMD6, VPS28, EIF2B4, PSMD8, BUB3, UBE2E1, HDAC6	1.91212	1	0.214205	11.3381
GO:0010390~histone monoubiquitination	4	0.421053	0.00698228	RNF20, RNF40, CTR9, UBE2E1	9.15734	1	0.220284	11.8165
GO:0051438~regulation of ubiquitin-protein ligase activity	12	1.26316	0.00716727	UBE2N, PSMB5, PSMF1, PSMD13, PSMA4, PSMD10, PSMD4, PSMD6, BUB3, PSMD8, CUL1, UBE2E1	2.53032	1	0.223038	12.1109
GO:0031399~regulation of protein modification process	30	3.15789	0.00724596	DLC1, PRKCZ, SNCA, DAXX, PSMB5, PSMF1, ZFP91, PRKAR2A, SET, PPP2CA, PSMD4, PSMD6, CUL1, BUB3, PSMD8, PPP2R1A, FBXO2, IGF1, CDK5, UBE2N, CCND1, PSMD13, CCND2, PSMA4, PSMD10, PRKAR1A, CD81, VPS28, BMPR1A, UBE2E1	1.66931	1	0.222839	12.2358
GO:0010629~negative regulation of gene expression	46	4.84211	0.00736748	E2F1, THAP7, HMGB1, ING4, EID1, HMGB2, BCLAF1, THRA, ARID4A, XPO5, SOX2, TH1L, CTCF, MAF1, RBM9, DAXX, VPS72, NR1H2, EPC1, SUMO1, SIN3A, DRAP1, TCF4, MYST3, KHDRBS1, TBL1XR1, JARID2, PHB, TRIM28, PKIG, TRIM27, ILF3, STAT3, PURB, PURA, HDAC5, TARBP2, PA2G4, NCOA2, PHB2, YWHAQ, ID4, RFX3, SMARCA2, SUDS3, SMARCA4	1.48323	1	0.223793	12.4284
GO:0045893~positive regulation of transcription, DNA-dependent	44	4.63158	0.0074772	E2F1, HMGB2, CNBP, THRA, SOX2, SOX4, CTCF, CNOT7, SRF, NR1H2, EPC1, APP, MRPL12, GTF2A2, AATF, TCF4, ASF1A, MAF, TBL1XR1, KLF13, SOX11, TRIM28, GRIN1, SRA1, MED12, IGF1, ARID1A, ILF3, JUNB, STAT3, USF2, HDAC5, NCOA2, SP1, ILF2, SMARCC1, USP21, PBX1, PIAS2, RBM14, APBB1, PBX2, SMARCA2, SMARCA4	1.49706	1	0.224411	12.602
GO:0014070~response to organic cyclic substance	16	1.68421	0.00756548	FADS1, GRIN1, NEDD8, STAT1, PTEN, CDK5, STAT3, JUNB, CCND1, ACSL1, CCND2, ENO2, RYR1, VKORC1, ALDH2, PPP2R2A	2.13671	1	0.224455	12.7414
GO:0032870~cellular response to hormone stimulus	17	1.78947	0.00793893	ADCY1, THRA, STAT1, JUNB, STAT3, HDAC5, PRKAR2A, SORBS1, GNB2, CCND2, GNB1, PRKAR1A, ALDH2, GNB4, GNG3, PRKACB, IGFBP2	2.06387	1	0.231838	13.3288
GO:0043067~regulation of programmed cell death	68	7.15789	0.00813905	DLC1, PDIA3, SNCA, RBM5, DAXX, PTEN, SART1, CTNNBL1, RPS3, ZFP91, APP, HTRA2, APOE, CDKN2D, ILK, CHST11, RHOA, PIK3CA, PSENEN, DDAH2, CUL1, DHCR24, PPP2R1A, AIFM3, CYCS, MBD4, HBXIP, CDK5, MAPK1, NME1, BTG1, IGF2R, CFL1, CTSB, PRNP, ING4, HMGB1, PRKCZ, BCLAF1, CLU, SOX4, AKAP13, PEA15, TUBB, SH3GLB1, PPP2CA, NPM1, DAD1, AATF, ERCC1, PHB, NF1, GRIN1, IGF1, BIRC6, BAD, ANXA5, RPS6, STAT1, SELS, SAR…	1.35876	1	0.234627	13.6421
GO:0010558~negative regulation of macromolecule biosynthetic process	49	5.15789	0.00814537	E2F1, THRA, ARID4A, CTCF, MAF1, RBM9, DAXX, EPC1, SIN3A, EIF2B4, MYST3, KHDRBS1, TBL1XR1, PKIG, PURB, PURA, PA2G4, NCOA2, SMARCA2, RAD17, SUDS3, SMARCA4, EID1, HMGB1, ING4, THAP7, HMGB2, BCLAF1, TH1L, SOX2, VPS72, NR1H2, SUMO1, DRAP1, AATF, TCF4, JARID2, PAIP2, PHB, TRIM28, TRIM27, ILF3, STAT3, HDAC5, PHB2, YWHAQ, RFX3, ID4, APBB1	1.45415	1	0.232508	13.6519
GO:0031327~negative regulation of cellular biosynthetic process	50	5.26316	0.00825626	E2F1, THRA, ARID4A, CTCF, MAF1, RBM9, DAXX, EPC1, SIN3A, EIF2B4, MYST3, KHDRBS1, TBL1XR1, PKIG, PURB, PURA, PA2G4, NCOA2, GRM7, SMARCA2, RAD17, SUDS3, SMARCA4, HMGB1, EID1, ING4, THAP7, HMGB2, BCLAF1, TH1L, SOX2, VPS72, NR1H2, SUMO1, DRAP1, AATF, TCF4, PAIP2, JARID2, PHB, TRIM28, TRIM27, ATP1A1, ILF3, STAT3, HDAC5, PHB2, YWHAQ, RFX3, ID4	1.44633	1	0.233022	13.825
GO:0006091~generation of precursor metabolites and energy	31	3.26316	0.00841764	UQCRC2, ALDOA, ATP6V0E1, UQCRC1, SNCA, ATP6V0B, ATP6V0C, ENO2, ATP6V0D1, NDUFS2, GAPDH, AIFM3, ACO2, FADS1, CYCS, FADS3, PFKM, DLAT, PPP1CC, ATP6V1D, NDUFA11, ATP6V1F, SLC25A12, SDHA, ACADVL, GPI, ATP6V1A, SLC25A14, NNT, SDHC, PGK1	1.63416	1	0.234759	14.0764
GO:0043281~regulation of caspase activity	12	1.26316	0.00870053	DLC1, AIFM3, VCP, CDKN2D, CYCS, SNCA, BAD, HSPD1, HBXIP, STAT1, RPS3, DHCR24	2.46544	1	0.23938	14.5152
GO:0051254~positive regulation of RNA metabolic process	44	4.63158	0.00871459	E2F1, HMGB2, CNBP, THRA, SOX2, SOX4, CTCF, CNOT7, SRF, NR1H2, EPC1, APP, MRPL12, GTF2A2, AATF, TCF4, ASF1A, MAF, TBL1XR1, KLF13, SOX11, TRIM28, GRIN1, SRA1, MED12, IGF1, ARID1A, ILF3, JUNB, STAT3, USF2, HDAC5, NCOA2, SP1, ILF2, SMARCC1, USP21, PBX1, PIAS2, RBM14, APBB1, PBX2, SMARCA2, SMARCA4	1.48445	1	0.237498	14.537
GO:0010941~regulation of cell death	68	7.15789	0.00894473	DLC1, PDIA3, SNCA, RBM5, DAXX, PTEN, SART1, CTNNBL1, RPS3, ZFP91, APP, HTRA2, APOE, CDKN2D, ILK, CHST11, RHOA, PIK3CA, PSENEN, DDAH2, CUL1, DHCR24, PPP2R1A, AIFM3, CYCS, MBD4, HBXIP, CDK5, MAPK1, NME1, BTG1, IGF2R, CFL1, CTSB, PRNP, ING4, HMGB1, PRKCZ, BCLAF1, CLU, SOX4, AKAP13, PEA15, TUBB, SH3GLB1, PPP2CA, NPM1, DAD1, AATF, ERCC1, PHB, NF1, GRIN1, IGF1, BIRC6, BAD, ANXA5, RPS6, STAT1, SELS, SAR…	1.35369	1	0.240742	14.8924
GO:0006268~DNA unwinding during replication	5	0.526316	0.00905915	HMGB1, TOP1, HMGB2, PURA, TOP3B	5.72334	1	0.241222	15.0685
GO:0051443~positive regulation of ubiquitin-protein ligase activity	11	1.15789	0.00906295	UBE2N, PSMB5, PSMF1, PSMD13, PSMA4, PSMD10, PSMD4, PSMD6, PSMD8, CUL1, UBE2E1	2.59234	1	0.239148	15.0744
GO:0006417~regulation of translation	17	1.78947	0.009135	PAIP2, PAIP1, EIF5B, EIF2A, SELT, ZFP36L1, EIF4G1, EIF4B, MAPK1, TARBP2, EIF4G2, APP, PA2G4, RBM8A, NGDN, EIF2B2, EIF2B4	2.03307	1	0.238669	15.1851
GO:0051340~regulation of ligase activity	12	1.26316	0.00955658	UBE2N, PSMB5, PSMF1, PSMD13, PSMA4, PSMD10, PSMD4, PSMD6, BUB3, PSMD8, CUL1, UBE2E1	2.43423	1	0.246066	15.8304
GO:0007010~cytoskeleton organization	40	4.21053	0.00972573	DLC1, ALDOA, PRKCZ, CNN3, ARF6, ARPC4, CAPZB, DSTN, CDC42, PFN1, RANBP9, TUBB, SORBS1, APOE, NPM1, RHOA, OBSL1, PPP4C, TUBA1B, ZW10, ARHGDIB, FMNL1, CKAP5, NF1, TBCE, RAF1, EVL, CDK5, GABARAP, DCTN2, EPB41L3, CORO1A, MAST1, ATP2C1, CFL1, ANTXR1, STMN1, DBN1, RANBP10, CDC42BPB	1.50827	1	0.247684	16.0881
GO:0051439~regulation of ubiquitin-protein ligase activity during mitotic cell cycle	11	1.15789	0.0100252	PSMB5, PSMF1, PSMD13, PSMA4, PSMD10, PSMD4, PSMD6, BUB3, PSMD8, CUL1, UBE2E1	2.55477	1	0.252113	16.5424
GO:0051248~negative regulation of protein metabolic process	21	2.21053	0.0101459	HSP90AB1, PPP2R1A, PRKCZ, PAIP2, SNCA, CDK5, PSMB5, PSMF1, PSMD13, SET, PSMD10, PSMA4, PPP2CA, PSMD4, PSMD6, VPS28, EIF2B4, PSMD8, BUB3, UBE2E1, HDAC6	1.83897	1	0.252586	16.7248
GO:0042127~regulation of cell proliferation	66	6.94737	0.0104671	DLC1, NRP1, RBM5, RBM9, PTEN, WARS, ZFP91, APOE, CDKN2D, KIFAP3, ILK, CHST11, TGFA, RHOG, CUL1, DHCR24, AGPAT1, RBBP4, CAPNS1, CD164, PURA, MAPK1, DDR1, CCND1, CCND2, NME1, BTG1, GRN, TBRG1, CD81, BTG3, DHPS, SMARCA2, PRKCZ, ING4, CNBP, GNAI2, SOX2, CLU, SOX4, TIMP2, CD9, NPM1, PTN, AXIN2, CREB3, IL8, CRIP2, JARID2, PHB, NF1, BIRC6, RPS9, IGF1, STAT1, TMEM115, CORO1A, DBP, MYO16, PBX1, CFDP1, ID4…	1.3508	1	0.257316	17.2084
GO:0010639~negative regulation of organelle organization	12	1.26316	0.0104761	DLC1, CORO1A, SET, SNCA, NPM1, KATNB1, MAPRE1, MAD2L2, CAPZB, ERCC1, SPTAN1, HDAC6	2.4038	1	0.255377	17.2219
GO:0033523~histone H2B ubiquitination	4	0.421053	0.0106581	RNF20, RNF40, CTR9, UBE2E1	8.01267	1	0.257083	17.4947
GO:0006986~response to unfolded protein	11	1.15789	0.0110634	HSP90AB1, CCND1, VCP, CSNK2B, DNAJB2, CLIC1, HSPD1, DDAH2, SERPINH1, SELS, DNAJB5	2.51827	1	0.263336	18.0992
GO:0007270~nerve-nerve synaptic transmission	7	0.736842	0.0110709	ALS2, SNCA, GRIN1, VDAC3, CDK5, PARK7, VDAC1	3.61863	1	0.261383	18.1104
GO:0016567~protein ubiquitination	15	1.57895	0.0112353	SAE1, UBE2H, UBE2L3, CTR9, UBE2N, UHRF2, UBE2D2, VCP, NEDD4L, RNF20, RNF40, FBXO11, UBE2E1, HDAC6, RNF41	2.1086	1	0.262621	18.3544
GO:0007612~learning	10	1.05263	0.0114452	APP, FYN, GRM7, NF1, GRIN1, PTN, VDAC3, APBB1, CDK5, VDAC1	2.67089	1	0.264737	18.6648
GO:0052548~regulation of endopeptidase activity	12	1.26316	0.0114619	DLC1, AIFM3, VCP, CDKN2D, CYCS, SNCA, BAD, HSPD1, HBXIP, STAT1, RPS3, DHCR24	2.37413	1	0.26301	18.6896
GO:0050773~regulation of dendrite development	5	0.526316	0.011754	ACTR3, ILK, NUMB, GRIN1, DBN1	5.34178	1	0.266688	19.1197
GO:0019725~cellular homeostasis	42	4.42105	0.0118616	ALDOA, PRKCZ, CLCN3, ATP6V0E1, PDIA3, GNA11, SNCA, SRF, APLP2, MBP, ZFP91, CD9, APP, APOE, SLC1A6, ILK, NPM1, GNG3, NEDD4L, SLC39A4, EIF2B2, APEX1, GAL3ST1, EIF2B4, FTL, SEPW1, P4HB, AIFM3, NF1, GRIN1, PFKM, CDK5, SELT, PARK7, SELS, GNB1, ATP2C1, RYR1, SH3BGRL3, ASNA1, PRNP, MON1A	1.46957	1	0.266734	19.2776
GO:0051351~positive regulation of ligase activity	11	1.15789	0.012181	UBE2N, PSMB5, PSMF1, PSMD13, PSMA4, PSMD10, PSMD4, PSMD6, PSMD8, CUL1, UBE2E1	2.4828	1	0.270817	19.7445
GO:0051726~regulation of cell cycle	32	3.36842	0.012419	E2F1, XPO1, CKS1B, BCCIP, CTCF, PTEN, MYCBP2, CDC42, APP, SFRS5, PRMT5, CDKN2D, NPM1, TGFA, RHOB, AATF, BUB3, ZW10, CREB3, DBC1, IGF1, CDK5, JUNB, CCND1, UHRF2, CCND2, BTG3, MYO16, MAD2L2, APBB1, RAD17, SMARCA4	1.57304	1	0.273281	20.0908
GO:0007049~cell cycle	64	6.73684	0.0127105	E2F1, SEPT3, WTAP, DAXX, SART1, APP, CDKN2D, ILK, PSMD4, PSMD6, STAG2, PSMD8, CUL1, ZW10, DHCR24, KHDRBS1, RBBP4, HMG20B, PPP1CC, CDK5, DCTN1, KLHDC3, DCTN2, MAPK1, EIF4G2, PPM1G, PA2G4, CCND1, UHRF2, CCND2, PSMA4, NSL1, TBRG1, CLIP1, STMN1, MAPRE1, MAD2L2, RAD17, CKS1B, EID1, ING4, CAMK2G, KATNB1, BCCIP, PSMB5, PSMF1, TUBB, NPM1, CAMK2A, LFNG, BUB3, IL8, CKAP5, AK1, DBC1, ILF3, SEPT11, PSMD13, P…	1.34773	1	0.276688	20.5131
GO:0031497~chromatin assembly	11	1.15789	0.0133817	HMGB2, SET, H2AFV, NPM1, SMARCA5, H2AFY, H3F3B, CTCF, H2AFJ, ASF1A, MYST3	2.44832	1	0.286943	21.4773
GO:0006888~ER to Golgi vesicle-mediated transport	8	0.842105	0.0141759	NRBP1, SEC31A, VCP, TRAPPC4, YKT6, SEC23B, TRAPPC3, ZW10	3.05245	1	0.299069	22.604
GO:0051789~response to protein stimulus	14	1.47368	0.0144001	HSP90AB1, CSNK2B, CLIC1, SERPINH1, SELS, ACTR3, DDR1, CCND1, VCP, DNAJB2, HSPD1, DDAH2, HDAC6, DNAJB5	2.11656	1	0.300892	22.9194
GO:0009755~hormone-mediated signaling	9	0.947368	0.0144199	ADCY1, PRKAR2A, THRA, GNB2, GNB1, PRKAR1A, GNB4, GNG3, PRKACB	2.77362	1	0.299129	22.9471
GO:0022402~cell cycle process	49	5.15789	0.0146102	E2F1, DAXX, SART1, APP, CDKN2D, ILK, PSMD4, PSMD6, PSMD8, CUL1, STAG2, DHCR24, ZW10, KHDRBS1, DCTN1, DCTN2, KLHDC3, EIF4G2, PPM1G, PA2G4, CCND1, CCND2, PSMA4, NSL1, TBRG1, CLIP1, STMN1, MAPRE1, MAD2L2, ING4, CAMK2G, KATNB1, PSMB5, PSMF1, TUBB, NPM1, LFNG, CAMK2A, BUB3, IL8, CKAP5, AK1, DBC1, ILF3, PSMD13, PSMD10, ID4, APBB1, UBE2E1	1.40724	1	0.300337	23.2137
GO:0006512~ubiquitin cycle	6	0.631579	0.0146385	UBE2D2, USP37, NEDD4L, UBE2H, UBE2E1, FBXO11	4.00634	1	0.298753	23.2532
GO:0006513~protein monoubiquitination	4	0.421053	0.0152547	RNF20, RNF40, CTR9, UBE2E1	7.12238	1	0.307134	24.1101
GO:0006916~anti-apoptosis	22	2.31579	0.0153872	PRKCZ, HMGB1, CLU, SNCA, BIRC6, IGF1, ANXA5, HBXIP, SELS, PEA15, APOE, SH3GLB1, CDKN2D, CFL1, NPM1, DAD1, PIK3CA, AATF, CFDP1, DDAH2, PRNP, DHCR24	1.73674	1	0.307273	24.2931
GO:0051436~negative regulation of ubiquitin-protein ligase activity during mitotic cell cycle	10	1.05263	0.0155365	PSMB5, PSMF1, PSMD13, PSMA4, PSMD10, PSMD4, PSMD6, BUB3, PSMD8, UBE2E1	2.54371	1	0.30769	24.4989
GO:0031145~anaphase-promoting complex-dependent proteasomal ubiquitin-dependent protein catabolic process	10	1.05263	0.0155365	PSMB5, PSMF1, PSMD13, PSMA4, PSMD10, PSMD4, PSMD6, BUB3, PSMD8, UBE2E1	2.54371	1	0.30769	24.4989
GO:0010604~positive regulation of macromolecule metabolic process	69	7.26316	0.0159755	DLC1, E2F1, THRA, SNCA, CTCF, CNOT7, ZFP91, EPC1, APP, APOE, GTF2A2, PSMD4, PSMD6, PSMD8, CUL1, MYST3, TBL1XR1, SOX11, MED12, ARID1A, JUNB, UBE2N, MAPK1, CCND1, NCOA2, CCND2, PSMA4, CD81, USP21, PIAS2, RNF20, SMARCA2, SMARCA4, CNBP, HMGB2, SOX2, SOX4, SRF, PSMB5, NR1H2, PSMF1, MRPL12, SORBS1, RNF10, AATF, TCF4, ASF1A, MAF, KLF13, TRIM28, SRA1, GRIN1, IGF1, ILF3, STAT3, USF2, HDAC5, PSMD13, SP1, I…	1.31168	1	0.312828	25.1009
GO:0032956~regulation of actin cytoskeleton organization	12	1.26316	0.0161276	DLC1, ACTR3, CORO1A, ACTR3B, ARPC2, ILK, CFL1, RHOA, ARF6, CAPZB, SPTAN1, DSTN	2.2624	1	0.313236	25.3083
GO:0050768~negative regulation of neurogenesis	8	0.842105	0.0180911	MAG, NRP1, NF1, RHOA, ID4, RUFY3, MBP, BMPR1A	2.9137	1	0.34204	27.9388
GO:0042391~regulation of membrane potential	16	1.68421	0.0184702	PRKCZ, AIFM3, GNA11, SNCA, GRIN1, NF1, CDK5, PARK7, MBP, CD9, ZFP91, SLC1A6, ILK, EIF2B2, GAL3ST1, EIF2B4	1.92786	1	0.345659	28.4365
GO:0000059~protein import into nucleus, docking	5	0.526316	0.0185607	XPO1, CSE1L, IPO7, XPO7, TNPO1	4.71334	1	0.344869	28.5548
GO:0045941~positive regulation of transcription	48	5.05263	0.0187325	E2F1, HMGB2, CNBP, THRA, SOX2, SOX4, CTCF, CNOT7, SRF, NR1H2, EPC1, APP, MRPL12, GTF2A2, AATF, RNF10, TCF4, ASF1A, MYST3, MAF, TBL1XR1, KLF13, SOX11, TRIM28, GRIN1, SRA1, MED12, IGF1, ARID1A, ILF3, JUNB, STAT3, USF2, HDAC5, MAPK1, NCOA2, SP1, ILF2, SMARCC1, USP21, PBX1, PIAS2, RBM14, APBB1, PBX2, RNF20, SMARCA2, SMARCA4	1.39099	1	0.345306	28.7789
GO:0051444~negative regulation of ubiquitin-protein ligase activity	10	1.05263	0.0188035	PSMB5, PSMF1, PSMD13, PSMA4, PSMD10, PSMD4, PSMD6, BUB3, PSMD8, UBE2E1	2.46544	1	0.344241	28.8713
GO:0051352~negative regulation of ligase activity	10	1.05263	0.0188035	PSMB5, PSMF1, PSMD13, PSMA4, PSMD10, PSMD4, PSMD6, BUB3, PSMD8, UBE2E1	2.46544	1	0.344241	28.8713
GO:0042063~gliogenesis	10	1.05263	0.0188035	ZFP91, DNER, SOX11, NF1, IGF1, EIF2B2, CDK5, GAP43, EIF2B4, SMARCA4	2.46544	1	0.344241	28.8713
GO:0043549~regulation of kinase activity	33	3.47368	0.0190833	ALS2, PRKCZ, CKS1B, ADCY1, GNAI2, PRKAG1, BCCIP, PTEN, DAXX, APLP2, SPRY4, CDC42, APP, PRKAR2A, APOE, PPP2CA, CDKN2D, ILK, NPM1, TGFA, PRKACB, GNG3, PPP2R1A, NF1, PKIG, CDK5, SH3BP5, TARBP2, CCND1, CCND2, PRKAR1A, CD81, GAP43	1.51096	1	0.346268	29.2345
GO:0065004~protein-DNA complex assembly	11	1.15789	0.0190856	HMGB2, SET, H2AFV, GTF2A2, NPM1, SMARCA5, H2AFY, H3F3B, H2AFJ, ASF1A, MYST3	2.31946	1	0.34421	29.2375
GO:0009060~aerobic respiration	7	0.736842	0.0197744	SDHA, UQCRC2, SLC25A14, NNT, UQCRC1, ACO2, SDHC	3.20507	1	0.352108	30.124
GO:0021782~glial cell development	6	0.631579	0.0204477	ZFP91, SOX11, NF1, EIF2B2, CDK5, EIF2B4	3.69816	1	0.359583	30.9804
GO:0032970~regulation of actin filament-based process	12	1.26316	0.0204665	DLC1, ACTR3, CORO1A, ACTR3B, ARPC2, ILK, CFL1, RHOA, ARF6, CAPZB, SPTAN1, DSTN	2.18527	1	0.357745	31.0041
GO:0045859~regulation of protein kinase activity	32	3.36842	0.0205566	ALS2, PRKCZ, CKS1B, ADCY1, GNAI2, PRKAG1, BCCIP, PTEN, DAXX, APLP2, SPRY4, APP, PRKAR2A, APOE, PPP2CA, CDKN2D, ILK, NPM1, TGFA, PRKACB, GNG3, PPP2R1A, NF1, PKIG, CDK5, SH3BP5, TARBP2, CCND1, CCND2, PRKAR1A, CD81, GAP43	1.51272	1	0.356925	31.118
GO:0051437~positive regulation of ubiquitin-protein ligase activity during mitotic cell cycle	10	1.05263	0.0206116	PSMB5, PSMF1, PSMD13, PSMA4, PSMD10, PSMD4, PSMD6, PSMD8, CUL1, UBE2E1	2.42808	1	0.355629	31.1874
GO:0018196~peptidyl-asparagine modification	4	0.421053	0.0207975	TUSC3, DAD1, RPN2, DDOST	6.41014	1	0.356153	31.4213
GO:0018279~protein amino acid N-linked glycosylation via asparagine	4	0.421053	0.0207975	TUSC3, DAD1, RPN2, DDOST	6.41014	1	0.356153	31.4213
GO:0006508~proteolysis	80	8.42105	0.0210225	UQCRC2, METAP2, UQCRC1, SAE1, SENP6, HTRA2, MAP1LC3A, PSMD4, PSENEN, PSMD6, CUL1, PSMD8, DHCR24, AUP1, TBL1XR1, CAPNS1, ERLIN2, UBE2H, NPEPPS, HERC1, UBE2N, LAP3, PJA2, C1QB, PJA1, BLMH, UHRF2, PSMA4, USP21, PIAS2, CTSB, RNF20, FBXO11, CUEDC2, RAD23B, UBE2Z, RAD23A, CLU, NEDD8, MYCBP2, UBE2R2, PSMB5, PSMF1, SUMO2, ARIH1, SUMO1, RNF123, ARIH2, UBE2D2, DNER, OTUD7A, USP37, FBXW2, FBXO41, NEDD4L, BU…	1.26433	1	0.357206	31.7037
GO:0009150~purine ribonucleotide metabolic process	16	1.68421	0.0221702	ALDOA, ATP6V0E1, AK1, ATP1A1, ACLY, ATP6V1D, ATP6V0B, ATP6V1F, ATP6V0C, ATP6V1A, ATP13A1, ATP2C1, NME1, ATP6V0D1, IMPDH2, PRPS1	1.88534	1	0.370621	33.1264
GO:0032508~DNA duplex unwinding	5	0.526316	0.0227144	HMGB1, TOP1, HMGB2, PURA, TOP3B	4.45149	1	0.375733	33.7913
GO:0032392~DNA geometric change	5	0.526316	0.0227144	HMGB1, TOP1, HMGB2, PURA, TOP3B	4.45149	1	0.375733	33.7913
GO:0016574~histone ubiquitination	5	0.526316	0.0227144	UBE2N, RNF20, RNF40, CTR9, UBE2E1	4.45149	1	0.375733	33.7913
GO:0008064~regulation of actin polymerization or depolymerization	9	0.947368	0.0241465	ACTR3, CORO1A, ACTR3B, ARPC2, CFL1, ARF6, CAPZB, SPTAN1, DSTN	2.53032	1	0.3921	35.511
GO:0044093~positive regulation of molecular function	49	5.15789	0.0248953	ALS2, DLC1, ADCY1, GNA11, PRKAG1, DAXX, RPS3, CDC42, PRKAR2A, APOE, GTF2A2, ILK, TGFA, PSENEN, PSMD4, GNG3, PRKACB, PSMD6, PSMD8, CUL1, AIFM3, CYCS, CDK5, UBE2N, CCND1, GNB1, NME1, CCND2, PSMA4, CD81, GAP43, SMARCA4, PRKCZ, GNAI2, NR1H2, PSMB5, PSMF1, NPM1, CAMK2A, NF1, STAT1, HDAC5, PSMD13, VCP, PSMD10, PRKAR1A, CALM3, HSPD1, UBE2E1	1.3609	1	0.399391	36.3934
GO:0006281~DNA repair	27	2.84211	0.025033	RAD23B, HMGB1, HMGB2, WRNIP1, RAD23A, BCCIP, TTC5, NONO, ANKRD17, SUMO1, NSMCE1, CDKN2D, ASF1A, APEX1, ERCC1, CIB1, SSRP1, GTF2H4, APTX, MBD4, UBE2N, VCP, SFPQ, SUPT16H, RBM14, PARP2, RAD17	1.55642	1	0.398983	36.5544
GO:0010721~negative regulation of cell development	8	0.842105	0.0252988	MAG, NRP1, NF1, RHOA, ID4, RUFY3, MBP, BMPR1A	2.72772	1	0.400154	36.8641
GO:0031346~positive regulation of cell projection organization	8	0.842105	0.0252988	ACTR3, CDC42, ZFP91, PLXNB1, PLXNB2, ILK, NUMB, RHOA	2.72772	1	0.400154	36.8641
GO:0042552~myelination	7	0.736842	0.025506	CD9, NF1, ILK, EIF2B2, GAL3ST1, EIF2B4, MBP	3.03182	1	0.400594	37.1045
GO:0046034~ATP metabolic process	13	1.36842	0.026305	ALDOA, ATP6V0E1, AK1, ATP1A1, ACLY, ATP6V1D, ATP6V0B, ATP6V1F, ATP6V0C, ATP6V1A, ATP13A1, ATP2C1, ATP6V0D1	2.02262	1	0.408147	38.0236
GO:0016197~endosome transport	9	0.947368	0.0265371	ALS2, AKTIP, RAB35, SNX17, TOM1, SNX1, RHOB, YKT6, M6PR	2.48669	1	0.408821	38.2882
GO:0009743~response to carbohydrate stimulus	9	0.947368	0.0265371	ACTR3, GLUL, SARM1, FADS1, NNAT, EIF2B2, PTEN, SELS, EIF2B4	2.48669	1	0.408821	38.2882
GO:0009205~purine ribonucleoside triphosphate metabolic process	14	1.47368	0.0266107	ALDOA, ATP6V0E1, AK1, ATP1A1, ACLY, ATP6V1D, ATP6V0B, ATP6V1F, ATP6V0C, ATP6V1A, ATP13A1, NME1, ATP2C1, ATP6V0D1	1.95091	1	0.407616	38.3719
GO:0009152~purine ribonucleotide biosynthetic process	14	1.47368	0.0266107	ALDOA, ATP6V0E1, ATP1A1, ATP6V1D, ATP6V0B, ATP6V1F, ATP6V0C, ATP6V1A, ATP13A1, NME1, ATP2C1, ATP6V0D1, IMPDH2, PRPS1	1.95091	1	0.407616	38.3719
GO:0006334~nucleosome assembly	10	1.05263	0.0267837	HMGB2, SET, H2AFV, NPM1, SMARCA5, H2AFY, H3F3B, H2AFJ, ASF1A, MYST3	2.32251	1	0.407593	38.5682
GO:0009141~nucleoside triphosphate metabolic process	15	1.57895	0.0282463	ALDOA, ATP6V0E1, AK1, ATP1A1, ACLY, ATP6V1D, ATP6V0B, ATP6V1F, ATP6V0C, ATP6V1A, ATP13A1, ATP2C1, NME1, ATP6V0D1, DUT	1.87797	1	0.422432	40.2042
GO:0009199~ribonucleoside triphosphate metabolic process	14	1.47368	0.0283307	ALDOA, ATP6V0E1, AK1, ATP1A1, ACLY, ATP6V1D, ATP6V0B, ATP6V1F, ATP6V0C, ATP6V1A, ATP13A1, NME1, ATP2C1, ATP6V0D1	1.93409	1	0.421313	40.2973
GO:0031398~positive regulation of protein ubiquitination	11	1.15789	0.0285004	UBE2N, PSMB5, PSMF1, PSMD13, PSMA4, PSMD10, PSMD4, PSMD6, PSMD8, CUL1, UBE2E1	2.17628	1	0.42117	40.4842
GO:0007266~Rho protein signal transduction	7	0.736842	0.0287468	ARHGDIG, APOE, CFL1, RHOA, RHOB, RHOG, ARHGDIB	2.95204	1	0.421885	40.7545
GO:0015986~ATP synthesis coupled proton transport	7	0.736842	0.0287468	ATP6V0C, ATP6V1A, ATP6V0E1, ATP6V0D1, ATP6V1D, ATP6V0B, ATP6V1F	2.95204	1	0.421885	40.7545
GO:0015985~energy coupled proton transport, down electrochemical gradient	7	0.736842	0.0287468	ATP6V0C, ATP6V1A, ATP6V0E1, ATP6V0D1, ATP6V1D, ATP6V0B, ATP6V1F	2.95204	1	0.421885	40.7545
GO:0030832~regulation of actin filament length	9	0.947368	0.0290873	ACTR3, CORO1A, ACTR3B, ARPC2, CFL1, ARF6, CAPZB, SPTAN1, DSTN	2.44454	1	0.423636	41.1262
GO:0015992~proton transport	9	0.947368	0.0290873	ATP6V0C, ATP6V1A, ATP6V0E1, NNT, ATP6V1G1, ATP6V0D1, ATP6V1D, ATP6V0B, ATP6V1F	2.44454	1	0.423636	41.1262
GO:0043066~negative regulation of apoptosis	32	3.36842	0.0293225	PRKCZ, HMGB1, CLU, SNCA, SOX4, PTEN, ZFP91, PEA15, SH3GLB1, APOE, CDKN2D, ILK, NPM1, CHST11, RHOA, DAD1, PIK3CA, AATF, DDAH2, ERCC1, DHCR24, GRIN1, BIRC6, IGF1, ANXA5, HBXIP, SELS, NME1, CFL1, CFDP1, HSPD1, PRNP	1.46937	1	0.424203	41.3816
GO:0010628~positive regulation of gene expression	48	5.05263	0.0300811	E2F1, HMGB2, CNBP, THRA, SOX2, SOX4, CTCF, CNOT7, SRF, NR1H2, EPC1, APP, MRPL12, GTF2A2, AATF, RNF10, TCF4, ASF1A, MYST3, MAF, TBL1XR1, KLF13, SOX11, TRIM28, GRIN1, SRA1, MED12, IGF1, ARID1A, ILF3, JUNB, STAT3, USF2, HDAC5, MAPK1, NCOA2, SP1, ILF2, SMARCC1, USP21, PBX1, PIAS2, RBM14, APBB1, PBX2, RNF20, SMARCA2, SMARCA4	1.3495	1	0.430454	42.1984
GO:0009719~response to endogenous stimulus	36	3.78947	0.0304703	HMGB2, ADCY1, ATP6V0E1, THRA, SRF, PTEN, PRKAR2A, SORBS1, GPX4, ENO2, VKORC1, PRKACB, GNG3, EIF2B2, EIF2B4, GATM, FADS1, GRIN1, STAT1, JUNB, STAT3, HDAC5, MAPK1, C1QB, CCND1, GNB2, CCND2, GNB1, PRKAR1A, CFL1, ALDH2, GNB4, IGFBP2, RBM14, SST, HDAC6	1.428	1	0.43262	42.6132
GO:0051338~regulation of transferase activity	33	3.47368	0.0306135	ALS2, PRKCZ, CKS1B, ADCY1, GNAI2, PRKAG1, BCCIP, PTEN, DAXX, APLP2, SPRY4, CDC42, APP, PRKAR2A, APOE, PPP2CA, CDKN2D, ILK, NPM1, TGFA, PRKACB, GNG3, PPP2R1A, NF1, PKIG, CDK5, SH3BP5, TARBP2, CCND1, CCND2, PRKAR1A, CD81, GAP43	1.45285	1	0.432136	42.7652
GO:0010638~positive regulation of organelle organization	11	1.15789	0.0307203	UBE2N, ACTR3, ARPC2, NPM1, CFL1, RHOA, KATNB1, TGFA, IGF1, ARF6, DSTN	2.14974	1	0.431271	42.8782
GO:0040014~regulation of multicellular organism growth	9	0.947368	0.0318015	APP, AGPAT6, CHD7, HTRA2, APOE, IGF1, PIK3CA, PCSK1N, STAT3	2.4038	1	0.440621	44.011
GO:0010466~negative regulation of peptidase activity	5	0.526316	0.0325962	CDKN2D, SNCA, CST3, HBXIP, DHCR24	4.00634	1	0.446799	44.83
GO:0060627~regulation of vesicle-mediated transport	12	1.26316	0.0338446	NR1H2, RAB5C, RAB4A, SNX17, SNCA, ARF6, NEDD4L, CD63, BIN1, CDK5, PTEN, SCAMP5	2.02425	1	0.457384	46.094
GO:0006974~response to DNA damage stimulus	33	3.47368	0.0339257	RAD23B, ING4, HMGB1, HMGB2, WRNIP1, RAD23A, BCCIP, TTC5, RPS3, NONO, ANKRD17, SUMO1, NSMCE1, CDKN2D, AATF, ASF1A, APEX1, ERCC1, CIB1, SSRP1, GTF2H4, APTX, MBD4, UBE2N, MAPK1, CCND1, VCP, SFPQ, SUPT16H, RBM14, APBB1, PARP2, RAD17	1.44097	1	0.456175	46.175
GO:0043069~negative regulation of programmed cell death	32	3.36842	0.0346099	PRKCZ, HMGB1, CLU, SNCA, SOX4, PTEN, ZFP91, PEA15, SH3GLB1, APOE, CDKN2D, ILK, NPM1, CHST11, RHOA, DAD1, PIK3CA, AATF, DDAH2, ERCC1, DHCR24, GRIN1, BIRC6, IGF1, ANXA5, HBXIP, SELS, NME1, CFL1, CFDP1, HSPD1, PRNP	1.44862	1	0.460918	46.8551
GO:0006818~hydrogen transport	9	0.947368	0.0346837	ATP6V0C, ATP6V1A, ATP6V0E1, NNT, ATP6V1G1, ATP6V0D1, ATP6V1D, ATP6V0B, ATP6V1F	2.3644	1	0.459641	46.928
GO:0048814~regulation of dendrite morphogenesis	4	0.421053	0.0347438	ACTR3, ILK, NUMB, GRIN1	5.34178	1	0.458243	46.9873
GO:0031667~response to nutrient levels	20	2.10526	0.0352579	GNAI2, GATM, FADS1, SOX2, CSNK2B, CLIC1, ENSA, STAT1, PTEN, USF2, CCND1, ACSL1, MAP1LC3A, CDKN2D, DAD1, DDAH2, IGFBP2, SST, HDAC6, MEST	1.64363	1	0.461242	47.4917
GO:0060548~negative regulation of cell death	32	3.36842	0.0352597	PRKCZ, HMGB1, CLU, SNCA, SOX4, PTEN, ZFP91, PEA15, SH3GLB1, APOE, CDKN2D, ILK, NPM1, CHST11, RHOA, DAD1, PIK3CA, AATF, DDAH2, ERCC1, DHCR24, GRIN1, BIRC6, IGF1, ANXA5, HBXIP, SELS, NME1, CFL1, CFDP1, HSPD1, PRNP	1.44454	1	0.459296	47.4934
GO:0009144~purine nucleoside triphosphate metabolic process	14	1.47368	0.0360264	ALDOA, ATP6V0E1, AK1, ATP1A1, ACLY, ATP6V1D, ATP6V0B, ATP6V1F, ATP6V0C, ATP6V1A, ATP13A1, NME1, ATP2C1, ATP6V0D1	1.86962	1	0.464646	48.2374
GO:0009206~purine ribonucleoside triphosphate biosynthetic process	12	1.26316	0.0361655	ATP6V0C, ALDOA, ATP6V1A, ATP6V0E1, ATP13A1, ATP2C1, NME1, ATP1A1, ATP6V0D1, ATP6V1D, ATP6V0B, ATP6V1F	2.00317	1	0.464008	48.3712
GO:0009259~ribonucleotide metabolic process	16	1.68421	0.0366262	ALDOA, ATP6V0E1, AK1, ATP1A1, ACLY, ATP6V1D, ATP6V0B, ATP6V1F, ATP6V0C, ATP6V1A, ATP13A1, ATP2C1, NME1, ATP6V0D1, IMPDH2, PRPS1	1.76831	1	0.466384	48.8123
GO:0006354~RNA elongation	8	0.842105	0.0376587	ADRM1, TAF10, TAF12, POLR2J, GTF2A2, GTF2H4, TCEB3, TCEA2	2.51378	1	0.47398	49.7881
GO:0006163~purine nucleotide metabolic process	19	2	0.0383613	ALDOA, ATP6V0E1, ADCY1, AK1, ATP1A1, NPR2, ACLY, ATP6V1D, ATP6V0B, ATP6V1F, ATP6V0C, ATP6V1A, ATP13A1, ATP2C1, NME1, PAPSS1, ATP6V0D1, IMPDH2, PRPS1	1.65479	1	0.478423	50.4419
GO:0006164~purine nucleotide biosynthetic process	16	1.68421	0.0385745	ALDOA, ATP6V0E1, ADCY1, ATP1A1, NPR2, ATP6V1D, ATP6V0B, ATP6V1F, ATP6V0C, ATP6V1A, ATP13A1, ATP2C1, NME1, ATP6V0D1, IMPDH2, PRPS1	1.7562	1	0.478407	50.6387
GO:0009201~ribonucleoside triphosphate biosynthetic process	12	1.26316	0.0385958	ATP6V0C, ALDOA, ATP6V1A, ATP6V0E1, ATP13A1, ATP2C1, NME1, ATP1A1, ATP6V0D1, ATP6V1D, ATP6V0B, ATP6V1F	1.98252	1	0.476677	50.6583
GO:0009145~purine nucleoside triphosphate biosynthetic process	12	1.26316	0.0385958	ATP6V0C, ALDOA, ATP6V1A, ATP6V0E1, ATP13A1, ATP2C1, NME1, ATP1A1, ATP6V0D1, ATP6V1D, ATP6V0B, ATP6V1F	1.98252	1	0.476677	50.6583
GO:0008366~axon ensheathment	7	0.736842	0.04005	CD9, NF1, ILK, EIF2B2, GAL3ST1, EIF2B4, MBP	2.73604	1	0.487617	51.9808
GO:0007272~ensheathment of neurons	7	0.736842	0.04005	CD9, NF1, ILK, EIF2B2, GAL3ST1, EIF2B4, MBP	2.73604	1	0.487617	51.9808
GO:0006446~regulation of translational initiation	7	0.736842	0.04005	EIF4B, EIF4G1, EIF4G2, PAIP2, EIF5B, EIF2B2, EIF2B4	2.73604	1	0.487617	51.9808
GO:0009260~ribonucleotide biosynthetic process	14	1.47368	0.0403884	ALDOA, ATP6V0E1, ATP1A1, ATP6V1D, ATP6V0B, ATP6V1F, ATP6V0C, ATP6V1A, ATP13A1, NME1, ATP2C1, ATP6V0D1, IMPDH2, PRPS1	1.83897	1	0.48864	52.2836
GO:0051187~cofactor catabolic process	6	0.631579	0.0409506	SDHA, HMOX2, NNT, ALDH1L1, ACO2, SDHC	3.10168	1	0.491575	52.7829
GO:0043085~positive regulation of catalytic activity	43	4.52632	0.0411457	DLC1, ALS2, PRKCZ, ADCY1, GNAI2, PRKAG1, GNA11, DAXX, RPS3, NR1H2, PSMB5, CDC42, PSMF1, PRKAR2A, APOE, ILK, NPM1, TGFA, PSMD4, PSENEN, PRKACB, GNG3, PSMD6, PSMD8, CUL1, AIFM3, NF1, CYCS, STAT1, CDK5, UBE2N, CCND1, PSMD13, VCP, CCND2, GNB1, PSMD10, PSMA4, PRKAR1A, CD81, HSPD1, GAP43, UBE2E1	1.34851	1	0.491339	52.955
GO:0007611~learning or memory	13	1.36842	0.0434246	PRKCZ, ADCY1, GRIN1, NF1, PTEN, VDAC3, CDK5, VDAC1, APP, FYN, GRM7, PTN, APBB1	1.87684	1	0.508518	54.9218
GO:0006754~ATP biosynthetic process	11	1.15789	0.0436613	ATP6V0C, ALDOA, ATP6V1A, ATP6V0E1, ATP13A1, ATP2C1, ATP1A1, ATP6V0D1, ATP6V1D, ATP6V0B, ATP6V1F	2.02619	1	0.508546	55.1215
GO:0045935~positive regulation of nucleobase, nucleoside, nucleotide and nucleic acid metabolic process	50	5.26316	0.0439587	E2F1, THRA, CTCF, CNOT7, EPC1, APP, APOE, GTF2A2, MYST3, TBL1XR1, SOX11, MED12, ARID1A, JUNB, UBE2N, MAPK1, NCOA2, USP21, PIAS2, RNF20, SMARCA2, SMARCA4, HMGB2, CNBP, SOX2, SOX4, SRF, NR1H2, MRPL12, AATF, RNF10, TCF4, ASF1A, MAF, KLF13, SRA1, GRIN1, TRIM28, IGF1, ILF3, USF2, STAT3, HDAC5, SP1, ILF2, SMARCC1, PBX1, RBM14, APBB1, PBX2	1.30712	1	0.509067	55.3713
GO:0008283~cell proliferation	37	3.89474	0.0442898	E2F1, CKS1B, GNAI2, PTEN, HDGFRP3, CSE1L, DKC1, PRMT5, ILK, NUMB, TGFA, IMPDH2, ERCC1, BUB3, CUL1, CSF1R, KHDRBS1, SOX11, SRA1, TRIM27, IGF1, RAF1, BAD, CDK5, DCTN2, PA2G4, GLUL, UHRF2, FYN, PPP1R8, GNB1, GOLPH3, CD81, ID4, HSPD1, MAPRE1, BIN1	1.37573	1	0.509856	55.6479
GO:0043488~regulation of mRNA stability	5	0.526316	0.0446278	ZFP36L1, DHX9, PAIP1, SYNCRIP, YBX1	3.64212	1	0.510691	55.9286
GO:0006461~protein complex assembly	42	4.42105	0.0448814	STK16, HSD17B10, XPO1, PRKCZ, PRKAG1, POLR2J, FKBP4, ARPC4, CDH2, TAPBP, ZFP91, RANBP9, TUBB, PICALM, CSE1L, KIFAP3, ILK, GTF2A2, NPM1, TNPO1, TUBA1B, TUBA1C, ZW10, PPP2R1A, MAGI1, TRIM27, GTF2H4, MED12, TMEM70, PFKM, ANXA5, CDK5, SEPT11, ADRM1, TAF10, TAF12, VCP, IPO7, SMARCA5, HSPD1, XPO7, PRNP	1.34613	1	0.510843	56.1381
GO:0070271~protein complex biogenesis	42	4.42105	0.0448814	STK16, HSD17B10, XPO1, PRKCZ, PRKAG1, POLR2J, FKBP4, ARPC4, CDH2, TAPBP, ZFP91, RANBP9, TUBB, PICALM, CSE1L, KIFAP3, ILK, GTF2A2, NPM1, TNPO1, TUBA1B, TUBA1C, ZW10, PPP2R1A, MAGI1, TRIM27, GTF2H4, MED12, TMEM70, PFKM, ANXA5, CDK5, SEPT11, ADRM1, TAF10, TAF12, VCP, IPO7, SMARCA5, HSPD1, XPO7, PRNP	1.34613	1	0.510843	56.1381
GO:0031333~negative regulation of protein complex assembly	6	0.631579	0.0461404	CDC42, PRKCZ, CLU, MAPRE1, CAPZB, SPTAN1	3.00475	1	0.518909	57.1642
GO:0009142~nucleoside triphosphate biosynthetic process	12	1.26316	0.0465638	ATP6V0C, ALDOA, ATP6V1A, ATP6V0E1, ATP13A1, ATP2C1, NME1, ATP1A1, ATP6V0D1, ATP6V1D, ATP6V0B, ATP6V1F	1.92304	1	0.520335	57.5042
GO:0010564~regulation of cell cycle process	13	1.36842	0.0486919	XPO1, IGF1, CTCF, MYCBP2, CDC42, PRMT5, NPM1, MYO16, TGFA, MAD2L2, APBB1, ZW10, SMARCA4	1.84362	1	0.534688	59.1746
GO:0009749~response to glucose stimulus	7	0.736842	0.0489538	GLUL, SARM1, NNAT, EIF2B2, PTEN, SELS, EIF2B4	2.60878	1	0.534778	59.3759
GO:0001824~blastocyst development	7	0.736842	0.0489538	SP1, GRN, DAD1, NLE1, SRF, JUNB, SMARCA4	2.60878	1	0.534778	59.3759
GO:0045944~positive regulation of transcription from RNA polymerase II promoter	32	3.36842	0.0490042	E2F1, HMGB2, CNBP, THRA, SOX2, CNOT7, SRF, NR1H2, EPC1, APP, GTF2A2, AATF, MAF, TBL1XR1, KLF13, SOX11, GRIN1, SRA1, MED12, IGF1, JUNB, USF2, STAT3, HDAC5, NCOA2, SP1, PBX1, RBM14, APBB1, PBX2, SMARCA2, SMARCA4	1.40496	1	0.533295	59.4145
GO:0050775~positive regulation of dendrite morphogenesis	3	0.315789	0.0491953	ACTR3, ILK, NUMB	8.01267	1	0.532868	59.5607
GO:0007346~regulation of mitotic cell cycle	16	1.68421	0.0494405	IGF1, MYCBP2, CDC42, CCND1, APP, PRMT5, BTG3, MYO16, TGFA, AATF, MAD2L2, APBB1, RAD17, BUB3, SMARCA4, ZW10	1.69805	1	0.532843	59.7474
GO:0000278~mitotic cell cycle	32	3.36842	0.0496777	E2F1, CAMK2G, KATNB1, PSMB5, PSMF1, TUBB, APP, CDKN2D, PSMD4, PSMD6, CAMK2A, CUL1, BUB3, PSMD8, STAG2, ZW10, KHDRBS1, CKAP5, DCTN1, DCTN2, CCND1, PSMD13, CCND2, PSMD10, NSL1, PSMA4, CLIP1, ID4, MAPRE1, STMN1, MAD2L2, UBE2E1	1.40112	1	0.532761	59.9273
GO:0051173~positive regulation of nitrogen compound metabolic process	51	5.36842	0.0497214	E2F1, HSP90AB1, THRA, CTCF, CNOT7, EPC1, APP, APOE, GTF2A2, MYST3, TBL1XR1, SOX11, MED12, ARID1A, JUNB, UBE2N, MAPK1, NCOA2, USP21, PIAS2, RNF20, SMARCA2, SMARCA4, HMGB2, CNBP, SOX2, SOX4, SRF, NR1H2, MRPL12, AATF, RNF10, TCF4, ASF1A, MAF, KLF13, SRA1, GRIN1, TRIM28, IGF1, ILF3, USF2, STAT3, HDAC5, SP1, ILF2, SMARCC1, PBX1, RBM14, APBB1, PBX2	1.29114	1	0.531264	59.9604
GO:0006376~mRNA splice site selection	4	0.421053	0.0524176	SFRS6, SFRS5, SFRS8, SFRS1	4.57867	1	0.548811	61.9509
GO:0008333~endosome to lysosome transport	4	0.421053	0.0524176	AKTIP, SNX1, RHOB, M6PR	4.57867	1	0.548811	61.9509
GO:0009991~response to extracellular stimulus	21	2.21053	0.053265	GNAI2, GATM, FADS1, SOX2, CSNK2B, CLIC1, ENSA, STAT1, PTEN, USF2, CCND1, RPS19, ACSL1, MAP1LC3A, CDKN2D, DAD1, DDAH2, IGFBP2, SST, MEST, HDAC6	1.54373	1	0.552915	62.557
GO:0040012~regulation of locomotion	19	2	0.0542382	DLC1, IL8, CREB3, NF1, SNCA, IGF1, CDK5, PTEN, HDAC5, MAPK1, CORO1A, APOE, PTP4A1, RRAS2, ILK, AAMP, SST, RNF20, HDAC6	1.58584	1	0.557808	63.2417
GO:0043065~positive regulation of apoptosis	36	3.78947	0.0552641	DLC1, ING4, BCLAF1, PDIA3, RBM5, AKAP13, SOX4, PTEN, DAXX, SART1, CTNNBL1, RPS3, APP, TUBB, HTRA2, APOE, SH3GLB1, PPP2CA, AATF, PSENEN, CUL1, PPP2R1A, AIFM3, NF1, GRIN1, MBD4, BAD, RPS6, STAT1, CDK5, MAPK1, HSPD1, SST, APBB1, SCAND1, HDAC6	1.35744	1	0.562961	63.9508
GO:0016032~viral reproduction	9	0.947368	0.0556949	CREB3, PPIA, CD81, CALCOCO2, HBXIP, BANF1, USF2, NFIA, BAT1	2.15266	1	0.564048	64.2447
GO:0045333~cellular respiration	11	1.15789	0.0563644	SDHA, UQCRC2, SLC25A12, SLC25A14, NNT, UQCRC1, ACO2, SDHC, CYCS, SNCA, NDUFS2	1.93713	1	0.566706	64.697
GO:0006119~oxidative phosphorylation	11	1.15789	0.0563644	UQCRC2, ATP6V0C, ATP6V1A, ATP6V0E1, UQCRC1, SNCA, ATP6V0D1, NDUFS2, ATP6V1D, ATP6V0B, ATP6V1F	1.93713	1	0.566706	64.697
GO:0051270~regulation of cell motion	19	2	0.0565049	DLC1, NRP1, CREB3, NF1, IGF1, CDK5, PTEN, HDAC5, MAPK1, CORO1A, RPS19, APOE, PTP4A1, RRAS2, ILK, AAMP, SST, RNF20, HDAC6	1.57762	1	0.565845	64.7912
GO:0042325~regulation of phosphorylation	38	4	0.0575248	ALS2, PRKCZ, CKS1B, ADCY1, GNAI2, PRKAG1, BCCIP, DAXX, PTEN, APLP2, SPRY4, CDC42, ZFP91, APP, PRKAR2A, APOE, CDKN2D, PPP2CA, ILK, NPM1, TGFA, PRKACB, GNG3, PPP1R14B, PPP2R1A, NF1, PKIG, IGF1, CDK5, SH3BP5, TARBP2, CCND1, CCND2, PRKAR1A, CD81, RAD17, GAP43, BMPR1A	1.33838	1	0.570744	65.468
GO:0010552~positive regulation of specific transcription from RNA polymerase II promoter	8	0.842105	0.0579429	NR1H2, HDAC5, HMGB2, GTF2A2, SRF, SMARCA2, USF2, SMARCA4	2.28934	1	0.571678	65.7419
GO:0043487~regulation of RNA stability	5	0.526316	0.058818	ZFP36L1, DHX9, PAIP1, SYNCRIP, YBX1	3.33861	1	0.575525	66.3086
GO:0051495~positive regulation of cytoskeleton organization	7	0.736842	0.0589834	ACTR3, ARPC2, CFL1, RHOA, KATNB1, ARF6, DSTN	2.49283	1	0.574817	66.4147
GO:0034284~response to monosaccharide stimulus	7	0.736842	0.0589834	GLUL, SARM1, NNAT, EIF2B2, PTEN, SELS, EIF2B4	2.49283	1	0.574817	66.4147
GO:0009746~response to hexose stimulus	7	0.736842	0.0589834	GLUL, SARM1, NNAT, EIF2B2, PTEN, SELS, EIF2B4	2.49283	1	0.574817	66.4147
GO:0031401~positive regulation of protein modification process	18	1.89474	0.059287	DLC1, IGF1, UBE2N, PSMB5, ZFP91, PSMF1, CCND1, PSMD13, CCND2, PSMA4, PSMD10, CD81, PSMD4, PSMD6, PSMD8, CUL1, UBE2E1, BMPR1A	1.59368	1	0.574989	66.6086
GO:0043068~positive regulation of programmed cell death	36	3.78947	0.0598658	DLC1, ING4, BCLAF1, PDIA3, RBM5, AKAP13, SOX4, PTEN, DAXX, SART1, CTNNBL1, RPS3, APP, TUBB, HTRA2, APOE, SH3GLB1, PPP2CA, AATF, PSENEN, CUL1, PPP2R1A, AIFM3, NF1, GRIN1, MBD4, BAD, RPS6, STAT1, CDK5, MAPK1, HSPD1, SST, APBB1, SCAND1, HDAC6	1.34793	1	0.576889	66.9754
GO:0008285~negative regulation of cell proliferation	31	3.26316	0.0618606	DLC1, ING4, RBM5, TIMP2, PTEN, WARS, CD9, APOE, KIFAP3, CDKN2D, ILK, NPM1, AXIN2, CUL1, DHCR24, RBBP4, IL8, JARID2, PHB, NF1, CD164, TMEM115, DDR1, BTG1, NME1, BTG3, TBRG1, MYO16, SST, SMARCA2, TOB2	1.3838	1	0.587484	68.2106
GO:0030334~regulation of cell migration	17	1.78947	0.0621558	DLC1, CREB3, NF1, IGF1, PTEN, CDK5, HDAC5, MAPK1, CORO1A, APOE, PTP4A1, RRAS2, ILK, AAMP, SST, RNF20, HDAC6	1.61202	1	0.587544	68.3897
GO:0051169~nuclear transport	16	1.68421	0.0622814	PABPN1, XPO1, PDIA3, XPO5, NXF1, MAPK1, SET, CEP57, CSE1L, IPO7, NPM1, TBRG1, CAMK1, XPO7, TNPO1, BAT1	1.64363	1	0.586579	68.4656
GO:0019220~regulation of phosphate metabolic process	39	4.10526	0.0625153	DLC1, ALS2, PRKCZ, CKS1B, ADCY1, GNAI2, PRKAG1, BCCIP, DAXX, PTEN, APLP2, SPRY4, CDC42, ZFP91, APP, PRKAR2A, APOE, CDKN2D, PPP2CA, ILK, NPM1, TGFA, PRKACB, GNG3, PPP1R14B, PPP2R1A, NF1, PKIG, IGF1, CDK5, SH3BP5, TARBP2, CCND1, CCND2, PRKAR1A, CD81, RAD17, GAP43, BMPR1A	1.32413	1	0.586275	68.6065
GO:0051174~regulation of phosphorus metabolic process	39	4.10526	0.0625153	DLC1, ALS2, PRKCZ, CKS1B, ADCY1, GNAI2, PRKAG1, BCCIP, DAXX, PTEN, APLP2, SPRY4, CDC42, ZFP91, APP, PRKAR2A, APOE, CDKN2D, PPP2CA, ILK, NPM1, TGFA, PRKACB, GNG3, PPP1R14B, PPP2R1A, NF1, PKIG, IGF1, CDK5, SH3BP5, TARBP2, CCND1, CCND2, PRKAR1A, CD81, RAD17, GAP43, BMPR1A	1.32413	1	0.586275	68.6065
GO:0002209~behavioral defense response	4	0.421053	0.0625835	ALS2, GRM7, VDAC3, VDAC1	4.27343	1	0.584976	68.6474
GO:0048255~mRNA stabilization	4	0.421053	0.0625835	DHX9, PAIP1, SYNCRIP, YBX1	4.27343	1	0.584976	68.6474
GO:0045806~negative regulation of endocytosis	4	0.421053	0.0625835	NR1H2, ARF6, PTEN, SCAMP5	4.27343	1	0.584976	68.6474
GO:0043489~RNA stabilization	4	0.421053	0.0625835	DHX9, PAIP1, SYNCRIP, YBX1	4.27343	1	0.584976	68.6474
GO:0007032~endosome organization	4	0.421053	0.0625835	ALS2, CLCN3, AKTIP, RAB5C	4.27343	1	0.584976	68.6474
GO:0001662~behavioral fear response	4	0.421053	0.0625835	ALS2, GRM7, VDAC3, VDAC1	4.27343	1	0.584976	68.6474
GO:0006007~glucose catabolic process	8	0.842105	0.0626744	ALDOA, GPI, ENO2, DLAT, BAD, PFKM, PGK1, GAPDH	2.24917	1	0.583822	68.7019
GO:0010942~positive regulation of cell death	36	3.78947	0.0629126	DLC1, ING4, BCLAF1, PDIA3, RBM5, AKAP13, SOX4, PTEN, DAXX, SART1, CTNNBL1, RPS3, APP, TUBB, HTRA2, APOE, SH3GLB1, PPP2CA, AATF, PSENEN, CUL1, PPP2R1A, AIFM3, NF1, GRIN1, MBD4, BAD, RPS6, STAT1, CDK5, MAPK1, HSPD1, SST, APBB1, SCAND1, HDAC6	1.34166	1	0.583559	68.8444
GO:0019226~transmission of nerve impulse	30	3.15789	0.0633894	ALS2, CPLX1, SNCA, GABBR2, MBP, CD9, APP, APOE, SLC1A6, ILK, EIF2B2, GAL3ST1, EIF2B4, GABRG2, DLGAP1, NRXN3, MAOA, CPNE6, NF1, GRIN1, NRXN1, VDAC3, CDK5, GABARAP, PARK7, VDAC1, CTNNA2, MAPK1, GRM7, SST	1.38948	1	0.58472	69.1276
GO:0031334~positive regulation of protein complex assembly	6	0.631579	0.0639515	ACTR3, SUMO1, ARPC2, ARF6, SRF, HDAC6	2.7472	1	0.586373	69.4585
GO:0009165~nucleotide biosynthetic process	18	1.89474	0.0643655	ALDOA, ATP6V0E1, ADCY1, ATP1A1, NPR2, ATP6V1D, ATP6V0B, ATP6V1F, ATP6V0C, ATP6V1A, ATP13A1, ATP2C1, NME1, PAPSS1, FLAD1, ATP6V0D1, IMPDH2, PRPS1	1.57626	1	0.587138	69.7
GO:0030111~regulation of Wnt receptor signaling pathway	7	0.736842	0.0644245	PPP2R1A, CCND1, PPP2CA, SOX2, SOX4, AXIN2, PPAP2B	2.43864	1	0.58582	69.7343
GO:0006096~glycolysis	7	0.736842	0.0644245	ALDOA, GPI, ENO2, DLAT, PFKM, PGK1, GAPDH	2.43864	1	0.58582	69.7343
GO:0006465~signal peptide processing	3	0.315789	0.0660806	SEC11C, SEC11A, SPCS2	6.86801	1	0.59376	70.6815
GO:0043243~positive regulation of protein complex disassembly	3	0.315789	0.0660806	CFL1, KATNB1, DSTN	6.86801	1	0.59376	70.6815
GO:0050772~positive regulation of axonogenesis	5	0.526316	0.0667104	ZFP91, PLXNB1, PLXNB2, ILK, RHOA	3.20507	1	0.595702	71.0343
GO:0050771~negative regulation of axonogenesis	5	0.526316	0.0667104	MAG, NRP1, RHOA, RUFY3, MBP	3.20507	1	0.595702	71.0343
GO:0032535~regulation of cellular component size	24	2.52632	0.0690467	ALS2, PPP2R1A, ATP6V0E1, NRP1, ACTR3B, FHL1, ARF6, CAPZB, DSTN, ACTR3, ZFP91, CORO1A, APP, ARPC2, BTG1, NDRG4, CDKN2D, PPP2CA, TRO, ILK, NPM1, CFL1, APBB1, SPTAN1	1.4459	1	0.607128	72.3084
GO:0034220~ion transmembrane transport	7	0.736842	0.0701502	ATP6V0C, ATP6V1A, ATP6V0E1, ATP6V0D1, ATP6V1D, ATP6V0B, ATP6V1F	2.38675	1	0.611522	72.8916
GO:0048168~regulation of neuronal synaptic plasticity	6	0.631579	0.0706344	APOE, SNCA, GRIN1, BCAN, CAMK2A, DBN1	2.67089	1	0.612507	73.1438
GO:0032270~positive regulation of cellular protein metabolic process	21	2.21053	0.0715979	DLC1, IGF1, NR1H2, UBE2N, PSMB5, MAPK1, ZFP91, PSMF1, CCND1, PSMD13, CCND2, APOE, PSMD10, PSMA4, CD81, PSMD4, PSMD6, PSMD8, CUL1, UBE2E1, BMPR1A	1.48908	1	0.616044	73.6392
GO:0050769~positive regulation of neurogenesis	8	0.842105	0.0728235	ACTR3, ZFP91, PLXNB1, PLXNB2, ILK, SOX2, NUMB, RHOA	2.17293	1	0.620901	74.2568
GO:0045596~negative regulation of cell differentiation	20	2.10526	0.072959	MAG, NRP1, NF1, SOX2, IGF1, RUFY3, MBP, NR1H2, HDAC5, ZFP91, MAPK1, CCND1, NME1, RHOA, PBX1, ID4, AXIN2, TOB2, BMPR1A, MYST3	1.50473	1	0.619995	74.3242
GO:0022900~electron transport chain	12	1.26316	0.0730683	SDHA, UQCRC2, SLC25A12, UQCRC1, AIFM3, FADS1, SDHC, CYCS, SNCA, FADS3, NDUFS2, NDUFA11	1.78059	1	0.618957	74.3785
GO:0031532~actin cytoskeleton reorganization	4	0.421053	0.0735842	PRKCZ, ATP2C1, ANTXR1, CDC42BPB	4.00634	1	0.620043	74.6332
GO:0009725~response to hormone stimulus	31	3.26316	0.0739261	HMGB2, ADCY1, THRA, SRF, PTEN, PRKAR2A, SORBS1, GPX4, ENO2, PRKACB, GNG3, EIF2B2, EIF2B4, GATM, FADS1, STAT1, STAT3, JUNB, HDAC5, MAPK1, C1QB, CCND1, GNB2, CCND2, GNB1, PRKAR1A, ALDH2, GNB4, RBM14, IGFBP2, SST	1.35734	1	0.620219	74.8007
GO:0051101~regulation of DNA binding	13	1.36842	0.0740728	THRA, RPS3, HDAC5, UBE2N, SUMO1, NME1, NPM1, GTF2A2, CALM3, PBX1, APEX1, CAMK2A, SMARCA4	1.72173	1	0.619389	74.8722
GO:0007548~sex differentiation	15	1.57895	0.0744423	HSD17B10, HMGB2, FKBP4, SOX2, CCND1, CHD7, CCND2, CSDE1, PBX1, EIF2B2, LFNG, EIF2B4, ERCC1, BMPR1A, DHCR24	1.63524	1	0.619709	75.0516
GO:0048864~stem cell development	5	0.526316	0.0751218	SOX2, MSI2, IGF1, BMPR1A, MYST3	3.0818	1	0.621609	75.3783
GO:0009109~coenzyme catabolic process	5	0.526316	0.0751218	SDHA, NNT, ALDH1L1, ACO2, SDHC	3.0818	1	0.621609	75.3783
GO:0006368~RNA elongation from RNA polymerase II promoter	7	0.736842	0.0761598	ADRM1, TAF10, TAF12, POLR2J, GTF2A2, GTF2H4, TCEB3	2.33703	1	0.625291	75.8695
GO:0009891~positive regulation of biosynthetic process	53	5.57895	0.0768558	E2F1, HSP90AB1, THRA, CTCF, CNOT7, EPC1, APP, APOE, GTF2A2, MYST3, TBL1XR1, SOX11, MED12, ARID1A, JUNB, MAPK1, NCOA2, USP21, PIAS2, RNF20, SMARCA2, SMARCA4, HMGB2, CNBP, SOX2, SOX4, SRF, NR1H2, MRPL12, SORBS1, NPM1, AATF, RNF10, TCF4, ASF1A, MAF, KLF13, SRA1, GRIN1, TRIM28, IGF1, ILF3, USF2, STAT3, HDAC5, SP1, ILF2, SMARCC1, PBX1, RBM14, APBB1, PBX2, HDAC6	1.24355	1	0.627212	76.1937
GO:0051051~negative regulation of transport	14	1.47368	0.0779737	GNAI2, SNCA, PKIG, NF1, ARF6, PTEN, CDK5, NR1H2, PEA15, GRM7, CALM3, NEDD4L, ARL6IP5, SCAMP5	1.66189	1	0.631189	76.7058
GO:0022415~viral reproductive process	8	0.842105	0.0782415	CREB3, PPIA, CD81, HBXIP, BANF1, USF2, NFIA, BAT1	2.13671	1	0.630954	76.827
GO:0007015~actin filament organization	9	0.947368	0.0783264	ALDOA, CORO1A, SORBS1, CFL1, RHOA, EVL, ARPC4, DBN1, DSTN	2.00317	1	0.629827	76.8652
GO:0046661~male sex differentiation	9	0.947368	0.0783264	HSD17B10, HMGB2, CCND1, FKBP4, SOX2, CSDE1, ERCC1, DHCR24, BMPR1A	2.00317	1	0.629827	76.8652
GO:0006873~cellular ion homeostasis	31	3.26316	0.0791958	PRKCZ, CLCN3, ATP6V0E1, GNA11, SNCA, APLP2, MBP, CD9, ZFP91, APP, APOE, SLC1A6, ILK, GNG3, NEDD4L, SLC39A4, EIF2B2, GAL3ST1, EIF2B4, FTL, AIFM3, NF1, GRIN1, CDK5, PARK7, ATP2C1, GNB1, RYR1, ASNA1, PRNP, MON1A	1.34996	1	0.632524	77.2538
GO:0006979~response to oxidative stress	16	1.68421	0.0804517	ALS2, GATM, CLU, SNCA, APTX, STAT1, PARK7, PSMB5, HMOX2, APOE, GPX4, PRNP, NDUFS2, ERCC1, HDAC6, DHCR24	1.58275	1	0.637029	77.8042
GO:0010557~positive regulation of macromolecule biosynthetic process	50	5.26316	0.0812844	E2F1, THRA, CTCF, CNOT7, EPC1, APP, GTF2A2, MYST3, TBL1XR1, SOX11, MED12, ARID1A, JUNB, MAPK1, NCOA2, USP21, PIAS2, RNF20, SMARCA2, SMARCA4, HMGB2, CNBP, SOX2, SOX4, SRF, NR1H2, MRPL12, SORBS1, AATF, RNF10, TCF4, ASF1A, MAF, KLF13, SRA1, GRIN1, TRIM28, IGF1, ILF3, USF2, STAT3, HDAC5, SP1, ILF2, SMARCC1, PBX1, RBM14, APBB1, PBX2, HDAC6	1.24808	1	0.639458	78.1621
GO:0030534~adult behavior	10	1.05263	0.081842	GABRG2, APP, CHD7, HTRA2, GRM7, SNCA, GRIN1, TBCE, CDK5, PARK7	1.88534	1	0.640565	78.3988
GO:0043062~extracellular structure organization	16	1.68421	0.0837816	ALS2, COL4A2, NRXN3, TNC, NF1, CCDC80, CST3, NRXN1, CDH2, SERPINH1, APLP2, APP, DNER, ILK, APBB1, SMARCA4	1.57304	1	0.648051	79.2033
GO:0045454~cell redox homeostasis	8	0.842105	0.0838879	SEPW1, P4HB, AIFM3, PDIA3, SH3BGRL3, APEX1, SELT, SELS	2.10169	1	0.647034	79.2465
GO:0001952~regulation of cell-matrix adhesion	5	0.526316	0.0840395	DDR1, PRKCZ, NF1, ILK, PTEN	2.96766	1	0.646231	79.3081
GO:0006284~base-excision repair	5	0.526316	0.0840395	HMGB1, HMGB2, MBD4, APEX1, PARP2	2.96766	1	0.646231	79.3081
GO:0008542~visual learning	5	0.526316	0.0840395	APP, NF1, GRIN1, APBB1, CDK5	2.96766	1	0.646231	79.3081
GO:0034654~nucleobase, nucleoside, nucleotide and nucleic acid biosynthetic process	18	1.89474	0.0844398	ALDOA, ATP6V0E1, ADCY1, ATP1A1, NPR2, ATP6V1D, ATP6V0B, ATP6V1F, ATP6V0C, ATP6V1A, ATP13A1, ATP2C1, NME1, PAPSS1, FLAD1, ATP6V0D1, IMPDH2, PRPS1	1.51819	1	0.646566	79.4698
GO:0034404~nucleobase, nucleoside and nucleotide biosynthetic process	18	1.89474	0.0844398	ALDOA, ATP6V0E1, ADCY1, ATP1A1, NPR2, ATP6V1D, ATP6V0B, ATP6V1F, ATP6V0C, ATP6V1A, ATP13A1, ATP2C1, NME1, PAPSS1, FLAD1, ATP6V0D1, IMPDH2, PRPS1	1.51819	1	0.646566	79.4698
GO:0006266~DNA ligation	3	0.315789	0.0845547	HMGB1, HMGB2, APTX	6.00951	1	0.645603	79.516
GO:0001967~suckling behavior	3	0.315789	0.0845547	APP, GRIN1, APLP2	6.00951	1	0.645603	79.516
GO:0032880~regulation of protein localization	14	1.47368	0.0852628	PRKCZ, ARHGDIG, PKIG, NF1, NNAT, CDH2, ARFIP1, CDK5, MYCBP2, SUMO1, SORBS1, RHOA, SCAMP5, BMPR1A	1.63763	1	0.647329	79.7985
GO:0006357~regulation of transcription from RNA polymerase II promoter	55	5.78947	0.0853456	E2F1, THRA, CNOT7, EPC1, APP, SIN3A, GTF2A2, RHOA, TBL1XR1, SOX11, PKIG, MED12, JUNB, MED10, TARBP2, NCOA2, SMARCA5, SMARCA2, SMARCA4, HMGB1, EID1, HMGB2, CNBP, SOX2, NEDD8, SRF, VPS72, NR1H2, PFN1, DRAP1, AATF, TCEA2, TCF4, MAF, KLF13, JARID2, SRA1, GRIN1, TRIM28, TRIM27, SAP18, IGF1, USF2, STAT3, HDAC5, SP1, DBP, SMARCC1, PRKAR1A, TCEB3, PBX1, ID4, RBM14, PBX2, APBB1	1.22928	1	0.646229	79.8312
GO:0016575~histone deacetylation	4	0.421053	0.085375	HDAC5, PHB, RBM14, HDAC6	3.77067	1	0.644894	79.8429
GO:0043154~negative regulation of caspase activity	4	0.421053	0.085375	CDKN2D, SNCA, HBXIP, DHCR24	3.77067	1	0.644894	79.8429
GO:0010469~regulation of receptor activity	4	0.421053	0.085375	APP, TGFA, APLP2, HDAC6	3.77067	1	0.644894	79.8429
GO:0034199~activation of protein kinase A activity	4	0.421053	0.085375	ADCY1, PRKAR2A, PRKAR1A, PRKACB	3.77067	1	0.644894	79.8429
GO:0051253~negative regulation of RNA metabolic process	30	3.15789	0.0861705	E2F1, EID1, ING4, HMGB1, ARID4A, SOX2, CTCF, MAF1, DAXX, VPS72, EPC1, SIN3A, DRAP1, NPM1, TCF4, TBL1XR1, JARID2, PKIG, TRIM28, TRIM27, ILF3, PURB, STAT3, PURA, HDAC5, PA2G4, NCOA2, YWHAQ, SMARCA2, SMARCA4	1.34667	1	0.647	80.1552
GO:0031328~positive regulation of cellular biosynthetic process	52	5.47368	0.0864225	E2F1, HSP90AB1, THRA, CTCF, CNOT7, EPC1, APP, APOE, GTF2A2, MYST3, TBL1XR1, SOX11, MED12, ARID1A, JUNB, MAPK1, NCOA2, USP21, PIAS2, RNF20, SMARCA2, SMARCA4, HMGB2, CNBP, SOX2, SOX4, SRF, NR1H2, MRPL12, SORBS1, NPM1, AATF, RNF10, TCF4, ASF1A, MAF, KLF13, SRA1, GRIN1, TRIM28, IGF1, ILF3, USF2, STAT3, HDAC5, SP1, ILF2, SMARCC1, PBX1, RBM14, APBB1, PBX2	1.23821	1	0.646667	80.2532
GO:0043193~positive regulation of gene-specific transcription	10	1.05263	0.0866368	NR1H2, HDAC5, HMGB2, TRIM28, GTF2A2, IGF1, SRF, SMARCA2, USF2, SMARCA4	1.86341	1	0.64617	80.3362
GO:0030833~regulation of actin filament polymerization	7	0.736842	0.0890236	ACTR3, CORO1A, ACTR3B, ARPC2, ARF6, CAPZB, SPTAN1	2.24355	1	0.655184	81.2382
GO:0008219~cell death	54	5.68421	0.092113	DLC1, E2F1, ALS2, RBM5, PTEN, DAXX, CTNNBL1, RPS3, TOP1, APP, HTRA2, CDKN2D, RHOB, PSENEN, BCL7C, CUL1, DHCR24, CIB1, AIFM3, SLC25A6, CYCS, APTX, CDK5, ELMO2, DCTN1, EIF4G2, RNF130, BLCAP, FUS, TNFRSF21, ING4, UBE2Z, CLU, AKAP13, ARF6, PEA15, CSE1L, SH3GLB1, DAD1, AATF, AXIN2, SRA1, BIRC6, DBC1, RAF1, BAD, REEP1, STAT1, VDAC1, AKTIP, VCP, HSPD1, APIP, APBB1	1.22573	1	0.666872	82.3479
GO:0055082~cellular chemical homeostasis	31	3.26316	0.0927104	PRKCZ, CLCN3, ATP6V0E1, GNA11, SNCA, APLP2, MBP, CD9, ZFP91, APP, APOE, SLC1A6, ILK, GNG3, NEDD4L, SLC39A4, EIF2B2, GAL3ST1, EIF2B4, FTL, AIFM3, NF1, GRIN1, CDK5, PARK7, ATP2C1, GNB1, RYR1, ASNA1, PRNP, MON1A	1.3283	1	0.66793	82.5552
GO:0050679~positive regulation of epithelial cell proliferation	6	0.631579	0.0928733	CCND2, NME1, GRN, TGFA, IGF1, BMPR1A	2.46544	1	0.667183	82.6114
GO:0006310~DNA recombination	11	1.15789	0.0931275	NONO, UBE2N, HMGB1, PPIA, SFPQ, NSMCE1, HSPD1, RBM14, BANF1, ERCC1, KLHDC3	1.76279	1	0.666817	82.6986
GO:0031345~negative regulation of cell projection organization	5	0.526316	0.0934486	MAG, NRP1, RHOA, RUFY3, MBP	2.86167	1	0.666731	82.8082
GO:0006351~transcription, DNA-dependent	25	2.63158	0.0948851	THRA, ARID4A, POLR2J, LMO4, NFIX, IVNS1ABP, YBX1, MRPL12, GTF2A2, BTF3, TCEA2, APEX1, MAF, POLR3K, KLF13, GTF2H4, MED12, STAT1, USF2, ADRM1, TAF10, TAF12, SUPT16H, SMARCA5, TCEB3	1.3815	1	0.671194	83.2906
GO:0006323~DNA packaging	11	1.15789	0.097927	HMGB2, SET, H2AFV, NPM1, SMARCA5, H2AFY, H3F3B, CTCF, H2AFJ, ASF1A, MYST3	1.74533	1	0.681922	84.2703
GO:0006913~nucleocytoplasmic transport	15	1.57895	0.099651	PABPN1, XPO1, PDIA3, XPO5, NXF1, MAPK1, SET, CEP57, CSE1L, IPO7, NPM1, CAMK1, XPO7, TNPO1, BAT1	1.56091	1	0.687229	84.8011
GO:0051247~positive regulation of protein metabolic process	21	2.21053	0.0999768	DLC1, IGF1, NR1H2, UBE2N, PSMB5, MAPK1, ZFP91, PSMF1, CCND1, PSMD13, CCND2, APOE, PSMD10, PSMA4, CD81, PSMD4, PSMD6, PSMD8, CUL1, UBE2E1, BMPR1A	1.42598	1	0.687101	84.8995
D. Functional analysis GOTERM_BP_FAT: 1000down neuron-enriched subgroup
Term	Count	%	PValue	Genes	Fold Enrichment	Bonferroni	Benjamini	FDR
GO:0007268~synaptic transmission	12	9.7561	1.88402e-05	GABRG2, MAPK1, CPLX1, NRXN3, GRM7, CPNE6, SLC1A6, SNCA, GRIN1, SST, VDAC3, CTNNA2	5.14332	0.0200312	0.0200312	0.0300335		p<0.005
GO:0019226~transmission of nerve impulse	12	9.7561	8.05985e-05	GABRG2, MAPK1, CPLX1, NRXN3, GRM7, CPNE6, SLC1A6, SNCA, GRIN1, SST, VDAC3, CTNNA2	4.3852	0.0829253	0.0423598	0.128424		p<0.05
GO:0006811~ion transport	15	12.1951	0.00180722	GABRG2, TRPV2, GRIN1, GRIA3, ATP6V1D, VDAC3, FXYD7, SLC25A12, ATP6V0C, ATP6V1A, CORO1A, SLC1A6, NEDD4L, CAMK2A, SLC4A3	2.56297	0.856685	0.476684	2.84275
GO:0006091~generation of precursor metabolites and energy	9	7.31707	0.00262437	SLC25A12, ATP6V0C, ATP6V1A, SLC25A14, SNCA, ENO2, FADS3, DLAT, ATP6V1D	3.74329	0.94053	0.506173	4.1031
GO:0048168~regulation of neuronal synaptic plasticity	4	3.25203	0.00275641	SNCA, GRIN1, CAMK2A, DBN1	14.0489	0.948412	0.447275	4.30531
GO:0016192~vesicle-mediated transport	12	9.7561	0.00504273	CORO1A, AP2B1, CPLX1, ICAM5, ARF3, CPNE6, VPS45, SNCA, TRAPPC5, YKT6, UNC13A, AP2M1	2.65259	0.995615	0.595431	7.74391
GO:0050773~regulation of dendrite development	3	2.43902	0.00596299	ACTR3, GRIN1, DBN1	25.288	0.998377	0.600536	9.09501
GO:0007267~cell-cell signaling	12	9.7561	0.00617776	GABRG2, MAPK1, CPLX1, NRXN3, GRM7, CPNE6, SLC1A6, SNCA, GRIN1, SST, VDAC3, CTNNA2	2.58041	0.998713	0.564794	9.40764
GO:0033043~regulation of organelle organization	7	5.69106	0.00636892	UBE2N, ACTR3, CDC42, CORO1A, ACTR3B, SNCA, IGF1	4.17491	0.998953	0.53348	9.68505
GO:0009755~hormone-mediated signaling	4	3.25203	0.00779615	ADCY1, GNB1, GNG3, PRKACB	9.72615	0.999776	0.568543	11.7313
GO:0050877~neurological system process	15	12.1951	0.00803734	GABRG2, ADCY1, CPLX1, NRXN3, CPNE6, TRPV2, SNCA, GRIN1, VDAC3, CTNNA2, MAPK1, GNB1, GRM7, SLC1A6, SST	2.16754	0.999828	0.545204	12.0728
GO:0007264~small GTPase mediated signal transduction	8	6.50407	0.00854369	CDC42, GDI1, MAPK1, ARHGDIG, GNB1, ARF3, IGF1, ARHGDIB	3.4173	0.9999	0.536035	12.7856
GO:0007265~Ras protein signal transduction	5	4.06504	0.00924994	MAPK1, ARHGDIG, GNB1, IGF1, ARHGDIB	6.02095	0.999954	0.535941	13.7709
GO:0048167~regulation of synaptic plasticity	4	3.25203	0.0126139	SNCA, GRIN1, CAMK2A, DBN1	8.15742	0.999999	0.622361	18.3222
GO:0051130~positive regulation of cellular component organization	6	4.87805	0.0134942	UBE2N, ACTR3, CDC42, SNCA, IGF1, NEDD4L	4.21467	1	0.621962	19.4755
GO:0010038~response to metal ion	5	4.06504	0.0180281	SLC25A12, SNCA, CALM3, GRIA3, NEDD4L	4.93906	1	0.705118	25.1776
GO:0044087~regulation of cellular component biogenesis	5	4.06504	0.0219838	ACTR3, CDC42, CORO1A, ACTR3B, GRIN1	4.64853	1	0.754474	29.8411
GO:0010033~response to organic substance	12	9.7561	0.023843	ACTR3, MAPK1, CORO1A, ADCY1, GNB1, SNCA, GRIN1, ENO2, GNG3, PRKACB, SST, DNAJB5	2.12207	1	0.76304	31.9376
GO:0006820~anion transport	5	4.06504	0.0241457	SLC25A12, GABRG2, SLC1A6, SLC4A3, VDAC3	4.51571	1	0.748828	32.2733
GO:0007270~nerve-nerve synaptic transmission	3	2.43902	0.0243515	SNCA, GRIN1, VDAC3	12.2361	1	0.733894	32.5007
GO:0006928~cell motion	9	7.31707	0.0283083	ACTR3, CORO1A, NRXN3, SPINT2, KIF5C, IGF1, GAP43, CTNNA2, ARHGDIB	2.46312	1	0.769765	36.7354
GO:0030534~adult behavior	4	3.25203	0.0289772	GABRG2, GRM7, SNCA, GRIN1	5.95012	1	0.762007	37.4261
GO:0043254~regulation of protein complex assembly	4	3.25203	0.0298583	ACTR3, CDC42, CORO1A, ACTR3B	5.88093	1	0.757194	38.3253
GO:0019941~modification-dependent protein catabolic process	10	8.13008	0.0308766	UBE2N, PJA2, PJA1, UBE2Z, OTUB1, OTUD7A, FBXO41, SAE1, NEDD4L, HERC1	2.2619	1	0.754266	39.3493
GO:0043632~modification-dependent macromolecule catabolic process	10	8.13008	0.0308766	UBE2N, PJA2, PJA1, UBE2Z, OTUB1, OTUD7A, FBXO41, SAE1, NEDD4L, HERC1	2.2619	1	0.754266	39.3493
GO:0031344~regulation of cell projection organization	4	3.25203	0.0316629	ACTR3, CDC42, GRIN1, DBN1	5.74727	1	0.748984	40.1291
GO:0006119~oxidative phosphorylation	4	3.25203	0.0344749	ATP6V0C, ATP6V1A, SNCA, ATP6V1D	5.5578	1	0.765243	42.8418
GO:0015985~energy coupled proton transport, down electrochemical gradient	3	2.43902	0.0355415	ATP6V0C, ATP6V1A, ATP6V1D	9.98211	1	0.762953	43.8402
GO:0015986~ATP synthesis coupled proton transport	3	2.43902	0.0355415	ATP6V0C, ATP6V1A, ATP6V1D	9.98211	1	0.762953	43.8402
GO:0007613~memory	3	2.43902	0.0372752	ADCY1, GRM7, GRIN1	9.72615	1	0.767089	45.4283
GO:0001661~conditioned taste aversion	2	1.62602	0.0385467	GRM7, GRIN1	50.576	1	0.766786	46.5662
GO:0009719~response to endogenous stimulus	8	6.50407	0.0390931	MAPK1, ADCY1, GNB1, GRIN1, ENO2, GNG3, PRKACB, SST	2.50376	1	0.760122	47.0483
GO:0051603~proteolysis involved in cellular protein catabolic process	10	8.13008	0.039167	UBE2N, PJA2, PJA1, UBE2Z, OTUB1, OTUD7A, FBXO41, SAE1, NEDD4L, HERC1	2.16507	1	0.749484	47.1131
GO:0044257~cellular protein catabolic process	10	8.13008	0.0402551	UBE2N, PJA2, PJA1, UBE2Z, OTUB1, OTUD7A, FBXO41, SAE1, NEDD4L, HERC1	2.154	1	0.748172	48.06
GO:0030163~protein catabolic process	10	8.13008	0.0472202	UBE2N, PJA2, PJA1, UBE2Z, OTUB1, OTUD7A, FBXO41, SAE1, NEDD4L, HERC1	2.08992	1	0.792841	53.7546
GO:0007010~cytoskeleton organization	8	6.50407	0.0490439	CDC42, CORO1A, MAST1, EVL, STMN1, TUBA1B, DBN1, ARHGDIB	2.38005	1	0.795766	55.1458
GO:0034220~ion transmembrane transport	3	2.43902	0.0522449	ATP6V0C, ATP6V1A, ATP6V1D	8.07064	1	0.80729	57.4934
GO:0015810~aspartate transport	2	1.62602	0.0535503	SLC25A12, SLC1A6	36.1257	1	0.806398	58.4173
GO:0007611~learning or memory	4	3.25203	0.0563697	ADCY1, GRM7, GRIN1, VDAC3	4.5564	1	0.814402	60.3489
GO:0006887~exocytosis	4	3.25203	0.0576037	CPLX1, VPS45, YKT6, UNC13A	4.51571	1	0.813036	61.1676
GO:0032535~regulation of cellular component size	6	4.87805	0.0577019	ACTR3, CORO1A, NDRG4, ACTR3B, TRO, CDKN2D	2.85203	1	0.805381	61.2321
GO:0030833~regulation of actin filament polymerization	3	2.43902	0.0583254	ACTR3, CORO1A, ACTR3B	7.5864	1	0.800824	61.639
GO:0001919~regulation of receptor recycling	2	1.62602	0.0609649	SNCA, GRIA3	31.61	1	0.807515	63.3179
GO:0050690~regulation of defense response to virus by virus	2	1.62602	0.0609649	AP2B1, AP2M1	31.61	1	0.807515	63.3179
GO:0040012~regulation of locomotion	5	4.06504	0.0638736	MAPK1, CORO1A, SNCA, IGF1, SST	3.29271	1	0.815081	65.0882
GO:0009725~response to hormone stimulus	7	5.69106	0.0673461	MAPK1, ADCY1, GNB1, ENO2, GNG3, PRKACB, SST	2.41825	1	0.824726	67.0966
GO:0007610~behavior	8	6.50407	0.0677124	GABRG2, MAPK1, CORO1A, ADCY1, GRM7, SNCA, GRIN1, VDAC3	2.20856	1	0.819391	67.3021
GO:0032940~secretion by cell	5	4.06504	0.071903	CPLX1, NRXN3, VPS45, YKT6, UNC13A	3.161	1	0.831515	69.5683
GO:0008064~regulation of actin polymerization or depolymerization	3	2.43902	0.0733914	ACTR3, CORO1A, ACTR3B	6.65474	1	0.831306	70.3371
GO:0060134~prepulse inhibition	2	1.62602	0.075622	GRIN1, CTNNA2	25.288	1	0.834184	71.4554
GO:0010035~response to inorganic substance	5	4.06504	0.0761034	SLC25A12, SNCA, CALM3, GRIA3, NEDD4L	3.09902	1	0.829853	71.6914
GO:0015992~proton transport	3	2.43902	0.0779037	ATP6V0C, ATP6V1A, ATP6V1D	6.42915	1	0.830974	72.5582
GO:0030832~regulation of actin filament length	3	2.43902	0.0779037	ACTR3, CORO1A, ACTR3B	6.42915	1	0.830974	72.5582
GO:0046903~secretion	6	4.87805	0.0799476	CPLX1, NRXN3, VPS45, NEDD4L, YKT6, UNC13A	2.58922	1	0.833009	73.5121
GO:0007612~learning	3	2.43902	0.0801921	GRM7, GRIN1, VDAC3	6.322	1	0.828009	73.6241
GO:0044093~positive regulation of molecular function	9	7.31707	0.0824183	UBE2N, CDC42, ADCY1, GNB1, CALM3, GNG3, PRKACB, CAMK2A, GAP43	1.9722	1	0.830773	74.6237
GO:0006818~hydrogen transport	3	2.43902	0.0825013	ATP6V0C, ATP6V1A, ATP6V1D	6.21836	1	0.825325	74.6602
GO:0032870~cellular response to hormone stimulus	4	3.25203	0.0848753	ADCY1, GNB1, GNG3, PRKACB	3.83152	1	0.828649	75.6856
GO:0050804~regulation of synaptic transmission	4	3.25203	0.0848753	SNCA, GRIN1, CAMK2A, DBN1	3.83152	1	0.828649	75.6856
GO:0051051~negative regulation of transport	4	3.25203	0.0893692	GRM7, SNCA, CALM3, NEDD4L	3.74637	1	0.839281	77.521
GO:0032271~regulation of protein polymerization	3	2.43902	0.0895494	ACTR3, CORO1A, ACTR3B	5.92687	1	0.834577	77.5918
GO:0007616~long-term memory	2	1.62602	0.0900527	ADCY1, GRIN1	21.0733	1	0.831042	77.7885
GO:0048814~regulation of dendrite morphogenesis	2	1.62602	0.0900527	ACTR3, GRIN1	21.0733	1	0.831042	77.7885
GO:0006816~calcium ion transport	4	3.25203	0.0939615	CORO1A, TRPV2, GRIN1, CAMK2A	3.66493	1	0.83913	79.2619
GO:0030036~actin cytoskeleton organization	5	4.06504	0.095294	CDC42, CORO1A, EVL, DBN1, ARHGDIB	2.86063	1	0.838457	79.7428
GO:0014048~regulation of glutamate secretion	2	1.62602	0.0971842	GRM7, SNCA	19.4523	1	0.839592	80.4071
GO:0031056~regulation of histone modification	2	1.62602	0.0971842	UBE2N, SNCA	19.4523	1	0.839592	80.4071
GO:0007242~intracellular signaling cascade	15	12.1951	0.0990558	ARHGDIG, GDI1, ADCY1, IGF1, RBM9, CDC42, MAPK1, MAST1, GNB1, ARF3, GNG3, PRKACB, STMN1, UNC13A, ARHGDIB	1.53945	1	0.840637	81.0448
E. Functional analysis GOTERM_BP_FAT: 1000down oligodendrocyte-enriched subgroup
Term	Count	%	PValue	Genes	Fold Enrichment	Bonferroni	Benjamini	FDR
GO:0008610~lipid biosynthetic process	10	8	0.00148525	ELOVL1, EBP, SH3GLB1, LASS2, CD81, PIGC, ACLY, GAL3ST1, DHCR24, DEGS1	3.68415	0.821944	0.821944	2.36465		p<0.005
GO:0006397~mRNA processing	10	8	0.00165694	SFRS6, RALY, APP, POLR2J, SFPQ, SYNCRIP, POP4, RBM39, RBMX, SPOP	3.62604	0.854169	0.618122	2.6346		p<0.05
GO:0042552~myelination	4	3.2	0.00391302	CD9, ILK, GAL3ST1, MBP	12.4265	0.989453	0.780699	6.1173
GO:0046907~intracellular transport	14	11.2	0.00395407	PRKCZ, CLTA, TIMM17A, RER1, SNX1, ARFIP1, CDK5, APP, AKTIP, ATP2C1, YWHAQ, SLC25A1, SSR2, SEC23B	2.46815	0.989946	0.683345	6.17956
GO:0016071~mRNA metabolic process	10	8	0.00433205	SFRS6, RALY, APP, POLR2J, SFPQ, SYNCRIP, POP4, RBM39, RBMX, SPOP	3.14059	0.993529	0.635084	6.75115
GO:0007272~ensheathment of neurons	4	3.2	0.00523641	CD9, ILK, GAL3ST1, MBP	11.2142	0.997747	0.637926	8.10548
GO:0008366~axon ensheathment	4	3.2	0.00523641	CD9, ILK, GAL3ST1, MBP	11.2142	0.997747	0.637926	8.10548
GO:0016044~membrane organization	10	8	0.00542708	CD9, APP, CLTA, PICALM, SH3GLB1, SNX1, GNPAT, BIN1, CDK5, DHCR24	3.03286	0.998196	0.594475	8.38866
GO:0042391~regulation of membrane potential	6	4.8	0.00583065	CD9, PRKCZ, ILK, CDK5, GAL3ST1, MBP	5.18551	0.998874	0.572008	8.98533
GO:0006396~RNA processing	12	9.6	0.00662533	SFRS6, RALY, APP, PA2G4, POLR2J, SFPQ, SYNCRIP, POP4, RBM39, RPS6, RBMX, SPOP	2.56384	0.999555	0.575783	10.1496
GO:0051129~negative regulation of cellular component organization	6	4.8	0.00721557	MAG, PRKCZ, RHOA, MAPRE1, MBP, SCAMP5	4.92623	0.999777	0.568619	11.0053
GO:0016192~vesicle-mediated transport	12	9.6	0.01026	APP, CLTA, PICALM, AKTIP, ACTR1A, RAB4B, SNX1, RER1, BIN1, CDK5, SEC23B, SCAMP5	2.41144	0.999994	0.663274	15.2988
GO:0019228~regulation of action potential in neuron	4	3.2	0.0106815	CD9, ILK, GAL3ST1, MBP	8.67513	0.999996	0.646189	15.8778
GO:0050770~regulation of axonogenesis	4	3.2	0.012407	MAG, ILK, RHOA, MBP	8.21039	0.999999	0.672075	18.2091
GO:0007612~learning	4	3.2	0.0149424	APP, FYN, APBB1, CDK5	7.66303	1	0.713065	21.5251
GO:0007611~learning or memory	5	4	0.0154708	PRKCZ, APP, FYN, APBB1, CDK5	5.17772	1	0.700846	22.2001
GO:0051223~regulation of protein transport	5	4	0.0164179	PRKCZ, RHOA, ARFIP1, CDK5, SCAMP5	5.08608	1	0.69917	23.3963
GO:0008104~protein localization	15	12	0.0170299	CLTA, TIMM17A, RAB4A, RAB4B, SNX1, ARFIP1, CDK5, AKTIP, SH3GLB1, CD81, YWHAQ, SSR2, SEC23B, SCAMP5, DHCR24	1.9841	1	0.690581	24.1601
GO:0045956~positive regulation of calcium ion-dependent exocytosis	2	1.6	0.0171677	CDK5, SCAMP5	114.945	1	0.672718	24.3312
GO:0007242~intracellular signaling cascade	19	15.2	0.0178063	PRKCZ, RAB4A, STMN4, RAB4B, RPS6, STAT1, CDK5, SH3BP5, MAP4K4, NCOA2, FYN, RRAS2, CD81, YWHAQ, RHOA, TGFA, GNB4, RHOG, DHCR24	1.7727	1	0.666417	25.1189
GO:0050771~negative regulation of axonogenesis	3	2.4	0.0194144	MAG, RHOA, MBP	13.7935	1	0.67957	27.0686
GO:0070201~regulation of establishment of protein localization	5	4	0.0200161	PRKCZ, RHOA, ARFIP1, CDK5, SCAMP5	4.78939	1	0.673011	27.7857
GO:0014070~response to organic cyclic substance	5	4	0.0200161	ACSL1, VKORC1, STAT1, CDK5, PPP2R2A	4.78939	1	0.673011	27.7857
GO:0001508~regulation of action potential	4	3.2	0.0200346	CD9, ILK, GAL3ST1, MBP	6.86242	1	0.656309	27.8076
GO:0045893~positive regulation of transcription, DNA-dependent	10	8	0.0203998	HDAC5, TBL1XR1, APP, NCOA2, ILF2, KLF13, SOX11, ILF3, APBB1, USF2	2.44046	1	0.646684	28.2396
GO:0006357~regulation of transcription from RNA polymerase II promoter	13	10.4	0.0204529	TBL1XR1, JARID2, KLF13, SOX11, USF2, HDAC5, PFN1, APP, NCOA2, SMARCA5, RHOA, TCEB3, APBB1	2.08409	1	0.631998	28.3022
GO:0051254~positive regulation of RNA metabolic process	10	8	0.0214148	HDAC5, TBL1XR1, APP, NCOA2, ILF2, KLF13, SOX11, ILF3, APBB1, USF2	2.4199	1	0.634068	29.4274
GO:0010975~regulation of neuron projection development	4	3.2	0.0216439	MAG, ILK, RHOA, MBP	6.6635	1	0.623598	29.6929
GO:0008542~visual learning	3	2.4	0.0224632	APP, APBB1, CDK5	12.7717	1	0.623536	30.6349
GO:0001952~regulation of cell-matrix adhesion	3	2.4	0.0224632	DDR1, PRKCZ, ILK	12.7717	1	0.623536	30.6349
GO:0034613~cellular protein localization	9	7.2	0.024017	CLTA, SH3GLB1, TIMM17A, YWHAQ, SNX1, ARFIP1, CDK5, SSR2, SEC23B	2.54805	1	0.635052	32.3888
GO:0031345~negative regulation of cell projection organization	3	2.4	0.0240569	MAG, RHOA, MBP	12.3156	1	0.622763	32.4334
GO:0070727~cellular macromolecule localization	9	7.2	0.0249583	CLTA, SH3GLB1, TIMM17A, YWHAQ, SNX1, ARFIP1, CDK5, SSR2, SEC23B	2.52936	1	0.623991	33.4311
GO:0018105~peptidyl-serine phosphorylation	3	2.4	0.0256956	PRKCZ, ILK, CDK5	11.8909	1	0.622779	34.237
GO:0022604~regulation of cell morphogenesis	5	4	0.0259432	MAG, FYN, ILK, RHOA, MBP	4.42098	1	0.614678	34.5055
GO:0010769~regulation of cell morphogenesis involved in differentiation	4	3.2	0.0278188	MAG, ILK, RHOA, MBP	6.04976	1	0.629384	36.5068
GO:0007632~visual behavior	3	2.4	0.0291046	APP, APBB1, CDK5	11.1238	1	0.635265	37.8453
GO:0048878~chemical homeostasis	10	8	0.029566	CD9, PRKCZ, APP, ATP2C1, ILK, RPS6, CDK5, GAL3ST1, USF2, MBP	2.2852	1	0.630475	38.3192
GO:0032880~regulation of protein localization	5	4	0.0306583	PRKCZ, RHOA, ARFIP1, CDK5, SCAMP5	4.19509	1	0.633664	39.4276
GO:0016568~chromatin modification	7	5.6	0.0306627	HDAC5, TBL1XR1, RBBP4, CHD7, SMARCA5, APBB1, CTR9	2.94732	1	0.623639	39.432
GO:0008283~cell proliferation	9	7.2	0.0326658	PA2G4, FYN, SOX11, ILK, CD81, TGFA, MAPRE1, BIN1, CDK5	2.40025	1	0.637485	41.4159
GO:0008380~RNA splicing	7	5.6	0.0335796	SFRS6, RALY, POLR2J, SFPQ, SYNCRIP, RBM39, RBMX	2.88394	1	0.638252	42.3006
GO:0032288~myelin assembly	2	1.6	0.0340434	CD9, ILK	57.4727	1	0.634073	42.7449
GO:0006325~chromatin organization	8	6.4	0.0364655	HDAC5, TBL1XR1, RBBP4, CHD7, SMARCA5, HIRIP3, APBB1, CTR9	2.54727	1	0.650724	45.013
GO:0045944~positive regulation of transcription from RNA polymerase II promoter	8	6.4	0.0383441	HDAC5, TBL1XR1, APP, NCOA2, KLF13, SOX11, APBB1, USF2	2.51935	1	0.660674	46.7139
GO:0006873~cellular ion homeostasis	8	6.4	0.0397942	CD9, PRKCZ, APP, ATP2C1, ILK, CDK5, GAL3ST1, MBP	2.49881	1	0.665931	47.993
GO:0031344~regulation of cell projection organization	4	3.2	0.0403511	MAG, ILK, RHOA, MBP	5.22479	1	0.662705	48.4765
GO:0006886~intracellular protein transport	8	6.4	0.0407808	CLTA, TIMM17A, YWHAQ, SNX1, ARFIP1, CDK5, SSR2, SEC23B	2.48531	1	0.658429	48.8467
GO:0043523~regulation of neuron apoptosis	4	3.2	0.0415048	ILK, RHOA, CDK5, DHCR24	5.16609	1	0.656959	49.4647
GO:0018209~peptidyl-serine modification	3	2.4	0.0423281	PRKCZ, ILK, CDK5	9.07464	1	0.656431	50.1591
GO:0055082~cellular chemical homeostasis	8	6.4	0.0428018	CD9, PRKCZ, APP, ATP2C1, ILK, CDK5, GAL3ST1, MBP	2.45873	1	0.652878	50.5546
GO:0007264~small GTPase mediated signal transduction	7	5.6	0.0428045	RAB4A, RRAS2, RAB4B, YWHAQ, RHOA, RHOG, DHCR24	2.7183	1	0.645324	50.5568
GO:0010605~negative regulation of macromolecule metabolic process	12	9.6	0.0466186	HDAC5, PRKCZ, TBL1XR1, PA2G4, NCOA2, JARID2, YWHAQ, ILF3, PSMD6, APBB1, CDK5, RPS3	1.91045	1	0.669956	53.6351
GO:0060627~regulation of vesicle-mediated transport	4	3.2	0.048772	RAB4A, BIN1, CDK5, SCAMP5	4.83981	1	0.679627	55.2928
GO:0045941~positive regulation of transcription	10	8	0.049154	HDAC5, TBL1XR1, APP, NCOA2, ILF2, KLF13, SOX11, ILF3, APBB1, USF2	2.07858	1	0.675461	55.581
GO:0050768~negative regulation of neurogenesis	3	2.4	0.0551061	MAG, RHOA, MBP	7.83719	1	0.711099	59.8522
GO:0010810~regulation of cell-substrate adhesion	3	2.4	0.057353	DDR1, PRKCZ, ILK	7.66303	1	0.71913	61.3619
GO:0010628~positive regulation of gene expression	10	8	0.0574189	HDAC5, TBL1XR1, APP, NCOA2, ILF2, KLF13, SOX11, ILF3, APBB1, USF2	2.01659	1	0.712994	61.4054
GO:0007411~axon guidance	4	3.2	0.0579824	APP, APBB1, CDK5, FEZ1	4.50766	1	0.710141	61.7753
GO:0030334~regulation of cell migration	5	4	0.0583001	HDAC5, PTP4A1, RRAS2, ILK, CDK5	3.40075	1	0.705802	61.9823
GO:0050801~ion homeostasis	8	6.4	0.0587749	CD9, PRKCZ, APP, ATP2C1, ILK, CDK5, GAL3ST1, MBP	2.28747	1	0.702548	62.2897
GO:0015031~protein transport	12	9.6	0.0591527	CLTA, AKTIP, TIMM17A, RAB4A, RAB4B, YWHAQ, SNX1, ARFIP1, CDK5, SSR2, SEC23B, SCAMP5	1.83424	1	0.698762	62.5327
GO:0007050~cell cycle arrest	4	3.2	0.059361	PA2G4, ILK, APBB1, DHCR24	4.4639	1	0.693991	62.666
GO:0018108~peptidyl-tyrosine phosphorylation	3	2.4	0.0596314	DDR1, FYN, STAT1	7.49644	1	0.689695	62.8384
GO:0010721~negative regulation of cell development	3	2.4	0.0619406	MAG, RHOA, MBP	7.33694	1	0.698011	64.2807
GO:0007265~Ras protein signal transduction	4	3.2	0.0621642	RRAS2, RHOA, RHOG, DHCR24	4.37887	1	0.693566	64.4176
GO:0045184~establishment of protein localization	12	9.6	0.0623728	CLTA, AKTIP, TIMM17A, RAB4A, RAB4B, YWHAQ, SNX1, ARFIP1, CDK5, SSR2, SEC23B, SCAMP5	1.81732	1	0.689107	64.5448
GO:0018212~peptidyl-tyrosine modification	3	2.4	0.06428	DDR1, FYN, STAT1	7.18409	1	0.694774	65.6882
GO:0006915~apoptosis	10	8	0.0682434	TNFRSF21, RNF130, APP, AKTIP, SH3GLB1, STAT1, APBB1, CDK5, RPS3, DHCR24	1.94823	1	0.711595	67.9548
GO:0045859~regulation of protein kinase activity	7	5.6	0.0727389	SH3BP5, PRKCZ, APP, ILK, CD81, TGFA, CDK5	2.3735	1	0.729813	70.3554
GO:0012501~programmed cell death	10	8	0.0735098	TNFRSF21, RNF130, APP, AKTIP, SH3GLB1, STAT1, APBB1, CDK5, RPS3, DHCR24	1.91896	1	0.728446	70.7497
GO:0042127~regulation of cell proliferation	12	9.6	0.0742865	DDR1, CD9, WARS, PRKCZ, RBBP4, JARID2, ILK, CD81, TGFA, STAT1, RHOG, DHCR24	1.76162	1	0.727145	71.142
GO:0001954~positive regulation of cell-matrix adhesion	2	1.6	0.0749869	PRKCZ, ILK	25.5434	1	0.725502	71.4915
GO:0017158~regulation of calcium ion-dependent exocytosis	2	1.6	0.0749869	CDK5, SCAMP5	25.5434	1	0.725502	71.4915
GO:0043549~regulation of kinase activity	7	5.6	0.0819434	SH3BP5, PRKCZ, APP, ILK, CD81, TGFA, CDK5	2.29891	1	0.75292	74.7541
GO:0045935~positive regulation of nucleobase, nucleoside, nucleotide and nucleic acid metabolic process	10	8	0.0821949	HDAC5, TBL1XR1, APP, NCOA2, ILF2, KLF13, SOX11, ILF3, APBB1, USF2	1.87513	1	0.749186	74.8652
GO:0045892~negative regulation of transcription, DNA-dependent	7	5.6	0.0828113	HDAC5, TBL1XR1, PA2G4, NCOA2, JARID2, YWHAQ, ILF3	2.29236	1	0.747106	75.1356
GO:0045921~positive regulation of exocytosis	2	1.6	0.0829668	CDK5, SCAMP5	22.9891	1	0.743048	75.2034
GO:0006338~chromatin remodeling	3	2.4	0.0840011	HDAC5, RBBP4, SMARCA5	6.15779	1	0.742881	75.6499
GO:0040012~regulation of locomotion	5	4	0.0842621	HDAC5, PTP4A1, RRAS2, ILK, CDK5	2.99337	1	0.739382	75.7614
GO:0006631~fatty acid metabolic process	5	4	0.0855017	ELOVL1, ACSL1, GNPAT, SLC27A4, DEGS1	2.97786	1	0.740152	76.2843
GO:0051270~regulation of cell motion	5	4	0.0855017	HDAC5, PTP4A1, RRAS2, ILK, CDK5	2.97786	1	0.740152	76.2843
GO:0051253~negative regulation of RNA metabolic process	7	5.6	0.0881269	HDAC5, TBL1XR1, PA2G4, NCOA2, JARID2, YWHAQ, ILF3	2.25383	1	0.746698	77.3569
GO:0010033~response to organic substance	11	8.8	0.0885894	HDAC5, DDR1, C1QB, ACSL1, GATM, FYN, VKORC1, GNB4, STAT1, CDK5, PPP2R2A	1.76839	1	0.744171	77.5411
GO:0008285~negative regulation of cell proliferation	7	5.6	0.0899399	DDR1, CD9, WARS, RBBP4, JARID2, ILK, DHCR24	2.24128	1	0.745314	78.0709
GO:0033865~nucleoside bisphosphate metabolic process	2	1.6	0.0908785	ACLY, PAPSS1	20.8992	1	0.74478	78.4323
GO:0060284~regulation of cell development	5	4	0.093126	HDAC5, MAG, ILK, RHOA, MBP	2.88808	1	0.749431	79.2749
GO:0051338~regulation of transferase activity	7	5.6	0.0945615	SH3BP5, PRKCZ, APP, ILK, CD81, TGFA, CDK5	2.21049	1	0.750802	79.7968
GO:0051173~positive regulation of nitrogen compound metabolic process	10	8	0.0956469	HDAC5, TBL1XR1, APP, NCOA2, ILF2, KLF13, SOX11, ILF3, APBB1, USF2	1.81588	1	0.750811	80.1832
GO:0051252~regulation of RNA metabolic process	21	16.8	0.0960172	TBL1XR1, KLF13, JARID2, SOX11, SYNCRIP, ILF3, STAT1, USF2, HDAC5, PFN1, APP, PA2G4, NCOA2, ILF2, LASS2, YWHAQ, RHOA, SMARCA5, TCEB3, PATZ1, APBB1	1.4075	1	0.748117	80.3135
GO:0001764~neuron migration	3	2.4	0.0971393	FYN, APBB1, CDK5	5.65306	1	0.748302	80.7032
GO:0030100~regulation of endocytosis	3	2.4	0.0971393	RAB4A, BIN1, SCAMP5	5.65306	1	0.748302	80.7032
F. Functional analysis GOTERM_BP_FAT: 1000down astrocyte-enriched subgroup
Term	Count	%	PValue	Genes	Fold Enrichment	Bonferroni	Benjamini	FDR
GO:0050767~regulation of neurogenesis	12	7.69231	8.49899e-07	ZFP91, NRP1, PLXNB1, CCND2, APOE, PLXNB2, SOX2, NUMB, ID4, PBX1, CDH2, BMPR1A	7.14956	0.00118745	0.00118745	0.0014001		p<0.005
GO:0045664~regulation of neuron differentiation	11	7.05128	8.74387e-07	ZFP91, NRP1, PLXNB1, CCND2, APOE, PLXNB2, SOX2, NUMB, ID4, PBX1, CDH2	8.167	0.00122165	0.00061101	0.00144044		p<0.05
GO:0060284~regulation of cell development	13	8.33333	9.42392e-07	NRP1, PLXNB1, PLXNB2, SOX2, CDH2, ZFP91, BTG1, APOE, CCND2, NUMB, PBX1, ID4, BMPR1A	6.30527	0.0013166	0.000439059	0.00155247
GO:0051960~regulation of nervous system development	12	7.69231	3.30153e-06	ZFP91, NRP1, PLXNB1, CCND2, APOE, PLXNB2, SOX2, NUMB, ID4, PBX1, CDH2, BMPR1A	6.22704	0.00460491	0.00115322	0.00543874
GO:0042127~regulation of cell proliferation	22	14.1026	4.62324e-05	NRP1, GNAI2, CRIP2, CLU, SOX2, CD164, PURA, TMEM115, ZFP91, CCND1, CCND2, DBP, BTG1, APOE, GRN, CHST11, PTN, PBX1, ID4, AXIN2, TOB2, BMPR1A	2.7119	0.0625899	0.0128437	0.0761352
GO:0010975~regulation of neuron projection development	7	4.48718	7.42201e-05	ZFP91, NRP1, PLXNB1, APOE, PLXNB2, NUMB, CDH2	9.79179	0.0985616	0.0171452	0.122199
GO:0010769~regulation of cell morphogenesis involved in differentiation	7	4.48718	0.000127644	ZFP91, NRP1, PLXNB1, APOE, PLXNB2, NUMB, CDH2	8.88992	0.16344	0.0251716	0.21007
GO:0050770~regulation of axonogenesis	6	3.84615	0.000266929	ZFP91, NRP1, PLXNB1, APOE, PLXNB2, CDH2	10.3413	0.311484	0.0455806	0.438827
GO:0031344~regulation of cell projection organization	7	4.48718	0.000286183	ZFP91, NRP1, PLXNB1, APOE, PLXNB2, NUMB, CDH2	7.67765	0.329774	0.0434862	0.470409
GO:0008284~positive regulation of cell proliferation	14	8.97436	0.000304012	NRP1, GNAI2, CRIP2, CLU, SOX2, PURA, ZFP91, CCND1, CCND2, GRN, PTN, PBX1, ID4, BMPR1A	3.29577	0.346278	0.0416166	0.499648
GO:0006268~DNA unwinding during replication	4	2.5641	0.00035583	HMGB1, TOP1, HMGB2, PURA	27.5769	0.391974	0.0442231	0.584576
GO:0007584~response to nutrient	8	5.12821	0.000572743	CCND1, GNAI2, FADS1, SOX2, CLIC1, DDAH2, IGFBP2, MEST	5.55506	0.551086	0.0645651	0.939357
GO:0032508~DNA duplex unwinding	4	2.5641	0.000774044	HMGB1, TOP1, HMGB2, PURA	21.4487	0.661263	0.0798989	1.26754
GO:0032392~DNA geometric change	4	2.5641	0.000774044	HMGB1, TOP1, HMGB2, PURA	21.4487	0.661263	0.0798989	1.26754
GO:0007548~sex differentiation	8	5.12821	0.000798699	HSD17B10, HMGB2, CCND1, CCND2, SOX2, PBX1, LFNG, BMPR1A	5.25274	0.672749	0.0766876	1.30766
GO:0045596~negative regulation of cell differentiation	9	5.76923	0.00159363	ZFP91, CCND1, NRP1, SOX2, ID4, PBX1, AXIN2, TOB2, BMPR1A	4.07827	0.892436	0.138124	2.59319
GO:0022604~regulation of cell morphogenesis	7	4.48718	0.0022189	ZFP91, NRP1, PLXNB1, APOE, PLXNB2, NUMB, CDH2	5.19718	0.955197	0.176418	3.59329
GO:0051094~positive regulation of developmental process	10	6.41026	0.00223271	ZFP91, PLXNB1, BTG1, PLXNB2, CLU, SOX2, NUMB, TOB2, JUNB, BMPR1A	3.48444	0.956055	0.167909	3.61527
GO:0009109~coenzyme catabolic process	4	2.5641	0.00232269	SDHA, NNT, ALDH1L1, SDHC	14.8491	0.96126	0.165235	3.75836
GO:0045597~positive regulation of cell differentiation	9	5.76923	0.00243909	ZFP91, PLXNB1, BTG1, PLXNB2, CLU, SOX2, NUMB, JUNB, BMPR1A	3.80996	0.967091	0.164466	3.94317
GO:0050769~positive regulation of neurogenesis	5	3.20513	0.00313731	ZFP91, PLXNB1, PLXNB2, SOX2, NUMB	8.17958	0.987635	0.197194	5.04477
GO:0051187~cofactor catabolic process	4	2.5641	0.00386822	SDHA, NNT, ALDH1L1, SDHC	12.4541	0.995565	0.227414	6.18523
GO:0031667~response to nutrient levels	8	5.12821	0.00399359	CCND1, GNAI2, FADS1, SOX2, CLIC1, DDAH2, IGFBP2, MEST	3.95976	0.996281	0.224527	6.37955
GO:0045665~negative regulation of neuron differentiation	4	2.5641	0.00462564	ZFP91, SOX2, ID4, PBX1	11.6993	0.998469	0.245584	7.35347
GO:0033273~response to vitamin	5	3.20513	0.00470176	CCND1, FADS1, SOX2, IGFBP2, MEST	7.31205	0.998624	0.240066	7.47013
GO:0006916~anti-apoptosis	8	5.12821	0.00496922	HMGB1, PEA15, APOE, CLU, PIK3CA, DDAH2, ANXA5, PRNP	3.80371	0.999055	0.243136	7.87889
GO:0003006~reproductive developmental process	9	5.76923	0.00503937	HSD17B10, HMGB2, CCND1, CCND2, SOX2, PBX1, LFNG, JUNB, BMPR1A	3.38005	0.999144	0.237877	7.98582
GO:0010720~positive regulation of cell development	5	3.20513	0.00550833	ZFP91, PLXNB1, PLXNB2, SOX2, NUMB	6.99414	0.999557	0.248735	8.69768
GO:0046661~male sex differentiation	5	3.20513	0.00640252	HSD17B10, HMGB2, CCND1, SOX2, BMPR1A	6.70271	0.999874	0.274357	10.0407
GO:0009991~response to extracellular stimulus	8	5.12821	0.0072697	CCND1, GNAI2, FADS1, SOX2, CLIC1, DDAH2, IGFBP2, MEST	3.54198	0.999963	0.29653	11.3254
GO:0014070~response to organic cyclic substance	6	3.84615	0.00790747	CCND1, CCND2, FADS1, ALDH2, STAT3, JUNB	4.82595	0.999985	0.309233	12.2593
GO:0030278~regulation of ossification	5	3.20513	0.00809809	SOX2, PBX1, AXIN2, TOB2, BMPR1A	6.26747	0.999988	0.306972	12.5366
GO:0045137~development of primary sexual characteristics	6	3.84615	0.00875042	HSD17B10, HMGB2, CCND1, CCND2, SOX2, LFNG	4.70825	0.999995	0.318846	13.4794
GO:0051259~protein oligomerization	7	4.48718	0.00888965	HSD17B10, ZFP91, PRKAG1, PFKM, CDH2, ANXA5, PRNP	3.9054	0.999996	0.314963	13.6793
GO:0033189~response to vitamin A	4	2.5641	0.00910207	FADS1, SOX2, IGFBP2, MEST	9.19229	0.999997	0.313376	13.9836
GO:0043066~negative regulation of apoptosis	10	6.41026	0.00992092	HMGB1, ZFP91, PEA15, APOE, CLU, CHST11, PIK3CA, DDAH2, ANXA5, PRNP	2.76559	0.999999	0.328505	15.1471
GO:0043069~negative regulation of programmed cell death	10	6.41026	0.0108216	HMGB1, ZFP91, PEA15, APOE, CLU, CHST11, PIK3CA, DDAH2, ANXA5, PRNP	2.72653	1	0.344612	16.4098
GO:0060548~negative regulation of cell death	10	6.41026	0.0110089	HMGB1, ZFP91, PEA15, APOE, CLU, CHST11, PIK3CA, DDAH2, ANXA5, PRNP	2.71885	1	0.341811	16.6702
GO:0006260~DNA replication	7	4.48718	0.0115243	HMGB1, TOP1, HMGB2, WRNIP1, NFIX, NFIA, PURA	3.69199	1	0.347168	17.3828
GO:0032870~cellular response to hormone stimulus	6	3.84615	0.0116489	SORBS1, CCND2, ALDH2, IGFBP2, STAT3, JUNB	4.38723	1	0.342966	17.5541
GO:0030111~regulation of Wnt receptor signaling pathway	4	2.5641	0.0116836	CCND1, SOX2, AXIN2, PPAP2B	8.39296	1	0.336845	17.6018
GO:0031346~positive regulation of cell projection organization	4	2.5641	0.0123881	ZFP91, PLXNB1, PLXNB2, NUMB	8.21439	1	0.346257	18.5641
GO:0048545~response to steroid hormone stimulus	7	4.48718	0.0139971	HMGB2, CCND1, CCND2, ALDH2, IGFBP2, STAT3, JUNB	3.53735	1	0.374493	20.7223
GO:0010033~response to organic substance	15	9.61538	0.0151375	HMGB2, FADS1, CLIC1, ANXA5, SERPINH1, STAT3, JUNB, GLUL, CCND1, SORBS1, APOE, CCND2, ALDH2, IGFBP2, DDAH2	2.02488	1	0.390982	22.2195
GO:0065003~macromolecular complex assembly	14	8.97436	0.0151467	HSD17B10, HMGB2, PRKAG1, MED12, CDH2, PFKM, ANXA5, TAPBP, ZFP91, H2AFV, APOE, PRNP, ASF1A, TNPO1	2.09824	1	0.384262	22.2314
GO:0001889~liver development	4	2.5641	0.0171201	CCND1, SP1, CCND2, ALDH2	7.28446	1	0.41519	24.7591
GO:0000082~G1/S transition of mitotic cell cycle	4	2.5641	0.0198145	CCND1, CCND2, CAMK2G, ID4	6.89422	1	0.455688	28.0858
GO:0006288~base-excision repair, DNA ligation	2	1.28205	0.0204582	HMGB1, HMGB2	96.5191	1	0.459269	28.86
GO:0006261~DNA-dependent DNA replication	4	2.5641	0.0217332	HMGB1, TOP1, HMGB2, PURA	6.65649	1	0.472687	30.3702
GO:0006099~tricarboxylic acid cycle	3	1.92308	0.0230486	SDHA, NNT, SDHC	12.5894	1	0.485874	31.8965
GO:0046356~acetyl-CoA catabolic process	3	1.92308	0.0230486	SDHA, NNT, SDHC	12.5894	1	0.485874	31.8965
GO:0043933~macromolecular complex subunit organization	14	8.97436	0.0248869	HSD17B10, HMGB2, PRKAG1, MED12, CDH2, PFKM, ANXA5, TAPBP, ZFP91, H2AFV, APOE, PRNP, ASF1A, TNPO1	1.9612	1	0.505714	33.9771
GO:0008406~gonad development	5	3.20513	0.0251856	HSD17B10, HMGB2, CCND1, CCND2, LFNG	4.46848	1	0.50303	34.3096
GO:0055114~oxidation reduction	13	8.33333	0.0255521	TM7SF2, HSD17B10, AIFM3, ALDH1L1, MAOA, FADS1, ACADVL, SDHA, DHRS3, NNT, SDHC, ALDH2, NQO2	2.02706	1	0.501369	34.7153
GO:0007565~female pregnancy	5	3.20513	0.0259432	SP1, GRN, FCGRT, IGFBP2, JUNB	4.42748	1	0.5001	35.1456
GO:0010604~positive regulation of macromolecule metabolic process	16	10.2564	0.026256	HMGB2, SOX2, MED12, STAT3, JUNB, PSMF1, ZFP91, CCND1, SORBS1, SP1, CCND2, APOE, PBX1, TCF4, ASF1A, BMPR1A	1.83192	1	0.497832	35.4878
GO:0043062~extracellular structure organization	6	3.84615	0.02646	TNC, DNER, CCDC80, CST3, CDH2, SERPINH1	3.55285	1	0.494205	35.7101
GO:0050772~positive regulation of axonogenesis	3	1.92308	0.026969	ZFP91, PLXNB1, PLXNB2	11.5823	1	0.494651	36.2616
GO:0046546~development of primary male sexual characteristics	4	2.5641	0.0280785	HSD17B10, HMGB2, CCND1, SOX2	6.03244	1	0.502677	37.4484
GO:0045471~response to ethanol	4	2.5641	0.0280785	CCND1, CCND2, APOE, STAT3	6.03244	1	0.502677	37.4484
GO:0048864~stem cell development	3	1.92308	0.0290228	SOX2, MSI2, BMPR1A	11.1368	1	0.508308	38.4421
GO:0009725~response to hormone stimulus	9	5.76923	0.035145	HMGB2, CCND1, SORBS1, CCND2, FADS1, ALDH2, IGFBP2, STAT3, JUNB	2.37342	1	0.571619	44.5335
GO:0006986~response to unfolded protein	4	2.5641	0.0353024	CCND1, CLIC1, DDAH2, SERPINH1	5.51538	1	0.567173	44.6824
GO:0048608~reproductive structure development	5	3.20513	0.037043	HSD17B10, HMGB2, CCND1, CCND2, LFNG	3.9557	1	0.578981	46.3039
GO:0030178~negative regulation of Wnt receptor signaling pathway	3	1.92308	0.0378288	CCND1, SOX2, AXIN2	9.65191	1	0.580852	47.0212
GO:0051130~positive regulation of cellular component organization	6	3.84615	0.0381624	ZFP91, SORBS1, PLXNB1, PLXNB2, NUMB, CD63	3.2173	1	0.578284	47.323
GO:0006084~acetyl-CoA metabolic process	3	1.92308	0.0401709	SDHA, NNT, SDHC	9.34056	1	0.591636	49.1061
GO:0051103~DNA ligation during DNA repair	2	1.28205	0.040501	HMGB1, HMGB2	48.2595	1	0.589022	49.3937
GO:0048863~stem cell differentiation	3	1.92308	0.0425666	SOX2, MSI2, BMPR1A	9.04866	1	0.602034	51.1588
GO:0032526~response to retinoic acid	3	1.92308	0.0450144	SOX2, IGFBP2, MEST	8.77446	1	0.617509	53.1756
GO:0009060~aerobic respiration	3	1.92308	0.0500613	SDHA, NNT, SDHC	8.27306	1	0.652106	57.0897
GO:0009719~response to endogenous stimulus	9	5.76923	0.0567957	HMGB2, CCND1, SORBS1, CCND2, FADS1, ALDH2, IGFBP2, STAT3, JUNB	2.15018	1	0.694162	61.8354
GO:0040008~regulation of growth	8	5.12821	0.0583224	ZFP91, NRP1, BTG1, APOE, PIK3CA, CSPG5, IGFBP2, STAT3	2.29807	1	0.698845	62.8405
GO:0001934~positive regulation of protein amino acid phosphorylation	4	2.5641	0.0587322	ZFP91, CCND1, CCND2, BMPR1A	4.48926	1	0.696325	63.106
GO:0051969~regulation of transmission of nerve impulse	5	3.20513	0.0599427	GNAI2, APOE, BCAN, CSPG5, CDH2	3.37479	1	0.698875	63.8799
GO:0016477~cell migration	7	4.48718	0.0600094	NRP1, PLXNB1, BTG1, DNER, ASTN1, CDH2, PPAP2B	2.50235	1	0.694299	63.9221
GO:0060136~embryonic process involved in female pregnancy	2	1.28205	0.0601368	SP1, JUNB	32.173	1	0.690158	64.0026
GO:0050679~positive regulation of epithelial cell proliferation	3	1.92308	0.0607252	CCND2, GRN, BMPR1A	7.42454	1	0.688932	64.372
GO:0031644~regulation of neurological system process	5	3.20513	0.0676032	GNAI2, APOE, BCAN, CSPG5, CDH2	3.2389	1	0.72406	68.4348
GO:0045667~regulation of osteoblast differentiation	3	1.92308	0.0691837	SOX2, AXIN2, BMPR1A	6.89422	1	0.727918	69.3047
GO:0033327~Leydig cell differentiation	2	1.28205	0.0698047	HSD17B10, CCND1	27.5769	1	0.726629	69.6404
GO:0001824~blastocyst development	3	1.92308	0.0720847	SP1, GRN, JUNB	6.73389	1	0.733915	70.8433
GO:0006461~protein complex assembly	10	6.41026	0.0725564	HSD17B10, ZFP91, PRKAG1, MED12, PFKM, CDH2, ANXA5, PRNP, TNPO1, TAPBP	1.93038	1	0.731868	71.0865
GO:0070271~protein complex biogenesis	10	6.41026	0.0725564	HSD17B10, ZFP91, PRKAG1, MED12, PFKM, CDH2, ANXA5, PRNP, TNPO1, TAPBP	1.93038	1	0.731868	71.0865
GO:0042327~positive regulation of phosphorylation	4	2.5641	0.0725955	ZFP91, CCND1, CCND2, BMPR1A	4.1072	1	0.727673	71.1066
GO:0051260~protein homooligomerization	4	2.5641	0.0725955	HSD17B10, PFKM, ANXA5, PRNP	4.1072	1	0.727673	71.1066
GO:0043434~response to peptide hormone stimulus	5	3.20513	0.0729796	SORBS1, CCND2, FADS1, STAT3, JUNB	3.15422	1	0.725266	71.3031
GO:0050768~negative regulation of neurogenesis	3	1.92308	0.0750247	NRP1, ID4, BMPR1A	6.58085	1	0.731145	72.3284
GO:0051050~positive regulation of transport	6	3.84615	0.0777644	ZFP91, SORBS1, APOE, PFKM, CD63, BMPR1A	2.62043	1	0.740063	73.6481
GO:0021543~pallium development	3	1.92308	0.0780024	SOX2, BCAN, ID4	6.43461	1	0.737028	73.7599
GO:0010562~positive regulation of phosphorus metabolic process	4	2.5641	0.078139	ZFP91, CCND1, CCND2, BMPR1A	3.98017	1	0.733555	73.8239
GO:0045937~positive regulation of phosphate metabolic process	4	2.5641	0.078139	ZFP91, CCND1, CCND2, BMPR1A	3.98017	1	0.733555	73.8239
GO:0006266~DNA ligation	2	1.28205	0.0793738	HMGB1, HMGB2	24.1298	1	0.735238	74.3956
GO:0045737~positive regulation of cyclin-dependent protein kinase activity	2	1.28205	0.0793738	CCND1, CCND2	24.1298	1	0.735238	74.3956
GO:0032270~positive regulation of cellular protein metabolic process	6	3.84615	0.0836997	PSMF1, ZFP91, CCND1, CCND2, APOE, BMPR1A	2.56245	1	0.750587	76.3071
GO:0010721~negative regulation of cell development	3	1.92308	0.0840671	NRP1, ID4, BMPR1A	6.16079	1	0.748256	76.4631
GO:0051674~localization of cell	7	4.48718	0.0880802	NRP1, PLXNB1, BTG1, DNER, ASTN1, CDH2, PPAP2B	2.25964	1	0.761223	78.1056
GO:0048870~cell motility	7	4.48718	0.0880802	NRP1, PLXNB1, BTG1, DNER, ASTN1, CDH2, PPAP2B	2.25964	1	0.761223	78.1056
GO:0033574~response to testosterone stimulus	2	1.28205	0.0888453	CCND2, ALDH2	21.4487	1	0.760543	78.4062
GO:0051241~negative regulation of multicellular organismal process	5	3.20513	0.0888464	ZFP91, GNAI2, APOE, CST3, ANXA5	2.94265	1	0.756798	78.4067
GO:0051329~interphase of mitotic cell cycle	4	2.5641	0.0897614	CCND1, CCND2, CAMK2G, ID4	3.74831	1	0.756773	78.7611
GO:0043627~response to estrogen stimulus	4	2.5641	0.0917655	CCND1, CCND2, IGFBP2, STAT3	3.71227	1	0.76105	79.5185
GO:0048568~embryonic organ development	5	3.20513	0.0934415	SP1, SOX2, CHST11, PBX1, JUNB	2.88979	1	0.763927	80.1323
GO:0006091~generation of precursor metabolites and energy	7	4.48718	0.0935443	SDHA, ACADVL, NNT, AIFM3, FADS1, SDHC, PFKM	2.22248	1	0.760746	80.1694
GO:0051325~interphase	4	2.5641	0.0958292	CCND1, CCND2, CAMK2G, ID4	3.64223	1	0.765865	80.977
GO:0051789~response to protein stimulus	4	2.5641	0.0958292	CCND1, CLIC1, DDAH2, SERPINH1	3.64223	1	0.765865	80.977
GO:0051247~positive regulation of protein metabolic process	6	3.84615	0.0962697	PSMF1, ZFP91, CCND1, CCND2, APOE, BMPR1A	2.45388	1	0.764017	81.1291
GO:0008584~male gonad development	3	1.92308	0.096604	HSD17B10, HMGB2, CCND1	5.67759	1	0.761798	81.2438
GO:0051291~protein heterooligomerization	3	1.92308	0.0998174	ZFP91, PRKAG1, CDH2	5.56841	1	0.770098	82.3131
GO:0022900~electron transport chain	4	2.5641	0.0999657	SDHA, AIFM3, FADS1, SDHC	3.57478	1	0.767259	82.3611
G. Functional analysis GOTERM_BP_FAT: 1000down non-specific subgroup
Term	Count	%	PValue	Genes	Fold Enrichment	Bonferroni	Benjamini	FDR
GO:0008380~RNA splicing	38	7.29367	8.13065e-13	FUS, SNRPB2, RBM5, WBP11, WTAP, SF3B4, SART1, YBX1, PNN, NONO, SFRS5, RBM8A, SFRS8, PRMT5, PPP2CA, PCBP1, DNAJC8, DHX15, PPIL3, LSM2, RBM10, GEMIN7, PABPN1, PPP2R1A, DHX9, SNRPA1, PTBP1, YTHDC1, PRPF3, SFRS1, SFRS3, PPIE, PPP1R8, SNRPB, SNRPA, RBM14, CSTF1, BAT1	4.02365	1.52441e-09	1.52441e-09	1.3873e-09		MAPK signaling pathway
GO:0006412~translation	38	7.29367	3.20097e-11	ABCF1, TUFM, NACA, PTRH1, EIF5B, RPL35, EIF2A, RPS2, MRPL11, MRPL12, RPL8, RPL10, RPL5, EIF2B2, EIF2B4, MARS, EEF1A1, CARS, MRPL4, MRPS24, RPS9, EEF2, MTRF1L, AARSD1, SELT, RPL28, RPL29, EIF4G1, EIF4B, EIF4G2, RPS19, MRPS18B, RPL13A, HARS, RPS4Y1, RPS10, RPS11, MRPL43	3.5638	6.00182e-08	3.00091e-08	5.46202e-08		RNA processing
GO:0006397~mRNA processing	38	7.29367	3.85323e-11	FUS, SNRPB2, RBM5, WBP11, WTAP, SF3B4, SART1, YBX1, PNN, NONO, SFRS5, CNOT6L, RBM8A, SFRS8, PRMT5, PCBP1, DNAJC8, DHX15, PPIL3, LSM2, RBM10, GEMIN7, KHDRBS1, PABPN1, DHX9, SNRPA1, PTBP1, YTHDC1, PRPF3, SFRS1, SFRS3, PPIE, PPP1R8, SNRPB, SNRPA, RBM14, CSTF1, BAT1	3.54132	7.2248e-08	2.40827e-08	6.57501e-08		protein metabolism and catabolism
GO:0006396~RNA processing	50	9.59693	2.01095e-10	RBM5, RBM6, TRMT1, WTAP, YBX1, SART1, PNN, NONO, DDX17, SFRS5, DKC1, RBM8A, SFRS8, PRMT5, PCBP1, DNAJC8, LSM2, RBM10, KHDRBS1, PABPN1, SNRPA1, PPP2R1A, PTBP1, PRPF3, SFRS1, SFRS3, HNRPDL, TARBP2, RPS19, SNRPB, SNRPA, BAT1, FUS, SNRPB2, WBP11, DIMT1L, SF3B4, CNOT6L, PPP2CA, DHX15, PPIL3, RPL5, GEMIN7, DHX9, YTHDC1, FBL, PPIE, PPP1R8, RBM14, CSTF1	2.74554	3.77052e-07	9.42631e-08	3.4314e-07
GO:0000398~nuclear mRNA splicing, via spliceosome	25	4.79846	2.98474e-10	FUS, SNRPB2, RBM5, SF3B4, YBX1, SFRS5, RBM8A, PRMT5, PCBP1, SFRS8, DNAJC8, LSM2, GEMIN7, PABPN1, DHX9, SNRPA1, PTBP1, YTHDC1, PRPF3, SFRS1, SFRS3, SNRPB, SNRPA, CSTF1, BAT1	4.82713	5.59639e-07	1.11928e-07	5.09305e-07		p<0.005
GO:0000375~RNA splicing, via transesterification reactions	25	4.79846	2.98474e-10	FUS, SNRPB2, RBM5, SF3B4, YBX1, SFRS5, RBM8A, PRMT5, PCBP1, SFRS8, DNAJC8, LSM2, GEMIN7, PABPN1, DHX9, SNRPA1, PTBP1, YTHDC1, PRPF3, SFRS1, SFRS3, SNRPB, SNRPA, CSTF1, BAT1	4.82713	5.59639e-07	1.11928e-07	5.09305e-07		p<0.05
GO:0000377~RNA splicing, via transesterification reactions with bulged adenosine as nucleophile	25	4.79846	2.98474e-10	FUS, SNRPB2, RBM5, SF3B4, YBX1, SFRS5, RBM8A, PRMT5, PCBP1, SFRS8, DNAJC8, LSM2, GEMIN7, PABPN1, DHX9, SNRPA1, PTBP1, YTHDC1, PRPF3, SFRS1, SFRS3, SNRPB, SNRPA, CSTF1, BAT1	4.82713	5.59639e-07	1.11928e-07	5.09305e-07
GO:0016071~mRNA metabolic process	39	7.4856	6.53417e-10	FUS, SNRPB2, RBM5, WBP11, WTAP, SF3B4, SART1, YBX1, PNN, NONO, SFRS5, DNAJB11, CNOT6L, RBM8A, SFRS8, PRMT5, PCBP1, DNAJC8, DHX15, PPIL3, LSM2, RBM10, GEMIN7, KHDRBS1, PABPN1, DHX9, SNRPA1, PTBP1, YTHDC1, PRPF3, SFRS1, SFRS3, PPIE, PPP1R8, SNRPB, SNRPA, RBM14, CSTF1, BAT1	3.14792	1.22516e-06	2.04193e-07	1.11497e-06
GO:0006414~translational elongation	17	3.26296	1.39378e-07	TUFM, EEF1A1, RPL35, RPS9, EEF2, RPS2, SELT, RPL28, RPL29, RPS19, RPL13A, RPL8, RPS4Y1, RPL10, RPS10, RPL5, RPS11	5.17747	0.000261299	3.73326e-05	0.000237828
GO:0034621~cellular macromolecular complex subunit organization	31	5.9501	1.42286e-06	XPO1, FKBP4, RBM5, CTCF, ARPC4, EIF2A, DSTN, TUBB, SET, SFRS5, CSE1L, PRMT5, SFRS8, GTF2A2, NPM1, H2AFY, GEMIN7, TUBA1C, MYST3, TMEM70, MTRF1L, ARID1A, SFRS1, ADRM1, TARBP2, IPO7, SNRPB, SUPT16H, H3F3B, HSPD1, XPO7	2.70149	0.00266431	0.000333428	0.00242789
GO:0006457~protein folding	19	3.64683	1.16466e-05	HSP90AB1, FKBP4, ERP29, TBCE, CCT2, CCT3, CANX, HSPBP1, PFDN2, PPIE, PPIB, DNAJB11, PPIA, PFDN5, DNAJC7, PPIL3, DNAJB2, HSPD1, AHSA1	3.40181	0.0216008	0.00242345	0.0198715
GO:0034622~cellular macromolecular complex assembly	26	4.9904	3.02455e-05	XPO1, FKBP4, RBM5, EIF2A, ARPC4, TUBB, SET, SFRS5, CSE1L, PRMT5, SFRS8, GTF2A2, NPM1, H2AFY, GEMIN7, TUBA1C, MYST3, TMEM70, SFRS1, ADRM1, TARBP2, IPO7, SNRPB, H3F3B, HSPD1, XPO7	2.56031	0.055133	0.00565506	0.0515972
GO:0046907~intracellular transport	43	8.25336	4.27988e-05	ALS2, MYL6, XPO1, RAB3GAP2, NRBP1, CLTB, SEC31A, PDIA3, XPO5, SNX17, COPZ1, TIMM17B, SNX2, KATNB1, AP1S1, STX12, SET, CSE1L, CEP57, KLC1, NPM1, RHOB, STX10, SEC61A1, ZW10, FTL, PABPN1, SLC25A6, ERP29, NXF1, TIMM44, GABARAP, SELS, VCP, ARF1, IPO7, TBRG1, TRAPPC4, CAMK1, XPO7, TRAPPC3, HDAC6, BAT1	1.94833	0.0771139	0.00726886	0.0730052
GO:0010605~negative regulation of macromolecule metabolic process	46	8.82917	4.98372e-05	HSP90AB1, E2F1, THAP7, ING4, BCLAF1, THRA, XPO5, TH1L, CTCF, MAF1, DAXX, VPS72, NR1H2, PSMB5, SUMO1, SIN3A, SET, DRAP1, PPP2CA, NPM1, AATF, PSMD4, PSMD8, ERCC1, BUB3, EIF2B4, MYST3, KHDRBS1, PPP2R1A, PAIP2, PHB, TRIM28, PKIG, TRIM27, TARBP2, PSMD13, PSMD10, PSMA4, PHB2, RFX3, VPS28, RAD17, SUDS3, HDAC6, UBE2E1, SMARCA4	1.88218	0.0892137	0.00775701	0.0850063
GO:0044265~cellular macromolecule catabolic process	45	8.63724	6.4277e-05	CUEDC2, RAD23A, NEDD8, MYCBP2, UBE2R2, SENP6, PSMB5, SUMO2, SUMO1, RNF123, UBE2D2, MAP1LC3A, RBM8A, USP37, PSMD4, PSENEN, PSMD8, CUL1, ERCC1, BUB3, AUP1, UBL7, LRRC41, CYCS, GTF2H4, BIRC6, ERLIN2, MBD4, UBE2H, RNASEH2A, UBE2Q1, SELS, UHRF2, PSMD13, VCP, RNF5, PPP1R8, PSMD10, PSMA4, USP21, PIAS2, RNF20, RNF40, HDAC6, UBE2E1	1.87767	0.113544	0.00922818	0.109623
GO:0006511~ubiquitin-dependent protein catabolic process	21	4.03071	9.89054e-05	RAD23A, ERLIN2, NEDD8, UBE2H, SELS, PSMB5, UHRF2, PSMD13, UBE2D2, VCP, PSMD10, PSMA4, USP21, USP37, PSMD4, RNF20, CUL1, RNF40, PSMD8, BUB3, UBE2E1	2.7091	0.169275	0.0131596	0.168634
GO:0051603~proteolysis involved in cellular protein catabolic process	38	7.29367	0.000172613	CUEDC2, RAD23A, NEDD8, MYCBP2, UBE2R2, SENP6, PSMB5, SUMO2, SUMO1, RNF123, UBE2D2, MAP1LC3A, USP37, PSMD4, PSENEN, CUL1, BUB3, PSMD8, AUP1, UBL7, LRRC41, BIRC6, ERLIN2, UBE2H, UBE2Q1, SELS, UHRF2, PSMD13, VCP, RNF5, PSMD10, PSMA4, USP21, PIAS2, RNF20, RNF40, HDAC6, UBE2E1	1.92226	0.276517	0.0213474	0.294133
GO:0009057~macromolecule catabolic process	46	8.82917	0.000173651	CUEDC2, RAD23A, NEDD8, MYCBP2, SENP6, UBE2R2, PSMB5, SUMO2, SUMO1, RNF123, UBE2D2, MAP1LC3A, RBM8A, USP37, PSMD4, PSENEN, PSMD8, CUL1, ERCC1, BUB3, AUP1, UBL7, LRRC41, CYCS, GTF2H4, BIRC6, ERLIN2, MBD4, UBE2H, RNASEH2A, UBE2Q1, SELS, UHRF2, PSMD13, CHID1, VCP, RNF5, PPP1R8, PSMD10, PSMA4, USP21, PIAS2, RNF20, RNF40, HDAC6, UBE2E1	1.78338	0.277923	0.0201458	0.295898
GO:0044257~cellular protein catabolic process	38	7.29367	0.000190487	CUEDC2, RAD23A, NEDD8, MYCBP2, UBE2R2, SENP6, PSMB5, SUMO2, SUMO1, RNF123, UBE2D2, MAP1LC3A, USP37, PSMD4, PSENEN, CUL1, BUB3, PSMD8, AUP1, UBL7, LRRC41, BIRC6, ERLIN2, UBE2H, UBE2Q1, SELS, UHRF2, PSMD13, VCP, RNF5, PSMD10, PSMA4, USP21, PIAS2, RNF20, RNF40, HDAC6, UBE2E1	1.91243	0.300366	0.0207924	0.324544
GO:0015031~protein transport	45	8.63724	0.000253924	VPS29, RAB7A, XPO1, RAB3GAP2, NACA, CLTB, SEC31A, PDIA3, RAB5C, XPO5, SNX17, COPZ1, TIMM17B, SNX2, KATNB1, RAB1B, ARF6, ARF5, CANX, RAB1A, AP1S1, STX12, CSE1L, CEP57, NPM1, RHOB, RAB24, STX10, SEC61A1, ZW10, GDI2, ERP29, TIMM44, GABARAP, SELS, RAB11FIP4, VCP, ARF1, IPO7, XPO7, VPS28, SNX12, MON1A, HDAC6, VPS25	1.76781	0.37884	0.0261069	0.432403
GO:0045184~establishment of protein localization	45	8.63724	0.000310867	VPS29, RAB7A, XPO1, RAB3GAP2, NACA, CLTB, SEC31A, PDIA3, RAB5C, XPO5, SNX17, COPZ1, TIMM17B, SNX2, KATNB1, RAB1B, ARF6, ARF5, CANX, RAB1A, AP1S1, STX12, CSE1L, CEP57, NPM1, RHOB, RAB24, STX10, SEC61A1, ZW10, GDI2, ERP29, TIMM44, GABARAP, SELS, RAB11FIP4, VCP, ARF1, IPO7, XPO7, VPS28, SNX12, MON1A, HDAC6, VPS25	1.75151	0.441759	0.0302165	0.529129
GO:0019941~modification-dependent protein catabolic process	36	6.90979	0.000324902	CUEDC2, RAD23A, NEDD8, MYCBP2, UBE2R2, SENP6, PSMB5, SUMO2, SUMO1, RNF123, UBE2D2, MAP1LC3A, USP37, PSMD4, CUL1, BUB3, PSMD8, AUP1, UBL7, LRRC41, BIRC6, ERLIN2, UBE2H, UBE2Q1, SELS, UHRF2, PSMD13, VCP, RNF5, PSMD10, PSMA4, USP21, PIAS2, RNF20, RNF40, UBE2E1	1.90253	0.456263	0.0300051	0.552955
GO:0043632~modification-dependent macromolecule catabolic process	36	6.90979	0.000324902	CUEDC2, RAD23A, NEDD8, MYCBP2, UBE2R2, SENP6, PSMB5, SUMO2, SUMO1, RNF123, UBE2D2, MAP1LC3A, USP37, PSMD4, CUL1, BUB3, PSMD8, AUP1, UBL7, LRRC41, BIRC6, ERLIN2, UBE2H, UBE2Q1, SELS, UHRF2, PSMD13, VCP, RNF5, PSMD10, PSMA4, USP21, PIAS2, RNF20, RNF40, UBE2E1	1.90253	0.456263	0.0300051	0.552955
GO:0030163~protein catabolic process	38	7.29367	0.000337974	CUEDC2, RAD23A, NEDD8, MYCBP2, UBE2R2, SENP6, PSMB5, SUMO2, SUMO1, RNF123, UBE2D2, MAP1LC3A, USP37, PSMD4, PSENEN, CUL1, BUB3, PSMD8, AUP1, UBL7, LRRC41, BIRC6, ERLIN2, UBE2H, UBE2Q1, SELS, UHRF2, PSMD13, VCP, RNF5, PSMD10, PSMA4, USP21, PIAS2, RNF20, RNF40, HDAC6, UBE2E1	1.85553	0.469433	0.0297305	0.575144
GO:0022613~ribonucleoprotein complex biogenesis	17	3.26296	0.00034953	RBM5, WBP11, EIF2A, SFRS1, DIMT1L, FBL, TARBP2, SFRS5, RPS19, DKC1, PRMT5, SFRS8, NPM1, SNRPB, AATF, RPL5, GEMIN7	2.82143	0.480809	0.0293552	0.594754
GO:0022618~ribonucleoprotein complex assembly	10	1.91939	0.000442153	TARBP2, SFRS5, PRMT5, SFRS8, NPM1, RBM5, SNRPB, EIF2A, SFRS1, GEMIN7	4.34442	0.563611	0.0354109	0.7518
GO:0032268~regulation of cellular protein metabolic process	31	5.9501	0.000491192	DLC1, HSP90AB1, EIF5B, EIF2A, DAXX, NR1H2, PSMB5, PRKAR2A, SET, RBM8A, PPP2CA, PSMD4, EIF2B2, CUL1, BUB3, EIF2B4, PSMD8, PPP2R1A, PAIP2, SELT, EIF4G1, EIF4B, TARBP2, EIF4G2, PSMD13, PSMD10, PSMA4, PRKAR1A, VPS28, UBE2E1, HDAC6	1.97798	0.601963	0.0376565	0.834853
GO:0006325~chromatin organization	26	4.9904	0.000553199	ING4, CTCF, CBX1, VPS72, SET, PRMT5, GPX4, NPM1, H2AFY, MYST3, PHB, ARID1A, EHMT2, TAF10, TAF12, SMARCC1, USP21, SUPT16H, H3F3B, RBM14, RNF20, SUDS3, RNF40, SMARCA4, UBE2E1, HDAC6	2.12768	0.645673	0.040652	0.939776
GO:0010498~proteasomal protein catabolic process	12	2.30326	0.000591867	PSMB5, PSMD13, VCP, PSMA4, RAD23A, PSMD10, ERLIN2, PSMD4, BUB3, PSMD8, SELS, UBE2E1	3.50995	0.670467	0.0417968	1.00515
GO:0043161~proteasomal ubiquitin-dependent protein catabolic process	12	2.30326	0.000591867	PSMB5, PSMD13, VCP, PSMA4, RAD23A, PSMD10, ERLIN2, PSMD4, BUB3, PSMD8, SELS, UBE2E1	3.50995	0.670467	0.0417968	1.00515
GO:0006259~DNA metabolic process	32	6.14203	0.000681249	ING4, RAD23A, BCCIP, CTCF, TTC5, BANF1, NONO, ANKRD17, SUMO1, SET, DKC1, NSMCE1, APEX1, ERCC1, SSRP1, PHB, CYCS, GTF2H4, APTX, MBD4, RNASEH2A, KLHDC3, VCP, PPIA, TBRG1, SUPT16H, HSPD1, RBM14, PARP2, RAD17, TOP3B, DUT	1.91366	0.721344	0.0462227	1.15612
GO:0010608~posttranscriptional regulation of gene expression	18	3.45489	0.000697351	DHX9, PAIP2, EIF5B, APTX, SOX4, EIF2A, SELT, YBX1, EIF4G1, EIF4B, TARBP2, EIF4G2, STX12, RBM8A, TBRG1, HSPD1, EIF2B2, EIF2B4	2.55652	0.729637	0.0456396	1.18329
GO:0032269~negative regulation of cellular protein metabolic process	16	3.07102	0.000923208	HSP90AB1, PPP2R1A, PAIP2, PSMB5, PSMD13, SET, PSMD10, PPP2CA, PSMA4, PSMD4, VPS28, EIF2B4, PSMD8, BUB3, UBE2E1, HDAC6	2.68564	0.823037	0.0579696	1.5637
GO:0043933~macromolecular complex subunit organization	40	7.67754	0.00105426	STK16, XPO1, FKBP4, RBM5, ARPC4, CTCF, EIF2A, DSTN, RANBP9, TUBB, SET, SFRS5, CSE1L, SFRS8, PRMT5, GTF2A2, NPM1, H2AFY, GEMIN7, TUBA1C, ZW10, MYST3, PPP2R1A, TRIM27, GTF2H4, TMEM70, MTRF1L, ARID1A, SFRS1, TARBP2, ADRM1, TAF10, TAF12, VCP, IPO7, SUPT16H, SNRPB, H3F3B, HSPD1, XPO7	1.71507	0.861623	0.0637997	1.78379
GO:0016569~covalent chromatin modification	13	2.4952	0.00113388	ING4, PHB, TAF10, TAF12, PRMT5, USP21, RBM14, RNF20, RNF40, UBE2E1, HDAC6, MYST3, SMARCA4	3.04799	0.880834	0.066319	1.91729
GO:0051276~chromosome organization	30	5.75816	0.00114662	ING4, CTCF, CBX1, VPS72, SET, DKC1, PRMT5, GPX4, NPM1, H2AFY, ERCC1, BUB3, ZW10, MYST3, PHB, ARID1A, EHMT2, TAF10, TAF12, SMARCC1, SUPT16H, USP21, H3F3B, RBM14, RNF20, SUDS3, RNF40, UBE2E1, SMARCA4, HDAC6	1.90185	0.883648	0.0650134	1.93863
GO:0051248~negative regulation of protein metabolic process	16	3.07102	0.00137072	HSP90AB1, PPP2R1A, PAIP2, PSMB5, PSMD13, SET, PSMD10, PPP2CA, PSMA4, PSMD4, VPS28, EIF2B4, PSMD8, BUB3, UBE2E1, HDAC6	2.58291	0.923608	0.0749759	2.31338
GO:0008104~protein localization	47	9.02111	0.00155505	ALS2, VPS29, RAB7A, XPO1, RAB3GAP2, NACA, CLTB, SEC31A, PDIA3, RAB5C, XPO5, SNX17, COPZ1, TIMM17B, SNX2, KATNB1, RAB1B, ARF6, NEDD8, ARF5, CANX, RAB1A, AP1S1, STX12, CSE1L, CEP57, NPM1, RHOB, RAB24, STX10, SEC61A1, ZW10, GDI2, ERP29, TIMM44, GABARAP, SELS, RAB11FIP4, VCP, ARF1, IPO7, XPO7, VPS28, SNX12, MON1A, HDAC6, VPS25	1.59779	0.945958	0.0822436	2.6206
GO:0006886~intracellular protein transport	25	4.79846	0.00173961	XPO1, RAB3GAP2, CLTB, PDIA3, XPO5, SNX17, TIMM17B, COPZ1, KATNB1, SNX2, AP1S1, STX12, CEP57, CSE1L, NPM1, STX10, SEC61A1, ERP29, TIMM44, SELS, GABARAP, VCP, IPO7, XPO7, HDAC6	1.99608	0.961788	0.0890568	2.9273
GO:0031400~negative regulation of protein modification process	12	2.30326	0.0018651	PSMB5, PPP2R1A, SET, PSMD13, PSMA4, PPP2CA, PSMD10, PSMD4, VPS28, BUB3, PSMD8, UBE2E1	3.05607	0.969812	0.0926537	3.1353
GO:0051439~regulation of ubiquitin-protein ligase activity during mitotic cell cycle	9	1.72745	0.00218183	PSMB5, PSMD13, PSMA4, PSMD10, PSMD4, BUB3, PSMD8, CUL1, UBE2E1	3.85331	0.983351	0.10478	3.65845
GO:0033043~regulation of organelle organization	17	3.26296	0.00226962	DLC1, XPO1, KATNB1, CTCF, ARF6, CAPZB, DSTN, MYCBP2, SET, ARPC2, PRMT5, NPM1, CFL1, MAD2L2, ERCC1, HDAC6, SPTAN1	2.36894	0.985883	0.106059	3.803
GO:0016568~chromatin modification	20	3.83877	0.00234426	ING4, PHB, CTCF, ARID1A, EHMT2, VPS72, TAF10, TAF12, SMARCC1, PRMT5, USP21, H2AFY, RBM14, RNF20, SUDS3, RNF40, SMARCA4, UBE2E1, HDAC6, MYST3	2.16425	0.987731	0.106704	3.92572
GO:0006446~regulation of translational initiation	7	1.34357	0.00236274	EIF4B, EIF4G1, EIF4G2, PAIP2, EIF5B, EIF2B2, EIF2B4	5.04377	0.988149	0.104958	3.95608
GO:0051169~nuclear transport	14	2.68714	0.00242281	PABPN1, XPO1, PDIA3, XPO5, NXF1, SET, CEP57, CSE1L, IPO7, NPM1, TBRG1, CAMK1, XPO7, BAT1	2.65121	0.989415	0.105002	4.05472
GO:0016570~histone modification	12	2.30326	0.00278176	ING4, TAF10, TAF12, PRMT5, PHB, USP21, RBM14, RNF20, RNF40, HDAC6, MYST3, UBE2E1	2.90578	0.994609	0.116937	4.6421
GO:0034613~cellular protein localization	26	4.9904	0.00282405	XPO1, RAB3GAP2, CLTB, PDIA3, XPO5, SNX17, TIMM17B, COPZ1, KATNB1, SNX2, AP1S1, STX12, CEP57, CSE1L, NPM1, STX10, SEC61A1, ZW10, ERP29, TIMM44, SELS, GABARAP, VCP, IPO7, XPO7, HDAC6	1.89186	0.995021	0.116016	4.71108
GO:0031397~negative regulation of protein ubiquitination	9	1.72745	0.00286114	PSMB5, PSMD13, PSMA4, PSMD10, PSMD4, VPS28, BUB3, PSMD8, UBE2E1	3.69276	0.995357	0.114939	4.77154
GO:0070727~cellular macromolecule localization	26	4.9904	0.00312229	XPO1, RAB3GAP2, CLTB, PDIA3, XPO5, SNX17, TIMM17B, COPZ1, KATNB1, SNX2, AP1S1, STX12, CEP57, CSE1L, NPM1, STX10, SEC61A1, ZW10, ERP29, TIMM44, SELS, GABARAP, VCP, IPO7, XPO7, HDAC6	1.87798	0.997159	0.122167	5.19623
GO:0051438~regulation of ubiquitin-protein ligase activity	9	1.72745	0.00401114	PSMB5, PSMD13, PSMA4, PSMD10, PSMD4, BUB3, PSMD8, CUL1, UBE2E1	3.4984	0.999466	0.151111	6.62833
GO:0006508~proteolysis	51	9.78887	0.00419775	UQCRC2, UQCRC1, METAP2, SENP6, MAP1LC3A, HTRA2, PSENEN, PSMD4, PSMD8, CUL1, AUP1, CAPNS1, ERLIN2, UBE2H, BLMH, UHRF2, PSMA4, USP21, PIAS2, RNF20, CUEDC2, RAD23A, NEDD8, MYCBP2, UBE2R2, PSMB5, SUMO2, SUMO1, RNF123, UBE2D2, USP37, BUB3, UBL7, SEC11C, LRRC41, SEC11A, BIRC6, UBE2Q1, SELS, XPNPEP1, DNPEP, APEH, PSMD13, VCP, RNF5, PSMD10, SPCS2, PCSK1N, RNF40, HDAC6, UBE2E1	1.48584	0.999625	0.154491	6.9264
GO:0051340~regulation of ligase activity	9	1.72745	0.00508563	PSMB5, PSMD13, PSMA4, PSMD10, PSMD4, BUB3, PSMD8, CUL1, UBE2E1	3.36555	0.999929	0.180585	8.33236
GO:0051493~regulation of cytoskeleton organization	12	2.30326	0.00508839	DLC1, XPO1, ARPC2, NPM1, CFL1, KATNB1, ARF6, CAPZB, SPTAN1, HDAC6, DSTN, MYCBP2	2.68564	0.99993	0.177335	8.33669
GO:0031145~anaphase-promoting complex-dependent proteasomal ubiquitin-dependent protein catabolic process	8	1.53551	0.00516852	PSMB5, PSMD13, PSMA4, PSMD10, PSMD4, BUB3, PSMD8, UBE2E1	3.75137	0.99994	0.176607	8.46258
GO:0051436~negative regulation of ubiquitin-protein ligase activity during mitotic cell cycle	8	1.53551	0.00516852	PSMB5, PSMD13, PSMA4, PSMD10, PSMD4, BUB3, PSMD8, UBE2E1	3.75137	0.99994	0.176607	8.46258
GO:0031396~regulation of protein ubiquitination	10	1.91939	0.00544251	PSMB5, PSMD13, PSMA4, PSMD10, PSMD4, VPS28, BUB3, PSMD8, CUL1, UBE2E1	3.04557	0.999964	0.181792	8.89182
GO:0010639~negative regulation of organelle organization	9	1.72745	0.00548872	DLC1, SET, NPM1, KATNB1, MAD2L2, CAPZB, ERCC1, SPTAN1, HDAC6	3.32348	0.999967	0.180004	8.96403
GO:0006913~nucleocytoplasmic transport	13	2.4952	0.00600018	PABPN1, XPO1, PDIA3, XPO5, NXF1, SET, CSE1L, CEP57, IPO7, NPM1, CAMK1, XPO7, BAT1	2.49381	0.999987	0.191771	9.75962
GO:0051444~negative regulation of ubiquitin-protein ligase activity	8	1.53551	0.00614095	PSMB5, PSMD13, PSMA4, PSMD10, PSMD4, BUB3, PSMD8, UBE2E1	3.63595	0.99999	0.192559	9.97744
GO:0051352~negative regulation of ligase activity	8	1.53551	0.00614095	PSMB5, PSMD13, PSMA4, PSMD10, PSMD4, BUB3, PSMD8, UBE2E1	3.63595	0.99999	0.192559	9.97744
GO:0070647~protein modification by small protein conjugation or removal	13	2.4952	0.00631159	NEDD8, UBE2H, TAF10, SUMO2, SUMO1, UBE2D2, UHRF2, VCP, USP21, RNF20, RNF40, UBE2E1, HDAC6	2.47772	0.999993	0.194144	10.2408
GO:0065003~macromolecular complex assembly	35	6.71785	0.00652515	STK16, XPO1, FKBP4, RBM5, ARPC4, EIF2A, RANBP9, TUBB, SET, SFRS5, CSE1L, SFRS8, PRMT5, GTF2A2, NPM1, H2AFY, GEMIN7, TUBA1C, ZW10, MYST3, PPP2R1A, TRIM27, GTF2H4, TMEM70, SFRS1, TARBP2, ADRM1, TAF10, TAF12, VCP, IPO7, SNRPB, H3F3B, HSPD1, XPO7	1.60555	0.999995	0.196833	10.5694
GO:0051437~positive regulation of ubiquitin-protein ligase activity during mitotic cell cycle	8	1.53551	0.00667541	PSMB5, PSMD13, PSMA4, PSMD10, PSMD4, PSMD8, CUL1, UBE2E1	3.58086	0.999996	0.19774	10.8
GO:0051443~positive regulation of ubiquitin-protein ligase activity	8	1.53551	0.00784702	PSMB5, PSMD13, PSMA4, PSMD10, PSMD4, PSMD8, CUL1, UBE2E1	3.47554	1	0.224832	12.5783
GO:0051351~positive regulation of ligase activity	8	1.53551	0.00987966	PSMB5, PSMD13, PSMA4, PSMD10, PSMD4, PSMD8, CUL1, UBE2E1	3.32868	1	0.2706	15.5847
GO:0032446~protein modification by small protein conjugation	11	2.11132	0.0108411	SUMO2, SUMO1, UBE2D2, UHRF2, VCP, NEDD8, UBE2H, RNF20, RNF40, HDAC6, UBE2E1	2.55876	1	0.28868	16.9725
GO:0006888~ER to Golgi vesicle-mediated transport	6	1.15163	0.0130581	NRBP1, SEC31A, VCP, TRAPPC4, TRAPPC3, ZW10	4.22029	1	0.33237	20.0914
GO:0048193~Golgi vesicle transport	11	2.11132	0.0132893	AP1S1, NRBP1, SEC31A, ARF1, VCP, COPZ1, TRAPPC4, STX10, TRAPPC3, ZW10, FTL	2.48063	1	0.33275	20.4102
GO:0006281~DNA repair	18	3.45489	0.0134608	SSRP1, RAD23A, GTF2H4, APTX, MBD4, BCCIP, TTC5, NONO, ANKRD17, SUMO1, VCP, NSMCE1, SUPT16H, RBM14, APEX1, PARP2, RAD17, ERCC1	1.91279	1	0.331915	20.6459
GO:0051726~regulation of cell cycle	20	3.83877	0.0149448	E2F1, CKS1B, XPO1, CREB3, CTCF, BCCIP, MYCBP2, UHRF2, SFRS5, PRMT5, BTG3, NPM1, MYO16, RHOB, AATF, MAD2L2, RAD17, BUB3, SMARCA4, ZW10	1.8124	1	0.356698	22.6583
GO:0006417~regulation of translation	11	2.11132	0.0153819	EIF4B, EIF4G1, TARBP2, EIF4G2, PAIP2, RBM8A, EIF5B, EIF2A, EIF2B2, SELT, EIF2B4	2.42509	1	0.360557	23.2419
GO:0051168~nuclear export	7	1.34357	0.0154072	PABPN1, XPO1, XPO5, NPM1, NXF1, XPO7, BAT1	3.44657	1	0.356678	23.2755
GO:0034728~nucleosome organization	8	1.53551	0.0160763	SET, NPM1, SUPT16H, H2AFY, H3F3B, CTCF, ARID1A, MYST3	3.02995	1	0.364633	24.1604
GO:0045454~cell redox homeostasis	7	1.34357	0.0166171	SEPW1, P4HB, PDIA3, SH3BGRL3, APEX1, SELT, SELS	3.39007	1	0.370003	24.8684
GO:0000059~protein import into nucleus, docking	4	0.767754	0.0182813	XPO1, CSE1L, IPO7, XPO7	6.95107	1	0.394301	27.0089
GO:0031398~positive regulation of protein ubiquitination	8	1.53551	0.0194305	PSMB5, PSMD13, PSMA4, PSMD10, PSMD4, PSMD8, CUL1, UBE2E1	2.91773	1	0.408789	28.4532
GO:0051129~negative regulation of cellular component organization	11	2.11132	0.0202894	NR1H2, DLC1, SET, NPM1, KATNB1, ARF6, MAD2L2, CAPZB, ERCC1, SPTAN1, HDAC6	2.32116	1	0.418022	29.5151
GO:0043243~positive regulation of protein complex disassembly	3	0.575816	0.0213492	CFL1, KATNB1, DSTN	12.6609	1	0.429927	30.8049
GO:0010390~histone monoubiquitination	3	0.575816	0.0213492	RNF20, RNF40, UBE2E1	12.6609	1	0.429927	30.8049
GO:0006465~signal peptide processing	3	0.575816	0.0213492	SEC11C, SEC11A, SPCS2	12.6609	1	0.429927	30.8049
GO:0045934~negative regulation of nucleobase, nucleoside, nucleotide and nucleic acid metabolic process	27	5.18234	0.0214948	E2F1, ING4, THAP7, BCLAF1, THRA, TH1L, CTCF, MAF1, DAXX, VPS72, NR1H2, SUMO1, SIN3A, DRAP1, NPM1, ERCC1, MYST3, KHDRBS1, PHB, PKIG, TRIM28, TRIM27, PHB2, RFX3, SUDS3, RAD17, SMARCA4	1.57948	1	0.427711	30.9803
GO:0031327~negative regulation of cellular biosynthetic process	29	5.56622	0.0217565	E2F1, ING4, THAP7, BCLAF1, THRA, TH1L, CTCF, MAF1, DAXX, VPS72, NR1H2, SUMO1, SIN3A, DRAP1, AATF, EIF2B4, MYST3, KHDRBS1, PAIP2, PHB, PKIG, TRIM28, TRIM27, ATP1A1, PHB2, RFX3, SUDS3, RAD17, SMARCA4	1.54643	1	0.427274	31.2946
GO:0043086~negative regulation of catalytic activity	17	3.26296	0.0225705	PPP2R1A, GNAI3, NF1, PKIG, GABBR2, HBXIP, PSMB5, TARBP2, PSMD13, PPP2CA, PSMA4, PSMD10, PSMD4, PSMD8, BUB3, UBE2E1, HDAC6	1.84638	1	0.434887	32.2637
GO:0022402~cell cycle process	29	5.56622	0.0231359	E2F1, ING4, KATNB1, DAXX, SART1, PSMB5, TUBB, NPM1, PSMD4, CUL1, BUB3, PSMD8, STAG2, ZW10, KHDRBS1, IL8, AK1, DCTN1, KLHDC3, DCTN2, PPM1G, EIF4G2, PSMD13, NSL1, PSMA4, PSMD10, TBRG1, MAD2L2, UBE2E1	1.53534	1	0.438696	32.9291
GO:0007050~cell cycle arrest	9	1.72745	0.0231585	KHDRBS1, PPM1G, ING4, EIF4G2, IL8, AK1, TBRG1, CUL1, SART1	2.58134	1	0.43479	32.9557
GO:0051172~negative regulation of nitrogen compound metabolic process	27	5.18234	0.0253318	E2F1, ING4, THAP7, BCLAF1, THRA, TH1L, CTCF, MAF1, DAXX, VPS72, NR1H2, SUMO1, SIN3A, DRAP1, NPM1, ERCC1, MYST3, KHDRBS1, PHB, PKIG, TRIM28, TRIM27, PHB2, RFX3, SUDS3, RAD17, SMARCA4	1.55788	1	0.460323	35.4559
GO:0010558~negative regulation of macromolecule biosynthetic process	28	5.37428	0.0272201	E2F1, ING4, THAP7, BCLAF1, THRA, TH1L, CTCF, MAF1, DAXX, VPS72, NR1H2, SUMO1, SIN3A, DRAP1, AATF, EIF2B4, MYST3, KHDRBS1, PAIP2, PHB, PKIG, TRIM28, TRIM27, PHB2, RFX3, SUDS3, RAD17, SMARCA4	1.53181	1	0.480559	37.5568
GO:0009890~negative regulation of biosynthetic process	29	5.56622	0.0277485	E2F1, ING4, THAP7, BCLAF1, THRA, TH1L, CTCF, MAF1, DAXX, VPS72, NR1H2, SUMO1, SIN3A, DRAP1, AATF, EIF2B4, MYST3, KHDRBS1, PAIP2, PHB, PKIG, TRIM28, TRIM27, ATP1A1, PHB2, RFX3, SUDS3, RAD17, SMARCA4	1.51364	1	0.482915	38.133
GO:0033523~histone H2B ubiquitination	3	0.575816	0.0278367	RNF20, RNF40, UBE2E1	11.0783	1	0.479782	38.2287
GO:0006354~RNA elongation	6	1.15163	0.0282255	ADRM1, TAF10, TAF12, GTF2A2, GTF2H4, TCEA2	3.47554	1	0.480394	38.6489
GO:0043244~regulation of protein complex disassembly	6	1.15163	0.0282255	CFL1, KATNB1, CAPZB, SPTAN1, HDAC6, DSTN	3.47554	1	0.480394	38.6489
GO:0009141~nucleoside triphosphate metabolic process	10	1.91939	0.029385	ALDOA, ATP6V0E1, ATP13A1, NME1, AK1, ATP1A1, ATP6V0D1, ATP6V0B, ATP6V1F, DUT	2.30797	1	0.490215	39.8861
GO:0031334~positive regulation of protein complex assembly	5	0.959693	0.0293969	SUMO1, ARPC2, ARF6, SRF, HDAC6	4.22029	1	0.48625	39.8986
GO:0010629~negative regulation of gene expression	26	4.9904	0.0304314	E2F1, ING4, THAP7, BCLAF1, THRA, XPO5, TH1L, CTCF, MAF1, DAXX, VPS72, NR1H2, SUMO1, SIN3A, DRAP1, MYST3, KHDRBS1, PHB, PKIG, TRIM28, TRIM27, TARBP2, PHB2, RFX3, SUDS3, SMARCA4	1.54546	1	0.494247	40.9824
GO:0044092~negative regulation of molecular function	19	3.64683	0.030582	PPP2R1A, THRA, GNAI3, NF1, PKIG, GABBR2, HBXIP, PSMB5, TARBP2, SUMO1, PSMD13, PPP2CA, PSMA4, PSMD10, PSMD4, PSMD8, BUB3, UBE2E1, HDAC6	1.70608	1	0.491946	41.1387
GO:0043065~positive regulation of apoptosis	23	4.41459	0.0312656	DLC1, PPP2R1A, ING4, BCLAF1, PDIA3, NF1, RBM5, AKAP13, SOX4, MBD4, BAD, DAXX, SART1, CTNNBL1, TUBB, HTRA2, PPP2CA, AATF, PSENEN, HSPD1, SCAND1, CUL1, HDAC6	1.59875	1	0.495701	41.8429
GO:0043068~positive regulation of programmed cell death	23	4.41459	0.0334109	DLC1, PPP2R1A, ING4, BCLAF1, PDIA3, NF1, RBM5, AKAP13, SOX4, MBD4, BAD, DAXX, SART1, CTNNBL1, TUBB, HTRA2, PPP2CA, AATF, PSENEN, HSPD1, SCAND1, CUL1, HDAC6	1.58754	1	0.515212	44.0019
GO:0016481~negative regulation of transcription	24	4.60653	0.0338742	E2F1, KHDRBS1, ING4, THAP7, BCLAF1, THRA, PHB, TRIM28, TH1L, PKIG, TRIM27, CTCF, MAF1, DAXX, VPS72, NR1H2, SUMO1, SIN3A, DRAP1, PHB2, RFX3, SUDS3, SMARCA4, MYST3	1.56514	1	0.516164	44.4582
GO:0006513~protein monoubiquitination	3	0.575816	0.0350016	RNF20, RNF40, UBE2E1	9.84735	1	0.523967	45.5538
GO:0010942~positive regulation of cell death	23	4.41459	0.0351536	DLC1, PPP2R1A, ING4, BCLAF1, PDIA3, NF1, RBM5, AKAP13, SOX4, MBD4, BAD, DAXX, SART1, CTNNBL1, TUBB, HTRA2, PPP2CA, AATF, PSENEN, HSPD1, SCAND1, CUL1, HDAC6	1.58016	1	0.521623	45.6999
GO:0031399~regulation of protein modification process	17	3.26296	0.0352157	DLC1, PPP2R1A, DAXX, PSMB5, PRKAR2A, PSMD13, SET, PSMD10, PPP2CA, PSMA4, PRKAR1A, PSMD4, VPS28, PSMD8, BUB3, CUL1, UBE2E1	1.7438	1	0.518406	45.7596
GO:0006333~chromatin assembly or disassembly	9	1.72745	0.0357896	SET, SMARCC1, NPM1, SUPT16H, H2AFY, H3F3B, CTCF, CBX1, MYST3	2.37392	1	0.520396	46.3075
GO:0010564~regulation of cell cycle process	9	1.72745	0.0374321	XPO1, PRMT5, NPM1, MYO16, CTCF, MAD2L2, SMARCA4, ZW10, MYCBP2	2.35291	1	0.532794	47.847
GO:0009152~purine ribonucleotide biosynthetic process	9	1.72745	0.0408674	ALDOA, ATP6V0E1, ATP13A1, NME1, ATP1A1, ATP6V0D1, ATP6V0B, IMPDH2, ATP6V1F	2.31199	1	0.561124	50.9336
GO:0009205~purine ribonucleoside triphosphate metabolic process	9	1.72745	0.0408674	ALDOA, ATP6V0E1, ATP13A1, NME1, AK1, ATP1A1, ATP6V0D1, ATP6V0B, ATP6V1F	2.31199	1	0.561124	50.9336
GO:0009150~purine ribonucleotide metabolic process	10	1.91939	0.0409449	ALDOA, ATP6V0E1, ATP13A1, NME1, AK1, ATP1A1, ATP6V0D1, ATP6V0B, IMPDH2, ATP6V1F	2.17221	1	0.558041	51.0012
GO:0009199~ribonucleoside triphosphate metabolic process	9	1.72745	0.0426611	ALDOA, ATP6V0E1, ATP13A1, NME1, AK1, ATP1A1, ATP6V0D1, ATP6V0B, ATP6V1F	2.29206	1	0.569471	52.4761
GO:0008064~regulation of actin polymerization or depolymerization	6	1.15163	0.0427857	ARPC2, CFL1, ARF6, CAPZB, SPTAN1, DSTN	3.10969	1	0.566833	52.5815
GO:0018196~peptidyl-asparagine modification	3	0.575816	0.042791	DAD1, RPN2, DDOST	8.86262	1	0.563202	52.586
GO:0018279~protein amino acid N-linked glycosylation via asparagine	3	0.575816	0.042791	DAD1, RPN2, DDOST	8.86262	1	0.563202	52.586
GO:0006974~response to DNA damage stimulus	20	3.83877	0.043269	SSRP1, ING4, RAD23A, GTF2H4, APTX, MBD4, BCCIP, TTC5, NONO, ANKRD17, SUMO1, VCP, NSMCE1, SUPT16H, AATF, RBM14, PARP2, APEX1, RAD17, ERCC1	1.60992	1	0.563675	52.9884
GO:0009206~purine ribonucleoside triphosphate biosynthetic process	8	1.53551	0.043607	ALDOA, ATP6V0E1, ATP13A1, NME1, ATP1A1, ATP6V0D1, ATP6V0B, ATP6V1F	2.46184	1	0.562954	53.271
GO:0042981~regulation of apoptosis	37	7.10173	0.0436234	DLC1, ING4, BCLAF1, PDIA3, RBM5, AKAP13, SOX4, DAXX, SART1, CTNNBL1, TUBB, HTRA2, PPP2CA, NPM1, DAD1, AATF, PSENEN, CUL1, ERCC1, PPP2R1A, PHB, NF1, CYCS, BIRC6, MBD4, BAD, HBXIP, SELS, SARM1, VCP, NME1, IGF2R, CFL1, CFDP1, HSPD1, SCAND1, HDAC6	1.37664	1	0.559532	53.2847
GO:0043623~cellular protein complex assembly	11	2.11132	0.0448508	ADRM1, XPO1, TUBB, CSE1L, IPO7, FKBP4, TMEM70, ARPC4, HSPD1, XPO7, TUBA1C	2.03102	1	0.56627	54.2972
GO:0009201~ribonucleoside triphosphate biosynthetic process	8	1.53551	0.0456975	ALDOA, ATP6V0E1, ATP13A1, NME1, ATP1A1, ATP6V0D1, ATP6V0B, ATP6V1F	2.43646	1	0.569708	54.9836
GO:0009145~purine nucleoside triphosphate biosynthetic process	8	1.53551	0.0456975	ALDOA, ATP6V0E1, ATP13A1, NME1, ATP1A1, ATP6V0D1, ATP6V0B, ATP6V1F	2.43646	1	0.569708	54.9836
GO:0006512~ubiquitin cycle	4	0.767754	0.0457694	UBE2D2, USP37, UBE2H, UBE2E1	4.92368	1	0.566821	55.0414
GO:0006260~DNA replication	12	2.30326	0.0462407	ING4, SSRP1, SET, DKC1, PHB, TBRG1, SUPT16H, RNASEH2A, RBM14, RAD17, DUT, TOP3B	1.93718	1	0.567188	55.4189
GO:0043067~regulation of programmed cell death	37	7.10173	0.0481768	DLC1, ING4, BCLAF1, PDIA3, RBM5, AKAP13, SOX4, DAXX, SART1, CTNNBL1, TUBB, HTRA2, PPP2CA, NPM1, DAD1, AATF, PSENEN, CUL1, ERCC1, PPP2R1A, PHB, NF1, CYCS, BIRC6, MBD4, BAD, HBXIP, SELS, SARM1, VCP, NME1, IGF2R, CFL1, CFDP1, HSPD1, SCAND1, HDAC6	1.36291	1	0.579046	56.9382
GO:0030832~regulation of actin filament length	6	1.15163	0.0484793	ARPC2, CFL1, ARF6, CAPZB, SPTAN1, DSTN	3.00428	1	0.577996	57.1711
GO:0042254~ribosome biogenesis	9	1.72745	0.0503536	RPS19, DKC1, NPM1, WBP11, EIF2A, RPL5, AATF, DIMT1L, FBL	2.21565	1	0.588828	58.5881
GO:0009144~purine nucleoside triphosphate metabolic process	9	1.72745	0.0503536	ALDOA, ATP6V0E1, ATP13A1, NME1, AK1, ATP1A1, ATP6V0D1, ATP6V0B, ATP6V1F	2.21565	1	0.588828	58.5881
GO:0010941~regulation of cell death	37	7.10173	0.0521854	DLC1, ING4, BCLAF1, PDIA3, RBM5, AKAP13, SOX4, DAXX, SART1, CTNNBL1, TUBB, HTRA2, PPP2CA, NPM1, DAD1, AATF, PSENEN, CUL1, ERCC1, PPP2R1A, PHB, NF1, CYCS, BIRC6, MBD4, BAD, HBXIP, SELS, SARM1, VCP, NME1, IGF2R, CFL1, CFDP1, HSPD1, SCAND1, HDAC6	1.35783	1	0.598912	59.9303
GO:0006310~DNA recombination	8	1.53551	0.0523502	NONO, PPIA, NSMCE1, HSPD1, RBM14, BANF1, ERCC1, KLHDC3	2.36336	1	0.596783	60.049
GO:0009142~nucleoside triphosphate biosynthetic process	8	1.53551	0.0523502	ALDOA, ATP6V0E1, ATP13A1, NME1, ATP1A1, ATP6V0D1, ATP6V0B, ATP6V1F	2.36336	1	0.596783	60.049
GO:0031647~regulation of protein stability	5	0.959693	0.05238	STX12, TBRG1, SOX4, APTX, HSPD1	3.51691	1	0.593714	60.0704
GO:0007010~cytoskeleton organization	22	4.22265	0.0525901	DLC1, ALDOA, FMNL1, NF1, TBCE, RAF1, ARF6, ARPC4, CAPZB, GABARAP, DSTN, DCTN2, EPB41L3, TUBB, RANBP9, NPM1, CFL1, OBSL1, PPP4C, ZW10, RANBP10, CDC42BPB	1.52924	1	0.591966	60.2212
GO:0000226~microtubule cytoskeleton organization	10	1.91939	0.0533027	RANBP9, TUBB, NPM1, TBCE, ARPC4, PPP4C, GABARAP, ZW10, DCTN2, RANBP10	2.06588	1	0.593804	60.7287
GO:0009260~ribonucleotide biosynthetic process	9	1.72745	0.0545157	ALDOA, ATP6V0E1, ATP13A1, NME1, ATP1A1, ATP6V0D1, ATP6V0B, IMPDH2, ATP6V1F	2.17933	1	0.599078	61.5785
GO:0043966~histone H3 acetylation	4	0.767754	0.0559831	ING4, TAF10, TAF12, MYST3	4.54493	1	0.605926	62.5834
GO:0009749~response to glucose stimulus	5	0.959693	0.0562776	SARM1, NNAT, EIF2B2, SELS, EIF2B4	3.43512	1	0.604758	62.7821
GO:0009259~ribonucleotide metabolic process	10	1.91939	0.0572364	ALDOA, ATP6V0E1, ATP13A1, NME1, AK1, ATP1A1, ATP6V0D1, ATP6V0B, IMPDH2, ATP6V1F	2.03738	1	0.608019	63.4221
GO:0007049~cell cycle	35	6.71785	0.0579666	E2F1, ING4, CKS1B, KATNB1, BCCIP, WTAP, DAXX, SART1, PSMB5, TUBB, NPM1, PSMD4, CUL1, BUB3, PSMD8, STAG2, ZW10, KHDRBS1, IL8, AK1, PPP1CC, DCTN1, DCTN2, KLHDC3, PPM1G, EIF4G2, UHRF2, PSMD13, PSMD10, NSL1, PSMA4, TBRG1, MAD2L2, RAD17, UBE2E1	1.3587	1	0.609716	63.9025
GO:0033554~cellular response to stress	27	5.18234	0.0591006	ING4, RAD23A, BCCIP, TTC5, DAXX, NONO, ANKRD17, SUMO1, MAP1LC3A, NSMCE1, GPX4, AATF, APEX1, ERCC1, EIF2B4, DHX9, SSRP1, GTF2H4, APTX, MBD4, SELS, VCP, SUPT16H, RBM14, PARP2, RAD17, HDAC6	1.43202	1	0.613978	64.6369
GO:0046034~ATP metabolic process	8	1.53551	0.0595819	ALDOA, ATP6V0E1, ATP13A1, AK1, ATP1A1, ATP6V0D1, ATP6V0B, ATP6V1F	2.29453	1	0.614002	64.9442
GO:0030834~regulation of actin filament depolymerization	4	0.767754	0.0614611	CFL1, CAPZB, SPTAN1, DSTN	4.3766	1	0.622756	66.1206
GO:0019725~cellular homeostasis	23	4.41459	0.0615551	ALDOA, SEPW1, P4HB, CLCN3, ATP6V0E1, PDIA3, GNA11, NF1, SRF, SELT, SELS, APLP2, PARK7, NPM1, RYR1, SH3BGRL3, ASNA1, EIF2B2, SLC39A4, APEX1, EIF2B4, MON1A, FTL	1.48355	1	0.620334	66.1784
GO:0051495~positive regulation of cytoskeleton organization	5	0.959693	0.0645266	ARPC2, CFL1, KATNB1, ARF6, DSTN	3.28245	1	0.635274	67.9601
GO:0034284~response to monosaccharide stimulus	5	0.959693	0.0645266	SARM1, NNAT, EIF2B2, SELS, EIF2B4	3.28245	1	0.635274	67.9601
GO:0009746~response to hexose stimulus	5	0.959693	0.0645266	SARM1, NNAT, EIF2B2, SELS, EIF2B4	3.28245	1	0.635274	67.9601
GO:0050821~protein stabilization	4	0.767754	0.0671786	STX12, TBRG1, SOX4, HSPD1	4.22029	1	0.647647	69.4752
GO:0032956~regulation of actin cytoskeleton organization	7	1.34357	0.0674042	DLC1, ARPC2, CFL1, ARF6, CAPZB, SPTAN1, DSTN	2.43288	1	0.645995	69.6009
GO:0045069~regulation of viral genome replication	3	0.575816	0.0694177	TARBP2, IL8, PPIA	6.8174	1	0.654298	70.7016
GO:0007346~regulation of mitotic cell cycle	10	1.91939	0.0701418	PRMT5, BTG3, MYO16, AATF, MAD2L2, BUB3, RAD17, SMARCA4, ZW10, MYCBP2	1.95643	1	0.655369	71.0882
GO:0043254~regulation of protein complex assembly	7	1.34357	0.0705051	SUMO1, ARPC2, ARF6, SRF, CAPZB, SPTAN1, HDAC6	2.40459	1	0.654479	71.2803
GO:0000278~mitotic cell cycle	19	3.64683	0.0715886	KHDRBS1, E2F1, KATNB1, DCTN1, DCTN2, PSMB5, TUBB, PSMD13, PSMD10, NSL1, PSMA4, PSMD4, MAD2L2, PSMD8, BUB3, STAG2, CUL1, ZW10, UBE2E1	1.5336	1	0.657455	71.8463
GO:0006754~ATP biosynthetic process	7	1.34357	0.073687	ALDOA, ATP6V0E1, ATP13A1, ATP1A1, ATP6V0D1, ATP6V0B, ATP6V1F	2.37695	1	0.665647	72.9126
GO:0016032~viral reproduction	6	1.15163	0.0755122	CREB3, PPIA, CALCOCO2, HBXIP, BANF1, BAT1	2.64556	1	0.672175	73.8091
GO:0032970~regulation of actin filament-based process	7	1.34357	0.0769498	DLC1, ARPC2, CFL1, ARF6, CAPZB, SPTAN1, DSTN	2.34994	1	0.676588	74.4954
GO:0007264~small GTPase mediated signal transduction	16	3.07102	0.0774419	RAB7A, GDI2, RAB5C, G3BP1, NF1, RAF1, RAB1B, ARF6, ARF5, PARK7, RAB1A, ARF1, CFL1, RAB24, RHOB, RHEB	1.59687	1	0.676277	74.7265
GO:0006368~RNA elongation from RNA polymerase II promoter	5	0.959693	0.0780122	ADRM1, TAF10, TAF12, GTF2A2, GTF2H4	3.0773	1	0.676353	74.9917
GO:0006376~mRNA splice site selection	3	0.575816	0.0792296	SFRS5, SFRS8, SFRS1	6.33044	1	0.679548	75.5493
GO:0008219~cell death	32	6.14203	0.0807818	DLC1, E2F1, FUS, ALS2, ING4, RBM5, AKAP13, ARF6, DAXX, CTNNBL1, CSE1L, HTRA2, DAD1, RHOB, PSENEN, AATF, CUL1, BCL7C, SLC25A6, CYCS, SRA1, BIRC6, APTX, RAF1, BAD, DCTN1, VDAC1, EIF4G2, VCP, HSPD1, APIP, BLCAP	1.33902	1	0.684251	76.2432
GO:0016265~death	32	6.14203	0.0857298	DLC1, E2F1, FUS, ALS2, ING4, RBM5, AKAP13, ARF6, DAXX, CTNNBL1, CSE1L, HTRA2, DAD1, RHOB, PSENEN, AATF, CUL1, BCL7C, SLC25A6, CYCS, SRA1, BIRC6, APTX, RAF1, BAD, DCTN1, VDAC1, EIF4G2, VCP, HSPD1, APIP, BLCAP	1.3296	1	0.704116	78.3334
GO:0006119~oxidative phosphorylation	7	1.34357	0.08722	UQCRC2, ATP6V0E1, UQCRC1, ATP6V0D1, NDUFS2, ATP6V0B, ATP6V1F	2.27247	1	0.708009	78.9282
GO:0006986~response to unfolded protein	6	1.15163	0.0873832	HSP90AB1, VCP, CSNK2B, DNAJB2, HSPD1, SELS	2.53218	1	0.706134	78.9924
GO:0007032~endosome organization	3	0.575816	0.0894407	ALS2, CLCN3, RAB5C	5.90841	1	0.712336	79.7861
GO:0016567~protein ubiquitination	8	1.53551	0.0911191	UBE2D2, UHRF2, VCP, UBE2H, RNF20, RNF40, HDAC6, UBE2E1	2.07313	1	0.716785	80.4125
GO:0000245~spliceosome assembly	4	0.767754	0.0923065	SFRS5, SFRS8, RBM5, SFRS1	3.69276	1	0.719131	80.8446
GO:0006518~peptide metabolic process	5	0.959693	0.092785	SEC11C, GPX4, SEC11A, SPCS2, DNPEP	2.89628	1	0.718582	81.0162
GO:0031497~chromatin assembly	6	1.15163	0.0958065	SET, NPM1, H2AFY, H3F3B, CTCF, MYST3	2.46184	1	0.728097	82.0667
GO:0030836~positive regulation of actin filament depolymerization	2	0.383877	0.0979374	CFL1, DSTN	19.6947	1	0.733849	82.7744
GO:0010671~negative regulation of oxygen and reactive oxygen species metabolic process	2	0.383877	0.0979374	AATF, HDAC6	19.6947	1	0.733849	82.7744
H. Functional analysis GOTERM_BP_FAT: 1000down preferential targets subgroup
Term	Count	%	PValue	Genes	Fold Enrichment	Bonferroni	Benjamini	FDR
GO:0016481~negative regulation of transcription	17	9.13978	6.79561e-05	KHDRBS1, TBL1XR1, EID1, HMGB1, BCLAF1, ARID4A, JARID2, TRIM27, ILF3, STAT3, PURB, PURA, SUMO1, NCOA2, SMARCA2, SUDS3, MYST3	3.22788	0.087103	0.087103	0.111323		MAPK signaling pathway
GO:0045934~negative regulation of nucleobase, nucleoside, nucleotide and nucleic acid metabolic process	18	9.67742	7.21594e-05	KHDRBS1, TBL1XR1, EID1, HMGB1, BCLAF1, ARID4A, JARID2, TRIM27, ILF3, STAT3, PURB, PURA, SUMO1, NCOA2, GRM7, SMARCA2, SUDS3, MYST3	3.06583	0.0922346	0.0472328	0.118204		RNA processing
GO:0051172~negative regulation of nitrogen compound metabolic process	18	9.67742	8.5425e-05	KHDRBS1, TBL1XR1, EID1, HMGB1, BCLAF1, ARID4A, JARID2, TRIM27, ILF3, STAT3, PURB, PURA, SUMO1, NCOA2, GRM7, SMARCA2, SUDS3, MYST3	3.02392	0.108241	0.0374667	0.139921		protein metabolism and catabolism
GO:0006512~ubiquitin cycle	5	2.68817	0.000151453	UBE2D2, USP37, NEDD4L, UBE2H, FBXO11	17.9195	0.183815	0.0495109	0.247945
GO:0010629~negative regulation of gene expression	17	9.13978	0.000198703	KHDRBS1, TBL1XR1, EID1, HMGB1, BCLAF1, ARID4A, JARID2, TRIM27, ILF3, STAT3, PURB, PURA, SUMO1, NCOA2, SMARCA2, SUDS3, MYST3	2.94212	0.233934	0.0519021	0.325179		p<0.005
GO:0031327~negative regulation of cellular biosynthetic process	18	9.67742	0.000220108	KHDRBS1, TBL1XR1, EID1, HMGB1, BCLAF1, ARID4A, JARID2, TRIM27, ILF3, STAT3, PURB, PURA, SUMO1, NCOA2, GRM7, SMARCA2, SUDS3, MYST3	2.79467	0.255616	0.0480089	0.36015		p<0.05
GO:0019941~modification-dependent protein catabolic process	18	9.67742	0.000244631	RAD23B, TBL1XR1, BIRC6, ERLIN2, UBE2H, UBE2Q1, UBE2R2, UBE2N, PJA2, SUMO1, ARIH2, UBE2D2, FBXW2, USP37, FBXO41, NEDD4L, FBXO11, RNF41	2.76967	0.279702	0.0457886	0.400199
GO:0043632~modification-dependent macromolecule catabolic process	18	9.67742	0.000244631	RAD23B, TBL1XR1, BIRC6, ERLIN2, UBE2H, UBE2Q1, UBE2R2, UBE2N, PJA2, SUMO1, ARIH2, UBE2D2, FBXW2, USP37, FBXO41, NEDD4L, FBXO11, RNF41	2.76967	0.279702	0.0457886	0.400199
GO:0010604~positive regulation of macromolecule metabolic process	23	12.3656	0.000260295	MAF, DLC1, TBL1XR1, KLF13, SOX11, IGF1, SOX4, ARID1A, ILF3, CNOT7, STAT3, UBE2N, ZFP91, APP, NCOA2, SORBS1, SP1, CCND2, SMARCC1, PBX2, SMARCA2, MYST3, BMPR1A	2.34675	0.294678	0.0426992	0.425773
GO:0009890~negative regulation of biosynthetic process	18	9.67742	0.000282953	KHDRBS1, TBL1XR1, EID1, HMGB1, BCLAF1, ARID4A, JARID2, TRIM27, ILF3, STAT3, PURB, PURA, SUMO1, NCOA2, GRM7, SMARCA2, SUDS3, MYST3	2.73542	0.315793	0.0412894	0.462756
GO:0045893~positive regulation of transcription, DNA-dependent	16	8.60215	0.000355617	MAF, TBL1XR1, KLF13, SOX11, IGF1, SOX4, ARID1A, ILF3, CNOT7, STAT3, APP, NCOA2, SP1, SMARCC1, SMARCA2, PBX2	2.92191	0.379337	0.0465771	0.581268
GO:0051254~positive regulation of RNA metabolic process	16	8.60215	0.000388828	MAF, TBL1XR1, KLF13, SOX11, IGF1, SOX4, ARID1A, ILF3, CNOT7, STAT3, APP, NCOA2, SP1, SMARCC1, SMARCA2, PBX2	2.8973	0.406382	0.0463045	0.63539
GO:0051603~proteolysis involved in cellular protein catabolic process	18	9.67742	0.000406401	RAD23B, TBL1XR1, BIRC6, ERLIN2, UBE2H, UBE2Q1, UBE2R2, UBE2N, PJA2, SUMO1, ARIH2, UBE2D2, FBXW2, USP37, FBXO41, NEDD4L, FBXO11, RNF41	2.6511	0.420213	0.0444083	0.664017
GO:0044257~cellular protein catabolic process	18	9.67742	0.000430968	RAD23B, TBL1XR1, BIRC6, ERLIN2, UBE2H, UBE2Q1, UBE2R2, UBE2N, PJA2, SUMO1, ARIH2, UBE2D2, FBXW2, USP37, FBXO41, NEDD4L, FBXO11, RNF41	2.63756	0.439011	0.0434915	0.704025
GO:0010558~negative regulation of macromolecule biosynthetic process	17	9.13978	0.000499971	KHDRBS1, TBL1XR1, EID1, HMGB1, BCLAF1, ARID4A, JARID2, TRIM27, ILF3, STAT3, PURB, PURA, SUMO1, NCOA2, SMARCA2, SUDS3, MYST3	2.70784	0.488613	0.0467729	0.816314
GO:0044265~cellular macromolecule catabolic process	20	10.7527	0.000504824	RAD23B, TBL1XR1, CYCS, BIRC6, ERLIN2, UBE2H, UBE2Q1, UBE2R2, ZFP36L1, UBE2N, PJA2, SUMO1, ARIH2, UBE2D2, FBXW2, USP37, FBXO41, NEDD4L, FBXO11, RNF41	2.42976	0.491932	0.0441389	0.824207
GO:0030163~protein catabolic process	18	9.67742	0.000607138	RAD23B, TBL1XR1, BIRC6, ERLIN2, UBE2H, UBE2Q1, UBE2R2, UBE2N, PJA2, SUMO1, ARIH2, UBE2D2, FBXW2, USP37, FBXO41, NEDD4L, FBXO11, RNF41	2.55908	0.557104	0.0496275	0.990471
GO:0045941~positive regulation of transcription	17	9.13978	0.00064685	MAF, TBL1XR1, KLF13, SOX11, IGF1, SOX4, ARID1A, ILF3, CNOT7, STAT3, APP, NCOA2, SP1, SMARCC1, SMARCA2, PBX2, MYST3	2.64418	0.580087	0.0497608	1.05493
GO:0045935~positive regulation of nucleobase, nucleoside, nucleotide and nucleic acid metabolic process	18	9.67742	0.000703484	MAF, TBL1XR1, KLF13, SOX11, IGF1, SOX4, ARID1A, ILF3, CNOT7, STAT3, UBE2N, APP, NCOA2, SP1, SMARCC1, SMARCA2, PBX2, MYST3	2.52568	0.610816	0.0510774	1.1468
GO:0010628~positive regulation of gene expression	17	9.13978	0.000893602	MAF, TBL1XR1, KLF13, SOX11, IGF1, SOX4, ARID1A, ILF3, CNOT7, STAT3, APP, NCOA2, SP1, SMARCC1, SMARCA2, PBX2, MYST3	2.56532	0.698461	0.0611482	1.4546
GO:0051173~positive regulation of nitrogen compound metabolic process	18	9.67742	0.00100365	MAF, TBL1XR1, KLF13, SOX11, IGF1, SOX4, ARID1A, ILF3, CNOT7, STAT3, UBE2N, APP, NCOA2, SP1, SMARCC1, SMARCA2, PBX2, MYST3	2.44588	0.739868	0.0651118	1.63235
GO:0032880~regulation of protein localization	8	4.30108	0.00104472	SUMO1, SORBS1, NF1, RHOA, ARFIP1, CDH2, BMPR1A, SCAMP5	5.02269	0.753823	0.0645689	1.69861
GO:0010557~positive regulation of macromolecule biosynthetic process	18	9.67742	0.00117092	MAF, TBL1XR1, KLF13, SOX11, IGF1, SOX4, ARID1A, ILF3, CNOT7, STAT3, APP, NCOA2, SORBS1, SP1, SMARCC1, PBX2, SMARCA2, MYST3	2.4116	0.792187	0.0689241	1.90195
GO:0009057~macromolecule catabolic process	20	10.7527	0.00121798	RAD23B, TBL1XR1, CYCS, BIRC6, ERLIN2, UBE2H, UBE2Q1, UBE2R2, ZFP36L1, UBE2N, PJA2, SUMO1, ARIH2, UBE2D2, FBXW2, USP37, FBXO41, NEDD4L, FBXO11, RNF41	2.25757	0.804911	0.0685908	1.97767
GO:0031328~positive regulation of cellular biosynthetic process	18	9.67742	0.00194068	MAF, TBL1XR1, KLF13, SOX11, IGF1, SOX4, ARID1A, ILF3, CNOT7, STAT3, APP, NCOA2, SORBS1, SP1, SMARCC1, PBX2, SMARCA2, MYST3	2.30051	0.926095	0.102858	3.13373
GO:0009891~positive regulation of biosynthetic process	18	9.67742	0.00226586	MAF, TBL1XR1, KLF13, SOX11, IGF1, SOX4, ARID1A, ILF3, CNOT7, STAT3, APP, NCOA2, SORBS1, SP1, SMARCC1, PBX2, SMARCA2, MYST3	2.26683	0.952259	0.114567	3.64971
GO:0045892~negative regulation of transcription, DNA-dependent	12	6.45161	0.00250541	HMGB1, EID1, TBL1XR1, NCOA2, ARID4A, JARID2, TRIM27, ILF3, SMARCA2, PURB, STAT3, PURA	2.94064	0.965402	0.121363	4.02817
GO:0051253~negative regulation of RNA metabolic process	12	6.45161	0.00285455	HMGB1, EID1, TBL1XR1, NCOA2, ARID4A, JARID2, TRIM27, ILF3, SMARCA2, PURB, STAT3, PURA	2.89121	0.978365	0.13236	4.57726
GO:0045944~positive regulation of transcription from RNA polymerase II promoter	12	6.45161	0.00338019	MAF, TBL1XR1, APP, NCOA2, SP1, KLF13, SOX11, IGF1, CNOT7, PBX2, SMARCA2, STAT3	2.82784	0.989332	0.149696	5.39838
GO:0032446~protein modification by small protein conjugation	7	3.76344	0.00352129	UBE2N, SUMO1, UBE2D2, NEDD4L, UBE2H, RNF41, FBXO11	4.74091	0.991177	0.150508	5.61765
GO:0006357~regulation of transcription from RNA polymerase II promoter	18	9.67742	0.00373355	MAF, TBL1XR1, EID1, HMGB1, KLF13, JARID2, SOX11, TRIM27, IGF1, CNOT7, STAT3, APP, NCOA2, SP1, SMARCC1, RHOA, PBX2, SMARCA2	2.15934	0.993369	0.153971	5.94664
GO:0045449~regulation of transcription	43	23.1183	0.00465165	HMGB1, CAMTA1, EID1, BCLAF1, ARID4A, SOX4, NFIX, CNOT7, RAB1A, ZNF652, ZFP91, SUMO1, FUBP3, APP, RHOA, PATZ1, MYST3, KHDRBS1, MAF, TBL1XR1, NRBF2, JARID2, KLF13, SOX11, TRIM27, IGF1, IRF2BP2, ILF3, ARID1A, PURB, STAT3, PURA, UBE2N, HNRPDL, NCOA2, SP1, BTG1, SFPQ, SMARCC1, HIVEP2, PBX2, SMARCA2, SUDS3	1.49377	0.998074	0.182652	7.3572
GO:0051130~positive regulation of cellular component organization	8	4.30108	0.00487107	UBE2N, CDC42, ZFP91, SUMO1, SORBS1, RHOA, IGF1, NEDD4L	3.82283	0.998567	0.185049	7.69136
GO:0051129~negative regulation of cellular component organization	7	3.76344	0.00565955	DLC1, HMGB1, CDC42, NRP1, RHOA, PTEN, SCAMP5	4.30068	0.999505	0.205972	8.88286
GO:0051960~regulation of nervous system development	8	4.30108	0.0058115	ZFP91, NRP1, CCND2, NF1, RHOA, IGF1, CDH2, BMPR1A	3.69951	0.999597	0.205372	9.1108
GO:0006350~transcription	36	19.3548	0.00731237	EID1, CAMTA1, BCLAF1, ARID4A, SOX4, NFIX, CNOT7, ZNF652, ZFP91, FUBP3, PATZ1, MYST3, KHDRBS1, MAF, TBL1XR1, NRBF2, POLR1D, JARID2, KLF13, SOX11, TRIM27, IRF2BP2, ILF3, ARID1A, PURB, STAT3, PURA, HNRPDL, NCOA2, SP1, SFPQ, SMARCC1, HIVEP2, PBX2, SMARCA2, SUDS3	1.53672	0.999947	0.245121	11.3338
GO:0060341~regulation of cellular localization	9	4.83871	0.00773184	KHDRBS1, ZFP91, GRM7, NF1, RHOA, CALM3, ARFIP1, BMPR1A, SCAMP5	3.14684	0.99997	0.251085	11.9458
GO:0060284~regulation of cell development	8	4.30108	0.00830849	ZFP91, NRP1, CCND2, BTG1, NF1, RHOA, CDH2, BMPR1A	3.45783	0.999986	0.260946	12.7808
GO:0006325~chromatin organization	11	5.91398	0.00909012	UBE2N, HMGB1, TBL1XR1, ARID4A, SMARCC1, H3F3B, ARID1A, CBX1, SMARCA2, SUDS3, MYST3	2.62091	0.999995	0.275485	13.9008
GO:0032386~regulation of intracellular transport	5	2.68817	0.00911547	KHDRBS1, NF1, RHOA, CALM3, BMPR1A	6.0573	0.999995	0.270116	13.9368
GO:0010605~negative regulation of macromolecule metabolic process	17	9.13978	0.00914821	KHDRBS1, TBL1XR1, EID1, HMGB1, BCLAF1, ARID4A, JARID2, TRIM27, ILF3, STAT3, PURB, PURA, SUMO1, NCOA2, SMARCA2, SUDS3, MYST3	2.02525	0.999996	0.265162	13.9834
GO:0070647~protein modification by small protein conjugation or removal	7	3.76344	0.00915763	UBE2N, SUMO1, UBE2D2, NEDD4L, UBE2H, RNF41, FBXO11	3.88449	0.999996	0.259849	13.9968
GO:0016567~protein ubiquitination	6	3.22581	0.0102934	UBE2N, UBE2D2, NEDD4L, UBE2H, RNF41, FBXO11	4.52703	0.999999	0.281332	15.5984
GO:0010608~posttranscriptional regulation of gene expression	8	4.30108	0.0104496	ZFP36L1, EIF4G2, APP, STX12, PAIP1, SOX4, SELT, PTEN	3.30822	0.999999	0.279346	15.8165
GO:0050767~regulation of neurogenesis	7	3.76344	0.0112355	ZFP91, NRP1, CCND2, NF1, RHOA, CDH2, BMPR1A	3.71664	1	0.291331	16.9057
GO:0045596~negative regulation of cell differentiation	8	4.30108	0.0117998	ZFP91, NRP1, NF1, RHOA, IGF1, TOB2, BMPR1A, MYST3	3.23056	1	0.297932	17.6795
GO:0070201~regulation of establishment of protein localization	6	3.22581	0.0126531	SORBS1, NF1, RHOA, ARFIP1, BMPR1A, SCAMP5	4.30068	1	0.310108	18.8369
GO:0050768~negative regulation of neurogenesis	4	2.15054	0.0141394	NRP1, NF1, RHOA, BMPR1A	7.81942	1	0.333892	20.8164
GO:0030036~actin cytoskeleton organization	8	4.30108	0.0142167	DLC1, CDC42, SORBS1, CNN3, ATP2C1, NF1, RHOA, ANTXR1	3.11361	1	0.3297	20.9181
GO:0010721~negative regulation of cell development	4	2.15054	0.0168841	NRP1, NF1, RHOA, BMPR1A	7.32031	1	0.372504	24.3532
GO:0006511~ubiquitin-dependent protein catabolic process	8	4.30108	0.0169696	RAD23B, TBL1XR1, ARIH2, UBE2D2, ERLIN2, USP37, UBE2H, FBXO11	3.00484	1	0.368104	24.4609
GO:0006928~cell motion	12	6.45161	0.0181228	ACTR2, APP, NRP1, BTG1, NRXN3, KIF5C, ASTN1, IGF1, CDH2, PPAP2B, PTEN, STAT3	2.23412	1	0.381769	25.9003
GO:0031344~regulation of cell projection organization	5	2.68817	0.0188392	CDC42, ZFP91, NRP1, RHOA, CDH2	4.88714	1	0.38766	26.7815
GO:0009967~positive regulation of signal transduction	9	4.83871	0.019653	UBE2N, NCAM1, ZFP91, TMEM9B, ATP2C1, RHOA, SOX4, IGF1, BMPR1A	2.66021	1	0.394808	27.7705
GO:0030029~actin filament-based process	8	4.30108	0.0196713	DLC1, CDC42, SORBS1, CNN3, ATP2C1, NF1, RHOA, ANTXR1	2.91572	1	0.389437	27.7927
GO:0051051~negative regulation of transport	6	3.22581	0.0200916	GRM7, NF1, CALM3, NEDD4L, PTEN, SCAMP5	3.82283	1	0.390343	28.2984
GO:0044087~regulation of cellular component biogenesis	6	3.22581	0.0206706	DLC1, HMGB1, CDC42, SUMO1, RHOA, PTEN	3.79472	1	0.393576	28.9897
GO:0051252~regulation of RNA metabolic process	30	16.129	0.0210669	EID1, HMGB1, ARID4A, SOX4, NFIX, CNOT7, RAB1A, ZFP36L1, APP, RHOA, PATZ1, MAF, TBL1XR1, KLF13, JARID2, SOX11, PAIP1, TRIM27, IGF1, ILF3, ARID1A, PURB, STAT3, PURA, NCOA2, SP1, SMARCC1, HIVEP2, PBX2, SMARCA2	1.50461	1	0.394029	29.4592
GO:0001889~liver development	4	2.15054	0.0232066	SP1, CCND2, JARID2, NF1	6.49159	1	0.418926	31.9442
GO:0010001~glial cell differentiation	4	2.15054	0.0232066	ZFP91, SOX11, NF1, IGF1	6.49159	1	0.418926	31.9442
GO:0010627~regulation of protein kinase cascade	8	4.30108	0.0245046	UBE2N, ZFP91, TMEM9B, ATP2C1, NF1, RHOA, IGF1, PTEN	2.78587	1	0.431013	33.4114
GO:0010562~positive regulation of phosphorus metabolic process	5	2.68817	0.0258728	DLC1, ZFP91, CCND2, IGF1, BMPR1A	4.43369	1	0.443379	34.9257
GO:0045937~positive regulation of phosphate metabolic process	5	2.68817	0.0258728	DLC1, ZFP91, CCND2, IGF1, BMPR1A	4.43369	1	0.443379	34.9257
GO:0050770~regulation of axonogenesis	4	2.15054	0.0267863	ZFP91, NRP1, RHOA, CDH2	6.14383	1	0.449479	35.9187
GO:0046822~regulation of nucleocytoplasmic transport	4	2.15054	0.0293274	KHDRBS1, NF1, RHOA, BMPR1A	5.93197	1	0.474713	38.6066
GO:0048534~hemopoietic or lymphoid organ development	8	4.30108	0.030648	CDC42, SNRK, SP1, JARID2, SOX4, PATZ1, CD164, MYST3	2.65679	1	0.484475	39.9614
GO:0000122~negative regulation of transcription from RNA polymerase II promoter	8	4.30108	0.0323324	HMGB1, EID1, TBL1XR1, NCOA2, JARID2, TRIM27, SMARCA2, STAT3	2.62637	1	0.497751	41.6487
GO:0019827~stem cell maintenance	3	1.6129	0.0333988	IGF1, BMPR1A, MYST3	10.3216	1	0.503818	42.6937
GO:0010647~positive regulation of cell communication	9	4.83871	0.0337554	UBE2N, NCAM1, ZFP91, TMEM9B, ATP2C1, RHOA, SOX4, IGF1, BMPR1A	2.39666	1	0.502267	43.0393
GO:0021782~glial cell development	3	1.6129	0.035913	ZFP91, SOX11, NF1	9.92465	1	0.519064	45.0886
GO:0048864~stem cell development	3	1.6129	0.035913	IGF1, BMPR1A, MYST3	9.92465	1	0.519064	45.0886
GO:0042127~regulation of cell proliferation	16	8.60215	0.0367941	DLC1, NRP1, JARID2, NF1, BIRC6, IGF1, SOX4, CD164, PTEN, PURA, ZFP91, CCND2, BTG1, SMARCA2, TOB2, BMPR1A	1.75762	1	0.522546	45.9053
GO:0042063~gliogenesis	4	2.15054	0.0391862	ZFP91, SOX11, NF1, IGF1	5.29314	1	0.54017	48.0656
GO:0002520~immune system development	8	4.30108	0.0396887	CDC42, SNRK, SP1, JARID2, SOX4, PATZ1, CD164, MYST3	2.51135	1	0.539675	48.509
GO:0006333~chromatin assembly or disassembly	5	2.68817	0.0407008	ARID4A, SMARCC1, H3F3B, CBX1, MYST3	3.83989	1	0.543794	49.3912
GO:0051223~regulation of protein transport	5	2.68817	0.0418299	NF1, RHOA, ARFIP1, BMPR1A, SCAMP5	3.80591	1	0.5488	50.3588
GO:0032268~regulation of cellular protein metabolic process	11	5.91398	0.0420662	ZFP36L1, UBE2N, DLC1, ZFP91, EIF4G2, APP, CCND2, PAIP1, IGF1, SELT, BMPR1A	2.04352	1	0.545917	50.5591
GO:0051050~positive regulation of transport	7	3.76344	0.0430797	ZFP91, SORBS1, RHOA, CALM3, NEDD4L, BMPR1A, SCAMP5	2.72441	1	0.549766	51.4095
GO:0010740~positive regulation of protein kinase cascade	6	3.22581	0.0433301	UBE2N, ZFP91, TMEM9B, ATP2C1, RHOA, IGF1	3.10893	1	0.547075	51.6175
GO:0051276~chromosome organization	11	5.91398	0.0436266	UBE2N, HMGB1, TBL1XR1, ARID4A, SMARCC1, H3F3B, ARID1A, CBX1, SMARCA2, SUDS3, MYST3	2.03036	1	0.544827	51.8627
GO:0006355~regulation of transcription, DNA-dependent	28	15.0538	0.0439327	EID1, HMGB1, ARID4A, SOX4, NFIX, CNOT7, RAB1A, APP, RHOA, PATZ1, MAF, TBL1XR1, KLF13, JARID2, SOX11, TRIM27, IGF1, ILF3, ARID1A, PURB, STAT3, PURA, NCOA2, SP1, SMARCC1, HIVEP2, PBX2, SMARCA2	1.43784	1	0.542706	52.1145
GO:0006508~proteolysis	19	10.2151	0.0442106	RAD23B, TBL1XR1, BIRC6, ERLIN2, UBE2H, UBE2Q1, UBE2R2, UBE2N, PJA2, SUMO1, ARIH2, UBE2D2, FBXW2, USP37, FBXO41, NEDD4L, SPCS2, RNF41, FBXO11	1.61169	1	0.540399	52.3422
GO:0043149~stress fiber formation	2	1.07527	0.0453994	SORBS1, RHOA	43.0068	1	0.545556	53.3044
GO:0010975~regulation of neuron projection development	4	2.15054	0.0454827	ZFP91, NRP1, RHOA, CDH2	4.9863	1	0.541725	53.3712
GO:0051174~regulation of phosphorus metabolic process	11	5.91398	0.0468654	DLC1, CDC42, ZFP91, APP, CCND2, NF1, IGF1, PRKACB, PTEN, SPRY4, BMPR1A	2.00455	1	0.548262	54.4661
GO:0019220~regulation of phosphate metabolic process	11	5.91398	0.0468654	DLC1, CDC42, ZFP91, APP, CCND2, NF1, IGF1, PRKACB, PTEN, SPRY4, BMPR1A	2.00455	1	0.548262	54.4661
GO:0007416~synaptogenesis	3	1.6129	0.0524171	APP, NRXN3, CDH2	8.06378	1	0.585422	58.6235
GO:0048863~stem cell differentiation	3	1.6129	0.0524171	IGF1, BMPR1A, MYST3	8.06378	1	0.585422	58.6235
GO:0046903~secretion	8	4.30108	0.0534394	NRXN3, CAMK2G, TMED10, AQP4, NEDD4L, CANX, UNC13A, SCAMP5	2.34849	1	0.588245	59.3491
GO:0030097~hemopoiesis	7	3.76344	0.0550146	CDC42, SNRK, SP1, SOX4, PATZ1, CD164, MYST3	2.56211	1	0.594791	60.4438
GO:0010769~regulation of cell morphogenesis involved in differentiation	4	2.15054	0.0576242	ZFP91, NRP1, RHOA, CDH2	4.52703	1	0.607944	62.1966
GO:0007010~cytoskeleton organization	10	5.37634	0.0578853	DLC1, CDC42, RANBP9, SORBS1, CNN3, ATP2C1, NF1, RHOA, ANTXR1, RANBP10	2.02385	1	0.605361	62.3679
GO:0031401~positive regulation of protein modification process	6	3.22581	0.0586976	UBE2N, DLC1, ZFP91, CCND2, IGF1, BMPR1A	2.85128	1	0.60639	62.8963
GO:0010038~response to metal ion	5	2.68817	0.0608764	SLC25A12, CALM3, GRIA3, NEDD4L, PTEN	3.35991	1	0.615999	64.2791
GO:0016071~mRNA metabolic process	9	4.83871	0.0618079	KHDRBS1, ZFP36L1, APP, CNOT6L, SFPQ, PAIP1, YTHDC1, SFRS1, SFRS3	2.11509	1	0.617608	64.8554
GO:0045664~regulation of neuron differentiation	5	2.68817	0.0637119	ZFP91, NRP1, CCND2, RHOA, CDH2	3.30822	1	0.625026	66.0063
GO:0022604~regulation of cell morphogenesis	5	2.68817	0.0637119	DLC1, ZFP91, NRP1, RHOA, CDH2	3.30822	1	0.625026	66.0063
GO:0006417~regulation of translation	5	2.68817	0.0695879	ZFP36L1, EIF4G2, APP, PAIP1, SELT	3.20946	1	0.654545	69.339
GO:0051270~regulation of cell motion	6	3.22581	0.0729722	DLC1, NRP1, PTP4A1, NF1, IGF1, PTEN	2.674	1	0.668609	71.1167
GO:0050679~positive regulation of epithelial cell proliferation	3	1.6129	0.074361	CCND2, IGF1, BMPR1A	6.61643	1	0.671821	71.8178
GO:0001934~positive regulation of protein amino acid phosphorylation	4	2.15054	0.0773199	ZFP91, CCND2, IGF1, BMPR1A	4.00063	1	0.682736	73.2586
GO:0042325~regulation of phosphorylation	10	5.37634	0.080949	CDC42, ZFP91, APP, CCND2, NF1, IGF1, PRKACB, PTEN, SPRY4, BMPR1A	1.89041	1	0.696255	74.9313
GO:0032940~secretion by cell	6	3.22581	0.0821029	NRXN3, CAMK2G, TMED10, CANX, UNC13A, SCAMP5	2.58041	1	0.697811	75.4422
GO:0031647~regulation of protein stability	3	1.6129	0.0845182	STX12, SOX4, PTEN	6.14383	1	0.705003	76.4802
GO:0014002~astrocyte development	2	1.07527	0.0887511	ZFP91, NF1	21.5034	1	0.719659	78.2005
GO:0051205~protein insertion into membrane	2	1.07527	0.0887511	SH3GLB1, REEP1	21.5034	1	0.719659	78.2005
GO:0042306~regulation of protein import into nucleus	3	1.6129	0.0915098	NF1, RHOA, BMPR1A	5.86456	1	0.727461	79.2574
GO:0030099~myeloid cell differentiation	4	2.15054	0.0926315	CDC42, SNRK, SP1, MYST3	3.69951	1	0.728432	79.6732
GO:0007517~muscle organ development	6	3.22581	0.0946938	ZFP91, APP, NF1, RHOA, IGF1, PTEN	2.46929	1	0.73309	80.4173
GO:0042327~positive regulation of phosphorylation	4	2.15054	0.0949147	ZFP91, CCND2, IGF1, BMPR1A	3.66015	1	0.730478	80.4954
GO:0007155~cell adhesion	13	6.98925	0.095121	DLC1, NRP1, MAGI1, NRXN3, ASTN1, CDH2, CD164, NCAM1, APP, SORBS1, ATP2C1, RHOA, ANTXR1	1.64196	1	0.727834	80.5682
GO:0022610~biological adhesion	13	6.98925	0.0958964	DLC1, NRP1, MAGI1, NRXN3, ASTN1, CDH2, CD164, NCAM1, APP, SORBS1, ATP2C1, RHOA, ANTXR1	1.63956	1	0.727437	80.8393
GO:0016568~chromatin modification	7	3.76344	0.0966061	UBE2N, TBL1XR1, SMARCC1, ARID1A, SMARCA2, SUDS3, MYST3	2.20548	1	0.726795	81.0843
GO:0035019~somatic stem cell maintenance	2	1.07527	0.0992799	IGF1, MYST3	19.1141	1	0.73361	81.9814
GO:0045761~regulation of adenylate cyclase activity	4	2.15054	0.0995498	GNAI3, GRM7, NF1, GABBR2	3.5839	1	0.731307	82.0697
I. Functional analysis GOTERM_BP_FAT: 1000down primate-specific targets subgroup
Term	Count	%	PValue	Genes	Fold Enrichment	Bonferroni	Benjamini	FDR
GO:0006414~translational elongation	3	13.0435	0.00734956	RPL10, EEF2, RPS2	21.7251	0.980678	0.980678	10.1688		p<0.05
GO:0006412~translation	4	17.3913	0.00803609	FARS2, RPL10, EEF2, RPS2	8.91993	0.986656	0.884483	11.0678
GO:0048854~brain morphogenesis	2	8.69565	0.0173465	SOX2, CTNNA2	108.068	0.999914	0.95587	22.4607
GO:0031667~response to nutrient levels	3	13.0435	0.0276427	SOX2, CLIC1, HDAC6	10.8068	1	0.976465	33.4695
GO:0019827~stem cell maintenance	2	8.69565	0.0331069	SOX2, BMPR1A	56.1956	1	0.972742	38.7027
GO:0009991~response to extracellular stimulus	3	13.0435	0.0339489	SOX2, CLIC1, HDAC6	9.66667	1	0.954026	39.4741
GO:0048864~stem cell development	2	8.69565	0.0344095	SOX2, BMPR1A	54.0342	1	0.931175	39.8923
GO:0048863~stem cell differentiation	2	8.69565	0.0421903	SOX2, BMPR1A	43.9028	1	0.944018	46.5621
GO:0045667~regulation of osteoblast differentiation	2	8.69565	0.0550274	SOX2, BMPR1A	33.4497	1	0.965421	56.0802
GO:0009967~positive regulation of signal transduction	3	13.0435	0.0571996	SOX2, HDAC6, BMPR1A	7.2417	1	0.957199	57.5252
GO:0048598~embryonic morphogenesis	3	13.0435	0.0610865	SOX2, CHST11, BMPR1A	6.97792	1	0.953376	60.0011
GO:0010647~positive regulation of cell communication	3	13.0435	0.0687566	SOX2, HDAC6, BMPR1A	6.52425	1	0.958242	64.4974
GO:0050905~neuromuscular process	2	8.69565	0.0789729	SOX2, CTNNA2	23.031	1	0.966141	69.7577
GO:0046661~male sex differentiation	2	8.69565	0.0925739	SOX2, BMPR1A	19.5123	1	0.975578	75.6394
GO:0051216~cartilage development	2	8.69565	0.0938009	CHST11, BMPR1A	19.2451	1	0.970194	76.114
GO:0030278~regulation of ossification	2	8.69565	0.0986934	SOX2, BMPR1A	18.2453	1	0.969022	77.9217
GO:0010604~positive regulation of macromolecule metabolic process	4	17.3913	0.0998876	GTF2A2, SOX2, HDAC6, BMPR1A	3.33307	1	0.963551	78.3432
